# Supplementary material for: A systems genetics approach reveals PbrNSC as a regulator of lignin and cellulose biosynthesis in stone cells of pear fruit
Source: Genome Biol. 2021 Nov 14;22:313. doi: 10.1186/s13059-021-02531-8 (PMC8590786; doi:10.1186/s13059-021-02531-8)
Supplement: Supplementary file 1 — Additional file 1. Summary of the 206 pear accessions. [file 13059_2021_2531_MOESM1_ESM.xlsx]

## Sheet: Additional file 1
Additional file 1. Summary of the 206 pear accessions
Individual name	Read number	Read mapped to genome	Mapping rate	Unique read number	Unique rate	Detected genes
Aidang	55416776	40747489	0.735292	36745063	0.663067	26110
Aiganshui	58671246	43348089	0.73883	39419118	0.671864	25733
Anyue	53056626	38736188	0.730091	35381484	0.666863	23956
Baidajinli	61314410	44163675	0.720282	39974980	0.651967	24247
Baihuali	42101266	27725365	0.65854	24820514	0.589543	25113
Baixue	46060044	34063744	0.739551	31025981	0.673599	25074
Baiyu	45300968	33690345	0.7437	30575886	0.67495	25899
Bannannuli	47780828	35244673	0.737632	32094320	0.671699	25923
Baxing	50905516	35709183	0.70148	32331921	0.635136	24936
Bayuesu	60326008	44027832	0.729832	40136075	0.66532	25908
Beiliumili	50302866	36807645	0.731721	33261218	0.661219	26103
Beiliuqingli	56888494	41764250	0.734142	37753541	0.663641	26234
Bianyihuanghua	59894120	44188559	0.737778	40159442	0.670507	25763
Bingzili	56967128	42009910	0.737441	38065918	0.668208	26826
Biyu NO.15	44315156	31893495	0.719697	28844990	0.650906	25534
Cangwudashali	42628668	31876714	0.747776	28991085	0.680084	25168
Changshuihuoba	56625240	41493504	0.732774	37834963	0.668164	25665
Chenjiadamali	54622412	38888066	0.711943	35297810	0.646215	26187
Chipili	53356220	39687114	0.743814	36286996	0.680089	24687
Chisui	54158124	38887712	0.71804	35200758	0.649963	26550
Chonghuadali	41445124	29755964	0.717961	27238394	0.657216	23353
Cubingsu	54087330	40551280	0.749737	36908733	0.682391	25980
Cuiguan	48840082	34521211	0.706821	31212183	0.639069	25955
Cuilu	61695192	46397228	0.75204	42196402	0.68395	25797
Cuixing	49563068	37029519	0.747119	33639170	0.678714	25936
Cupitangli	57418320	41541188	0.723483	37660466	0.655896	26390
Cupixijiangwu	58156644	43508109	0.748119	39449027	0.678324	25951
Daenli	58186290	42642422	0.73286	38706222	0.665212	26373
Daguoshuijing	56511996	41217227	0.729354	37458836	0.662848	25487
Dahuali	50699710	37383815	0.737358	33932448	0.669283	25453
Dajushui	51785382	37659602	0.727225	34039193	0.657313	25897
Dalisuanli	64492848	45525834	0.705905	40667385	0.630572	27150
Damali	57340922	41910663	0.730903	38130367	0.664977	25854
Dayanxiaosuanli	53109382	38565168	0.726146	35113862	0.661161	26604
Eli	47130054	34121114	0.723978	30908714	0.655817	26375
Eli NO.2	52162040	37252973	0.714178	33759207	0.647199	24866
Fengkaihuizhouli	51705452	37513538	0.725524	33842054	0.654516	25574
Ganquan	50214304	36776101	0.732383	33440156	0.665949	25315
Gantian	43753718	29359180	0.67101	26578117	0.607448	25919
Gaoxiong	44200724	29186339	0.660314	26398010	0.59723	25498
Gaoyaodanshuili	61680942	45561004	0.738656	41495002	0.672736	25386
Gaoyaoqingli	46887062	31552822	0.672954	28139377	0.600152	26003
Guanyanghongpili	57332342	39166038	0.68314	34908716	0.608883	26275
Guanyangqingshuili	59241398	42140582	0.711337	37991578	0.641301	25939
Guanyangshuinanli	58024404	43500773	0.749698	39357118	0.678286	26515
Guiguan	58277042	42278147	0.725468	38215397	0.655754	25101
Gutianqingpili	59116766	44215608	0.747937	40053606	0.677534	23623
Hanghong	55478922	40989973	0.738839	37093387	0.668603	26500
Hangqing	48384636	36030095	0.74466	32762971	0.677136	25769
Hanyuan NO.1	59187034	42777594	0.722753	38152487	0.644609	24034
Hanyuansuanli	50840152	37001282	0.727796	33672235	0.662316	25374
Hanyuanxuehuali	37053266	23671417	0.638848	21307045	0.575038	24284
Hehuali	60861824	44616969	0.733086	40243248	0.661223	26728
Hengxiandaxinli	59853204	43568730	0.727926	39391181	0.65813	26837
Hengxianjinpaoli	54354484	39829091	0.732766	36194466	0.665897	26551
Hengxianmili	56266202	40163369	0.71381	36503503	0.648764	26132
Hengxianseli	59423298	42834347	0.720834	38908201	0.654763	26300
Hengxiansuanli	46031052	33935545	0.737232	30858078	0.670375	26194
Hongli	49754276	36805256	0.739741	33389178	0.671082	24886
Huafeng	55366630	40699560	0.735092	36850191	0.665567	26055
Huaihuaxiangshui	61299524	40712296	0.664154	36288750	0.591991	26334
Huali NO.1	49872296	33782561	0.677381	30427868	0.610116	26160
Huali NO.2	50238314	35215672	0.700972	31787994	0.632744	26319
Huangcupili	41335762	30088468	0.727904	27547912	0.666443	22593
Huanghua	54291390	40269659	0.741732	36603219	0.674199	26009
Huangmi	57053360	41619466	0.729483	37866810	0.663709	26224
Huangpichangbatangli	54023418	40014410	0.740686	36373031	0.673283	26301
Huangpidaxiangli	48067710	35135950	0.730968	32021867	0.666182	25911
Huangpixiang	51882128	37183473	0.716691	33909189	0.653581	24412
Huangpixueli	52702866	39535899	0.750166	36076119	0.684519	25216
Huangxiang	61277944	45689803	0.745616	41422021	0.675969	25109
Huangxipili	49509856	36728858	0.741849	33543330	0.677508	25904
Huapili	48521936	36683271	0.756014	33295538	0.686196	24845
Huashan	42404506	31778424	0.749411	28824238	0.679745	26545
Huawang	43228058	31618753	0.731441	28599687	0.6616	25641
Huilihengshanxianglu	54379020	40581699	0.746275	36975495	0.679959	25775
Huiyangqingli	40723498	30536691	0.749854	27829644	0.68338	25996
Huiyangsuanli	51093050	37384815	0.731701	33944156	0.66436	26092
Jiangwanxipili	67943916	46648522	0.686574	41792231	0.615099	25844
Jianyangdali	54891904	39789517	0.72487	36190714	0.659309	25835
Jianyeli	52972752	37520774	0.708303	33907757	0.640098	26080
Jinbangtou	55375800	37170468	0.67124	32754349	0.591492	26115
Jincunqiu	61919762	45865945	0.740732	41757941	0.674388	26477
Jingqiu	47384926	35029945	0.739263	31786762	0.67082	25079
Jinhua	53921856	38698009	0.717668	35263098	0.653967	26392
Jinhua NO.11	51951418	38313099	0.737479	34944590	0.67264	26004
Jinhuazao	44910904	32452103	0.722589	29508009	0.657034	25341
Jinqiu	60365474	44300883	0.733878	40201040	0.665961	26256
Jiuxiangbaili	54000072	39273908	0.727294	35679065	0.660723	25434
Jiuzhongli	60628514	45261773	0.746543	41241873	0.680239	25615
Jizixiao	49236036	35592128	0.722888	32364165	0.657327	25902
Jushui	48951680	35662992	0.728535	32469798	0.663303	23762
Juze	49900924	36463211	0.730712	33085323	0.66302	26080
Kuixingmaqiao	60193754	43825028	0.728066	39618445	0.658182	26243
Kunmingma	59337286	43654794	0.735706	39434869	0.664588	26122
Laochengtuoli	52161496	36775706	0.705035	33201511	0.636514	25960
Lichuanxiangshui	52802354	39066233	0.739858	35436958	0.671125	25062
Linjinli	57453480	41566229	0.723476	37819597	0.658265	25446
Lipuxueli	58256924	44031419	0.755814	40181007	0.689721	25543
Liuchengfengshanli	49696266	35708196	0.718529	32559444	0.655169	25727
Liuchengxueli	55092538	40768413	0.739999	36954927	0.670779	26255
Liyuanchengtuoli	44447992	31510493	0.70893	28754478	0.646924	25641
Liyuandahuangli	51330066	36644229	0.713894	33448087	0.651628	26251
Liyuanguanguanli	50393052	36854716	0.731345	33668216	0.668112	25708
Liyuanhuangli	41293068	29541329	0.715406	26916073	0.65183	25637
Liyuanshoufenli	54816998	39301747	0.716963	35630180	0.649984	24672
Liyuanxiangli	63031582	42922331	0.680965	38298700	0.607611	26120
Longquan NO.16	62984988	46055946	0.731221	41768390	0.663148	25499
Longquan NO.33	54173550	39381714	0.726955	35553953	0.656297	25951
Luotianchangbingli	59237570	43775805	0.738987	39911105	0.673746	25064
Luotianlengshuili	44812902	32370297	0.722343	29384539	0.655716	25482
Meirensu	64864918	47930149	0.738923	43481331	0.670337	26854
Meitanjingai	57163000	42926904	0.750956	39010222	0.682438	26168
Meitanmugua	52796248	39150016	0.74153	35549603	0.673336	25979
Mianbao	51849120	38706068	0.746513	35072942	0.676442	26536
Miduxiaohongli	40324386	30334248	0.752256	27697989	0.686879	25549
Mutongli	56096138	40471148	0.721461	36767246	0.655433	26311
Muzhu NO.1	54282366	40084446	0.738443	36473578	0.671923	25647
Nanjingzongbaoli	53989748	39183790	0.725764	35740493	0.661987	26093
Nanningdashali	51693640	37621329	0.727775	34146652	0.660558	26452
Napoqingpili	55677404	40562974	0.728536	36681352	0.658819	25948
Ningmenghuang	49119656	36154861	0.736057	33033922	0.672519	24833
Nuodao	52730760	39867167	0.756051	36246739	0.687393	24650
Panli	67177220	48575334	0.723092	43986642	0.654785	26433
Puli	63031096	46667548	0.740389	42338161	0.671703	26849
Qingli	44652294	28677013	0.642229	25460311	0.57019	25542
Qingpixiangnan	48903544	31293733	0.639907	27603435	0.564447	25764
Qingpizao	51230946	38032087	0.742366	34569987	0.674787	26294
Qingsong	56138100	41354188	0.736651	37568712	0.66922	25163
Qingyu	57303648	41594251	0.725857	37673316	0.657433	25101
Qingyun	56095226	41685920	0.743128	37941791	0.676382	26077
Qiuhuang	47186138	32852852	0.696239	29646930	0.628297	25029
Qiuloubai	54010080	38503438	0.712894	35165437	0.65109	25894
Rentou	54647008	39850635	0.729237	36224604	0.662884	26421
Riguang	57996196	42411979	0.731289	38506875	0.663955	26433
Ronganhuangxueli	48448820	34675395	0.715712	31318035	0.646415	25531
Rongshan	44175968	31686128	0.717271	28688628	0.649417	25828
Sanhua	47692278	33653957	0.705648	30442009	0.638301	26309
Sanmenjianghuangli	51836484	38933450	0.751082	35428799	0.683472	25119
Sanmenjiangshali	48804104	36259146	0.742953	32899810	0.67412	26148
Shanghaixueli	46380710	33951072	0.732008	30949800	0.667299	26085
Shijingzaosheng	64622818	44568286	0.689668	40412953	0.625367	26672
Shuijing	55315532	40350442	0.72946	36608703	0.661816	25719
Sianqingpili	57946348	41747364	0.720449	37676278	0.650192	26270
Songdao	48781278	34951544	0.716495	31584579	0.647473	25150
Taiwanchihua	58816202	41223133	0.700881	37001659	0.629107	25174
Tiantanggengzi	46777882	33817081	0.722929	30617746	0.654535	24523
Tongzili	57464934	43180584	0.751425	39287032	0.68367	25982
Tuzuojin	60206448	44909681	0.745928	40887461	0.679121	24697
Wansanji	50839252	38463958	0.75658	35045614	0.689342	25079
Weininghuangli	52694618	37386376	0.709491	33748501	0.640454	23736
Weininghuazhali	55435806	41004961	0.739684	37233821	0.671657	26140
Weiningxiaohuangli	63303836	47808402	0.755221	43553403	0.688006	24975
Weiningzishengli	54396210	39672579	0.729326	35809390	0.658307	26264
Wuyuanbaili	53112696	39364140	0.741144	35455734	0.667557	26131
Wuyuansuli	54859906	40811604	0.743924	36858693	0.671869	26103
Wuyuantangli	53542432	39835031	0.74399	36175389	0.67564	26188
Xiangheli	54170128	39990213	0.738234	36458963	0.673046	25450
Xianghuali	63182126	46433660	0.734918	42079547	0.666004	26463
Xiangju	51919408	38650812	0.744439	34986530	0.673862	26136
Xianglu	64471886	47830312	0.741879	43333601	0.672132	26660
Xiangmo	58130938	42692710	0.734423	38871481	0.668688	26534
Xiangnan	52940512	38860005	0.734032	35405911	0.668787	25250
Xiangshuili	51842872	37906470	0.73118	34225374	0.660175	26012
Xiangshuili	49346730	36067532	0.7309	32840310	0.665501	25401
Xiaochali	53219630	37142744	0.697914	33340851	0.626477	24112
Xiaojidanli	59962860	43134594	0.719355	39320880	0.655754	25276
Xihuahongli	50123138	36051025	0.719249	32647080	0.651338	26305
Xinghuadayinli	54299896	39391229	0.725438	35645100	0.656449	26003
Xinglongma	43904858	31975126	0.728282	29173804	0.664478	25478
Xingshanhongpili	43796144	31162444	0.711534	28385022	0.648117	23279
Xingshui	53990068	38280351	0.709026	34812948	0.644803	23162
Xingyihaizi	48999422	35568922	0.725905	32228648	0.657735	26275
Xingzang	52961930	37474171	0.707568	33812942	0.638439	26317
Xinqian	54409294	39998535	0.735142	36332185	0.667757	25436
Xinshiji	49381820	36062726	0.730283	32754588	0.663292	25293
Xinxing	57379622	42058360	0.732984	38105904	0.664102	25492
Xinxingli	53638546	40261436	0.750606	36653510	0.683343	24778
Xinxue	54455692	40518288	0.74406	36697192	0.673891	25851
Xinya	55668340	40265076	0.723303	36597590	0.657422	26139
Xipili	53742968	39999605	0.744276	36412460	0.67753	25060
Xipixijiangwu	50776846	33970028	0.669006	30131386	0.593408	25005
Xiuhuang	52966202	35362497	0.667643	31698789	0.598472	25952
Xuefang	56399502	41639549	0.738296	37718256	0.668769	24986
Xueqing	57447608	43056671	0.749495	38844344	0.67617	25797
Yadanqing	52573052	39529873	0.751904	36051821	0.685747	25897
Yanshanliuyueli	48592548	35700408	0.734689	32506339	0.668957	25865
Yaqing	55506936	41614194	0.749712	37891464	0.682644	25732
Yeshenli	55381810	41516972	0.74965	37732776	0.681321	25252
Yingxue	49751234	36965377	0.743004	33443020	0.672205	23141
Yousu	43155984	32355240	0.749728	29394216	0.681116	25012
Yuanjidanli	55940940	39562332	0.707216	36104102	0.645397	25133
Yunlin	49205792	35261622	0.716615	31874686	0.647783	25871
Yunlu	52257014	38447077	0.73573	35015058	0.670055	25439
Zaomali	39557084	28281222	0.714947	25624336	0.647781	25327
Zaomeisu	57635300	41931759	0.727536	38192076	0.662651	25735
Zaosanhua	67178476	49883634	0.742554	45164277	0.672303	27100
Zaoshengchi	44651998	32806939	0.734725	29897816	0.669574	24318
Zaoshengershishiji	61949772	43804360	0.707095	39479846	0.637288	26080
Zaoyu	54977324	41104926	0.747671	37454669	0.681275	24953
Zhejiang NO.25	46963410	34275420	0.729832	31168334	0.663673	25754
Zhenyu	42353942	27005826	0.637622	23893340	0.564135	23177
Zhongcui	52093444	38361524	0.736398	34769244	0.66744	24875
Zhubo NO.2	49887704	36317216	0.727979	32986166	0.661208	22944
Zhubo NO.47	55873666	41435214	0.741588	37662708	0.674069	26354
Zhuweiba	44610542	33457171	0.749984	30510247	0.683925	25539
