# Supplementary material for: A systems genetics approach reveals PbrNSC as a regulator of lignin and cellulose biosynthesis in stone cells of pear fruit
Source: Genome Biol. 2021 Nov 14;22:313. doi: 10.1186/s13059-021-02531-8 (PMC8590786; doi:10.1186/s13059-021-02531-8)
Supplement: Supplementary file 3 — Additional file 3. The number of genes with different coverage in each accession. [file 13059_2021_2531_MOESM3_ESM.xlsx]

## Sheet: Additional file 3
Additional file 3. The number of genes with different coverage in each accession
Individual name	0-10%	10-20%	20-30%	30-40%	40-50%	50-60%	60-70%	70-80%	80-90%	90-100%
Aidang	579	945	888	940	998	988	1049	1343	1880	20541
Aiganshui	585	960	1040	943	1012	1098	1114	1399	2031	19590
Anyue	742	1363	1295	1207	1170	1221	1231	1450	2024	16678
Baidajinli	737	1306	1200	1174	1119	1207	1279	1445	1954	17554
Baihuali	686	1016	1145	1084	1065	1088	1217	1549	2192	18093
Baixue	650	1045	1091	1005	1029	978	1216	1395	2054	18595
Baiyu	596	998	974	1011	995	1064	1152	1482	2057	19389
Bannannuli	620	971	980	988	952	1051	1224	1408	2068	19486
Baxing	620	1075	1084	1067	1012	1087	1239	1359	2125	18216
Bayuesu	602	975	993	927	1019	1049	1106	1359	1982	20050
Beiliumili	563	945	893	997	973	1075	1116	1465	2155	19879
Beiliuqingli	547	899	927	907	950	1025	1138	1289	2023	20654
Bianyihuanghua	543	1008	989	943	955	1011	1117	1343	2052	20073
Bingzili	544	854	917	882	940	1003	1067	1435	1988	21013
Biyu NO.15	579	939	1050	1019	990	1060	1137	1375	2071	19075
Cangwudashali	611	949	971	1042	998	1027	1178	1415	2128	18903
Changshuihuoba	631	947	956	990	991	1091	1145	1357	1971	19551
Chenjiadamali	577	936	963	973	982	1062	1103	1350	2041	20343
Chipili	678	1114	1093	1033	1032	1117	1162	1415	1990	18417
Chisui	476	834	890	938	920	963	1078	1308	2020	21331
Chonghuadali	764	1274	1244	1147	1165	1095	1222	1425	2002	16429
Cubingsu	535	885	885	927	926	979	1082	1332	2007	20347
Cuiguan	606	985	940	905	1004	1139	1168	1456	2211	19056
Cuilu	593	937	911	903	974	1011	1149	1350	1972	20076
Cuixing	525	898	937	930	995	1023	1098	1370	2014	19978
Cupitangli	548	919	934	861	928	996	1151	1379	2014	20748
Cupixijiangwu	516	927	847	924	891	997	1054	1322	1947	20670
Daenli	590	998	1023	938	995	1111	1144	1477	2061	19806
Daguoshuijing	581	1064	1068	949	962	1081	1164	1325	1949	19352
Dahuali	546	986	974	969	1041	1062	1099	1380	2044	19125
Dajushui	616	1013	969	939	963	1007	1149	1382	1970	19865
Dalisuanli	596	899	975	900	993	1085	1166	1331	2082	21030
Damali	593	953	993	958	921	1035	1062	1357	2059	20040
Dayanxiaosuanli	550	882	919	939	1036	1049	1146	1381	2143	20736
Eli	585	1025	1011	974	1007	1044	1133	1498	2078	20109
Eli NO.2	628	1044	1041	985	995	1032	1148	1352	2066	18554
Fengkaihuizhouli	559	923	972	888	882	1019	1110	1385	2068	19855
Ganquan	598	997	967	983	956	1072	1144	1339	1957	19072
Gantian	758	1123	1136	1034	1093	1149	1183	1587	2188	18993
Gaoxiong	732	1169	1119	1134	1131	1132	1264	1519	2205	18238
Gaoyaodanshuili	604	1046	1021	1031	1021	1062	1162	1391	1909	19512
Gaoyaoqingli	556	980	990	980	1023	1077	1180	1489	2245	19530
Guanyanghongpili	569	950	931	914	991	1026	1090	1292	2083	20478
Guanyangqingshuili	535	950	934	928	890	1004	1127	1343	1892	20393
Guanyangshuinanli	562	888	906	963	928	1027	1154	1397	2058	20267
Guiguan	567	1000	1027	977	977	1008	1082	1280	1899	19515
Gutianqingpili	779	1179	1157	1129	1149	1191	1223	1314	1933	17178
Hanghong	545	910	889	959	976	1022	1113	1389	2075	20409
Hangqing	560	930	999	976	973	1043	1115	1371	1953	19865
Hanyuan NO.1	720	1165	1192	1118	1112	1127	1172	1403	1997	17342
Hanyuansuanli	613	1069	1087	1051	1029	1077	1202	1489	2107	18657
Hanyuanxuehuali	701	1144	1214	1165	1186	1196	1279	1544	2242	16447
Hehuali	503	884	931	898	909	984	1070	1332	2117	21189
Hengxiandaxinli	514	889	870	913	887	1021	1153	1436	2050	21206
Hengxianjinpaoli	553	917	927	876	999	1084	1172	1415	2073	20588
Hengxianmili	570	897	865	935	949	946	1097	1389	1970	20562
Hengxianseli	516	917	923	946	1025	960	1161	1399	2034	20482
Hengxiansuanli	637	972	991	981	1033	1053	1156	1406	1996	20443
Hongli	660	1028	1084	1035	1000	1132	1130	1373	2050	18756
Huafeng	544	874	977	930	928	1045	1131	1351	2007	20250
Huaihuaxiangshui	585	957	880	950	997	1008	1116	1369	2014	20338
Huali NO.1	700	1089	1022	1033	1010	1098	1164	1411	2270	19763
Huali NO.2	724	1076	1040	1030	1031	1061	1197	1480	2181	19635
Huangcupili	728	1350	1292	1195	1215	1174	1298	1496	1986	15801
Huanghua	562	979	1002	942	980	1022	1105	1346	2074	19882
Huangmi	594	948	936	938	979	1008	1123	1379	2073	20574
Huangpichangbatangli	509	915	902	949	992	999	1092	1332	2015	20369
Huangpidaxiangli	562	1023	1088	1016	1083	1082	1222	1474	2220	19047
Huangpixiang	682	1169	1092	1107	1104	1150	1171	1430	1982	17708
Huangpixueli	648	1039	976	1002	1035	1064	1140	1318	1934	19286
Huangxiang	602	1006	994	974	979	1024	1089	1332	1909	19185
Huangxipili	587	909	942	944	959	984	1187	1397	2078	19952
Huapili	646	1132	1079	1064	1028	1065	1171	1402	2010	18628
Huashan	492	891	883	860	885	964	1048	1266	2041	20862
Huawang	554	978	972	947	988	988	1112	1403	2006	19814
Huilihengshanxianglu	527	992	975	917	1004	1060	1170	1388	2029	19848
Huiyangqingli	553	964	957	976	968	1073	1129	1419	2125	19788
Huiyangsuanli	529	897	885	915	1028	994	1115	1396	2111	20160
Jiangwanxipili	603	987	933	938	958	942	1094	1308	2007	20070
Jianyangdali	595	994	981	1023	1008	1083	1157	1403	2051	19592
Jianyeli	578	871	879	932	904	1020	1071	1378	2054	20411
Jinbangtou	679	1068	988	1045	1014	1087	1158	1358	2074	19657
Jincunqiu	545	915	954	905	930	949	1114	1419	2008	20888
Jingqiu	759	1249	1161	1074	1092	1122	1194	1397	1973	18195
Jinhua	573	897	996	924	925	1003	1110	1375	2085	20266
Jinhua NO.11	597	973	1028	962	1022	1041	1176	1399	2045	19836
Jinhuazao	600	998	989	1010	990	1010	1123	1353	1990	19227
Jinqiu	545	931	931	925	898	1030	1106	1401	2045	20424
Jiuxiangbaili	574	987	967	887	1005	1019	1173	1359	1972	19592
Jiuzhongli	647	1048	1012	1002	979	1021	1162	1365	1993	19585
Jizixiao	563	994	949	931	991	1061	1097	1309	2061	19555
Jushui	744	1291	1296	1231	1182	1208	1249	1453	1967	17078
Juze	546	933	1003	981	994	1054	1142	1358	2150	19873
Kuixingmaqiao	532	924	975	908	920	1049	1114	1327	1981	20526
Kunmingma	559	947	875	932	990	933	1101	1344	2033	20425
Laochengtuoli	685	1071	1089	1017	997	1141	1226	1443	2066	19536
Lichuanxiangshui	634	1039	1037	940	974	1022	1105	1360	1963	18943
Linjinli	621	985	1085	954	1012	1077	1114	1343	1973	19209
Lipuxueli	624	1038	996	975	1016	1000	1143	1282	1923	19562
Liuchengfengshanli	590	1033	1071	924	992	1017	1157	1364	2082	19379
Liuchengxueli	539	841	919	872	914	964	1096	1330	1937	21015
Liyuanchengtuoli	597	1015	1062	971	1054	1056	1148	1441	2195	19286
Liyuandahuangli	570	925	986	975	1012	1059	1142	1440	2086	20146
Liyuanguanguanli	565	1015	1008	1051	1056	1112	1107	1419	2075	19524
Liyuanhuangli	597	961	961	1011	1034	1049	1176	1398	2131	19512
Liyuanshoufenli	800	1360	1374	1262	1325	1278	1317	1637	2191	17358
Liyuanxiangli	545	932	940	894	979	1030	1119	1374	2131	19784
Longquan NO.16	533	991	960	979	972	1019	1069	1272	1982	19677
Longquan NO.33	545	960	947	951	965	991	1116	1319	2025	20078
Luotianchangbingli	684	1191	1165	1171	1191	1159	1242	1407	1977	18914
Luotianlengshuili	536	1030	1005	970	1030	1130	1157	1374	2108	19663
Meirensu	516	844	887	854	892	915	1092	1328	1956	21724
Meitanjingai	559	913	908	888	953	1000	1064	1302	1940	20490
Meitanmugua	564	858	866	909	927	1005	1120	1398	1986	20611
Mianbao	529	926	890	899	1009	1037	1144	1362	2036	20678
Miduxiaohongli	618	1065	1009	941	1058	1093	1154	1395	2108	19185
Mutongli	581	1027	985	957	985	979	1203	1465	2122	20045
Muzhu NO.1	628	1011	1032	981	1033	1097	1190	1431	2036	19205
Nanjingzongbaoli	605	992	1003	952	987	1044	1110	1425	2109	19974
Nanningdashali	544	904	884	891	981	1018	1161	1358	2105	20649
Napoqingpili	593	993	945	923	1014	1001	1192	1385	2118	19851
Ningmenghuang	651	1026	1070	1069	1036	1089	1157	1344	1952	18559
Nuodao	640	1112	1080	997	1029	1062	1078	1233	1849	18699
Panli	530	941	928	924	965	1056	1094	1319	2044	20775
Puli	511	886	905	910	928	979	1067	1315	1910	21402
Qingli	763	1185	1127	1099	1160	1122	1308	1547	2237	18465
Qingpixiangnan	549	967	1030	954	1011	1086	1133	1424	2137	19431
Qingpizao	535	952	947	959	947	1040	1119	1382	2095	20166
Qingsong	606	1045	969	974	987	1076	1120	1354	1920	19043
Qingyu	621	1003	957	1003	967	990	1156	1335	1959	19093
Qingyun	527	915	982	893	943	952	1108	1304	2054	20496
Qiuhuang	791	1170	1175	1179	1112	1143	1206	1488	2032	18138
Qiuloubai	585	971	942	949	951	945	1086	1332	1967	20290
Rentou	604	906	980	907	928	1036	1096	1349	2028	20393
Riguang	567	881	933	956	923	998	1139	1390	2072	20627
Ronganhuangxueli	640	985	980	933	978	1001	1121	1377	1951	19470
Rongshan	546	966	988	960	992	1073	1267	1507	2149	19193
Sanhua	529	916	847	912	899	975	1124	1323	1994	21007
Sanmenjianghuangli	618	1009	1040	986	1026	1018	1094	1377	1962	18863
Sanmenjiangshali	585	942	980	960	960	993	1130	1366	1960	20009
Shanghaixueli	584	944	971	919	965	980	1133	1378	2020	20055
Shijingzaosheng	625	991	975	959	1036	1042	1137	1373	2002	20008
Shuijing	520	914	944	952	940	1031	1083	1355	1966	20158
Sianqingpili	575	891	928	946	999	1084	1166	1325	2070	20184
Songdao	604	1093	1020	1013	1042	1058	1181	1376	2006	19057
Taiwanchihua	686	1106	1133	1068	1087	1151	1203	1390	2058	18434
Tiantanggengzi	794	1432	1304	1337	1241	1302	1386	1584	2172	17105
Tongzili	584	980	946	861	984	1025	1103	1377	1922	20072
Tuzuojin	658	1124	1089	1081	1096	1096	1111	1320	1928	18351
Wansanji	593	1005	1074	986	1023	1090	1067	1352	2039	18916
Weininghuangli	766	1334	1323	1226	1193	1210	1237	1463	2040	16759
Weininghuazhali	513	878	931	876	959	1025	1119	1291	2035	20841
Weiningxiaohuangli	698	1085	1107	1139	1096	1111	1150	1399	1896	18469
Weiningzishengli	526	970	981	1018	1023	1057	1135	1367	2075	19922
Wuyuanbaili	538	829	918	903	921	953	1072	1343	2015	20704
Wuyuansuli	521	921	882	898	914	1022	1073	1340	2005	20649
Wuyuantangli	526	880	919	917	949	1013	1070	1302	2010	20587
Xiangheli	614	1019	1086	946	965	992	1127	1364	1961	19266
Xianghuali	505	899	916	924	941	1007	1100	1360	1955	20868
Xiangju	518	898	885	991	950	1015	1115	1408	1921	20458
Xianglu	504	901	889	867	898	978	1071	1273	1965	21157
Xiangmo	568	946	893	881	940	941	1108	1407	2030	21073
Xiangnan	758	1273	1158	1104	1108	1200	1228	1439	1959	18360
Xiangshuili	599	980	909	956	943	1085	1166	1415	2019	20065
Xiangshuili	605	972	1019	943	1022	1052	1125	1400	2077	19293
Xiaochali	676	1156	1183	1148	1167	1163	1255	1421	2008	17403
Xiaojidanli	689	1285	1317	1222	1303	1257	1339	1564	2175	18579
Xihuahongli	577	938	964	989	943	1065	1170	1464	2172	20034
Xinghuadayinli	548	916	877	911	955	990	1137	1316	2019	20279
Xinglongma	629	1053	979	1023	975	1050	1139	1412	2114	18931
Xingshanhongpili	809	1356	1347	1249	1209	1248	1298	1485	2122	16139
Xingshui	763	1326	1253	1216	1113	1189	1245	1425	2046	16132
Xingyihaizi	561	932	941	925	934	1027	1152	1413	2088	20426
Xingzang	527	896	963	913	927	956	1138	1342	1977	20605
Xinqian	562	964	1021	944	1063	1064	1154	1365	1906	19463
Xinshiji	604	987	1029	1004	1039	1070	1136	1368	2007	19078
Xinxing	641	1019	1028	1101	1020	1138	1142	1383	2041	19118
Xinxingli	637	1047	1079	996	1013	1097	1161	1331	1916	19011
Xinxue	631	978	1062	1017	1065	1068	1170	1295	1985	19459
Xinya	660	1067	1033	1010	1037	1069	1165	1406	2049	19817
Xipili	677	1123	1123	1001	1053	1103	1183	1409	2034	18704
Xipixijiangwu	598	1009	1035	983	1073	1101	1127	1408	2028	18593
Xiuhuang	539	930	923	952	1039	1077	1176	1497	2148	19187
Xuefang	684	1084	1012	1052	1069	1048	1092	1359	1922	18928
Xueqing	541	881	890	897	981	978	1093	1302	1940	20540
Yadanqing	549	922	878	971	972	1061	1135	1358	1982	19881
Yanshanliuyueli	570	1006	988	898	974	1035	1148	1379	2027	19753
Yaqing	583	952	960	983	993	1011	1108	1271	1937	19848
Yeshenli	628	1083	1128	1082	1064	1167	1255	1429	2033	18513
Yingxue	711	1178	1129	1083	1114	1082	1160	1249	1928	16686
Yousu	704	1085	1019	1004	1083	983	1122	1310	1972	18920
Yuanjidanli	912	1374	1368	1343	1289	1279	1417	1579	2163	18266
Yunlin	574	964	1021	968	982	1127	1089	1438	2087	19614
Yunlu	592	970	960	952	1038	1100	1088	1328	1927	19483
Zaomali	617	1024	978	903	1029	1057	1200	1426	2081	19070
Zaomeisu	534	906	964	876	947	981	1109	1351	2099	20174
Zaosanhua	518	899	862	887	874	943	1092	1343	1979	21613
Zaoshengchi	656	1151	1075	1043	1128	1106	1223	1373	2027	18174
Zaoshengershishiji	540	918	961	976	978	1013	1102	1352	1999	20329
Zaoyu	623	1096	1054	1083	1045	1043	1078	1341	1975	18886
Zhejiang NO.25	655	1079	1027	984	1035	1079	1205	1382	1971	19260
Zhenyu	958	1557	1419	1341	1260	1253	1364	1521	2019	15047
Zhongcui	601	954	1021	955	964	1008	1085	1312	2000	18845
Zhubo NO.2	723	1302	1180	1170	1139	1138	1202	1385	1931	16108
Zhubo NO.47	497	903	899	974	948	1009	1074	1330	1986	20822
Zhuweiba	591	1031	956	1006	974	1052	1207	1442	2026	19184
Average	635.333	1089.33	1074.33	1030	1060	1102.33	1131.33	1397.33	1978.33	18936.3
