# Supplementary material for: A systems genetics approach reveals PbrNSC as a regulator of lignin and cellulose biosynthesis in stone cells of pear fruit
Source: Genome Biol. 2021 Nov 14;22:313. doi: 10.1186/s13059-021-02531-8 (PMC8590786; doi:10.1186/s13059-021-02531-8)
Supplement: Supplementary file 4 — Additional file 4. GO enrichment for modules related to stone cell content (q < 0.05). [file 13059_2021_2531_MOESM4_ESM.xlsx]

## Sheet: Additional file 4
Additional file 4. GO enrichment for modules related to stone cell content (q < 0.05）
Module name	GO ID	Ontology	Term	Number in Ref	Number in input list	P value	q value	Genes
M11	GO:0006334	P	nucleosome assembly	47	10	1.2e-05	0.0222	Pbr004343.1, Pbr009055.1, Pbr017680.1, Pbr022127.1, Pbr025304.1, Pbr026490.1, Pbr029415.2, Pbr029535.1, Pbr032023.1, Pbr034012.1
M11	GO:0034728	P	nucleosome organization	48	10	1.4e-05	0.0222	Pbr004343.1, Pbr009055.1, Pbr017680.1, Pbr022127.1, Pbr025304.1, Pbr026490.1, Pbr029415.2, Pbr029535.1, Pbr032023.1, Pbr034012.1
M11	GO:0065007	P	biological regulation	3394	177	2e-05	0.0222	Pbr000023.1, Pbr000060.1, Pbr000136.1, Pbr000381.1, Pbr001957.2, Pbr002023.1, Pbr002620.1, Pbr002685.1, Pbr002704.1, Pbr003094.1, Pbr003597.1, Pbr003659.1, Pbr004288.1, Pbr004364.1, Pbr004408.1, Pbr004776.1, Pbr005157.1, Pbr005202.1, Pbr005253.2, Pbr005555.1, Pbr005814.1, Pbr005862.1, Pbr006498.1, Pbr006685.1, Pbr006791.1, Pbr007105.1, Pbr007273.2, Pbr007473.1, Pbr007491.1, Pbr007640.1, Pbr007703…
M11	GO:0031497	P	chromatin assembly	50	10	2.1e-05	0.0222	Pbr004343.1, Pbr009055.1, Pbr017680.1, Pbr022127.1, Pbr025304.1, Pbr026490.1, Pbr029415.2, Pbr029535.1, Pbr032023.1, Pbr034012.1
M11	GO:0050789	P	regulation of biological process	3198	168	2.4e-05	0.0222	Pbr000023.1, Pbr000060.1, Pbr000136.1, Pbr000381.1, Pbr001957.2, Pbr002023.1, Pbr002620.1, Pbr002685.1, Pbr002704.1, Pbr003597.1, Pbr003659.1, Pbr004288.1, Pbr004364.1, Pbr004408.1, Pbr004776.1, Pbr005157.1, Pbr005202.1, Pbr005253.2, Pbr005555.1, Pbr005814.1, Pbr005862.1, Pbr006498.1, Pbr006685.1, Pbr006791.1, Pbr007105.1, Pbr007273.2, Pbr007473.1, Pbr007491.1, Pbr007703.1, Pbr007881.1, Pbr008019…
M11	GO:0006333	P	chromatin assembly or disassembly	55	10	4.9e-05	0.02891	Pbr004343.1, Pbr009055.1, Pbr017680.1, Pbr022127.1, Pbr025304.1, Pbr026490.1, Pbr029415.2, Pbr029535.1, Pbr032023.1, Pbr034012.1
M11	GO:0065004	P	protein-DNA complex assembly	55	10	4.9e-05	0.02891	Pbr004343.1, Pbr009055.1, Pbr017680.1, Pbr022127.1, Pbr025304.1, Pbr026490.1, Pbr029415.2, Pbr029535.1, Pbr032023.1, Pbr034012.1
M11	GO:0071824	P	protein-DNA complex subunit organization	56	10	5.8e-05	0.02891	Pbr004343.1, Pbr009055.1, Pbr017680.1, Pbr022127.1, Pbr025304.1, Pbr026490.1, Pbr029415.2, Pbr029535.1, Pbr032023.1, Pbr034012.1
M11	GO:0006323	P	DNA packaging	57	10	6.8e-05	0.02891	Pbr004343.1, Pbr009055.1, Pbr017680.1, Pbr022127.1, Pbr025304.1, Pbr026490.1, Pbr029415.2, Pbr029535.1, Pbr032023.1, Pbr034012.1
M11	GO:1901700	P	response to oxygen-containing compound	855	57	6.9e-05	0.02891	Pbr000044.1, Pbr000272.1, Pbr001956.4, Pbr001957.2, Pbr002620.1, Pbr003094.1, Pbr003659.1, Pbr004288.1, Pbr004364.1, Pbr004408.1, Pbr005202.1, Pbr005253.2, Pbr005559.2, Pbr007012.1, Pbr007491.1, Pbr007881.1, Pbr008111.1, Pbr008947.1, Pbr009135.1, Pbr009515.1, Pbr010339.1, Pbr010532.1, Pbr011369.1, Pbr011657.1, Pbr012597.1, Pbr014161.1, Pbr015019.1, Pbr015118.1, Pbr015507.1, Pbr016628.1, Pbr017211…
M11	GO:0042592	P	homeostatic process	342	29	9.1e-05	0.02891	Pbr000136.1, Pbr004364.1, Pbr007640.1, Pbr007703.1, Pbr012730.1, Pbr013169.1, Pbr014195.1, Pbr015814.1, Pbr016271.1, Pbr016908.1, Pbr017437.1, Pbr019472.1, Pbr022997.1, Pbr023037.1, Pbr028226.1, Pbr028373.1, Pbr028737.1, Pbr030434.2, Pbr030581.1, Pbr031908.1, Pbr032812.1, Pbr033688.1, Pbr033785.1, Pbr039150.2, Pbr039268.1, Pbr040628.2, Pbr041442.1, Pbr041591.2, Pbr042653.1
M11	GO:0000288	P	nuclear-transcribed mRNA catabolic process, deadenylation-dependent decay	13	5	9.2e-05	0.02891	Pbr015372.1, Pbr017925.2, Pbr019667.1, Pbr025034.1, Pbr041056.1
M11	GO:0071103	P	DNA conformation change	83	12	9.4e-05	0.02891	Pbr004343.1, Pbr009055.1, Pbr017680.1, Pbr021348.1, Pbr022127.1, Pbr025304.1, Pbr026490.1, Pbr029415.2, Pbr029535.1, Pbr032023.1, Pbr034012.1, Pbr034832.1
M11	GO:0016071	P	mRNA metabolic process	196	20	9.6e-05	0.02891	Pbr000742.1, Pbr003024.1, Pbr004363.1, Pbr004804.1, Pbr009251.1, Pbr013966.1, Pbr014301.1, Pbr015372.1, Pbr015507.1, Pbr017925.2, Pbr019667.1, Pbr025034.1, Pbr026620.2, Pbr027977.1, Pbr031304.1, Pbr032829.1, Pbr033225.1, Pbr038816.1, Pbr040435.1, Pbr041056.1
M11	GO:0050794	P	regulation of cellular process	2823	148	9.6e-05	0.02891	Pbr000023.1, Pbr000136.1, Pbr000381.1, Pbr001957.2, Pbr002023.1, Pbr002620.1, Pbr002685.1, Pbr002704.1, Pbr003597.1, Pbr003659.1, Pbr004288.1, Pbr004364.1, Pbr004408.1, Pbr004776.1, Pbr005157.1, Pbr005202.1, Pbr005253.2, Pbr005555.1, Pbr005814.1, Pbr005862.1, Pbr006498.1, Pbr006685.1, Pbr007273.2, Pbr007473.1, Pbr007491.1, Pbr007703.1, Pbr007881.1, Pbr008019.1, Pbr008217.1, Pbr009270.1, Pbr009274…
M11	GO:1901360	P	organic cyclic compound metabolic process	3630	183	0.0001	0.02891	Pbr000023.1, Pbr000381.1, Pbr000742.1, Pbr000858.1, Pbr001360.1, Pbr001818.1, Pbr002023.1, Pbr002685.1, Pbr003024.1, Pbr003185.1, Pbr003946.1, Pbr004363.1, Pbr004364.1, Pbr004577.2, Pbr004804.1, Pbr005157.1, Pbr005253.2, Pbr005501.1, Pbr005555.1, Pbr005862.1, Pbr006143.1, Pbr006498.1, Pbr006676.1, Pbr006788.3, Pbr006800.1, Pbr006923.3, Pbr007460.1, Pbr007473.1, Pbr007498.1, Pbr007786.1, Pbr008012…
M11	GO:0042221	P	response to chemical	1639	94	0.00012	0.03265	Pbr000044.1, Pbr000272.1, Pbr001269.1, Pbr001956.4, Pbr001957.2, Pbr002620.1, Pbr002704.1, Pbr003094.1, Pbr003659.1, Pbr004288.1, Pbr004364.1, Pbr004408.1, Pbr005202.1, Pbr005253.2, Pbr005555.1, Pbr005559.2, Pbr005862.1, Pbr006685.1, Pbr007012.1, Pbr007491.1, Pbr007881.1, Pbr008019.1, Pbr008111.1, Pbr008947.1, Pbr009135.1, Pbr009515.1, Pbr010339.1, Pbr010532.1, Pbr011369.1, Pbr011657.1, Pbr012597…
M11	GO:0046483	P	heterocycle metabolic process	3464	175	0.00014	0.03597	Pbr000023.1, Pbr000381.1, Pbr000742.1, Pbr000858.1, Pbr001360.1, Pbr001818.1, Pbr002023.1, Pbr002685.1, Pbr003024.1, Pbr003185.1, Pbr003946.1, Pbr004363.1, Pbr004364.1, Pbr004577.2, Pbr004804.1, Pbr005157.1, Pbr005253.2, Pbr005501.1, Pbr005555.1, Pbr005862.1, Pbr006143.1, Pbr006498.1, Pbr006676.1, Pbr006788.3, Pbr006800.1, Pbr006923.3, Pbr007460.1, Pbr007473.1, Pbr007498.1, Pbr007786.1, Pbr008012…
M11	GO:0019725	P	cellular homeostasis	251	23	0.00015	0.03651	Pbr000136.1, Pbr004364.1, Pbr007703.1, Pbr013169.1, Pbr015814.1, Pbr016271.1, Pbr016908.1, Pbr017437.1, Pbr019472.1, Pbr022997.1, Pbr023037.1, Pbr028226.1, Pbr030434.2, Pbr030581.1, Pbr031908.1, Pbr033688.1, Pbr033785.1, Pbr039150.2, Pbr039268.1, Pbr040628.2, Pbr041442.1, Pbr041591.2, Pbr042653.1
M11	GO:0050896	P	response to stimulus	3688	184	0.00017	0.03931	Pbr000044.1, Pbr000060.1, Pbr000272.1, Pbr000535.1, Pbr001269.1, Pbr001956.4, Pbr001957.2, Pbr002620.1, Pbr002704.1, Pbr003094.1, Pbr003559.1, Pbr003597.1, Pbr003659.1, Pbr003832.1, Pbr004288.1, Pbr004364.1, Pbr004408.1, Pbr004577.2, Pbr004776.1, Pbr004804.1, Pbr005157.1, Pbr005202.1, Pbr005253.2, Pbr005555.1, Pbr005559.2, Pbr005814.1, Pbr005862.1, Pbr006143.1, Pbr006685.1, Pbr007012.1, Pbr007105…
M11	GO:0000786	C	nucleosome	91	17	3.5e-07	0.0001129	Pbr000420.1, Pbr004343.1, Pbr009055.1, Pbr017680.1, Pbr020848.1, Pbr022127.1, Pbr025304.1, Pbr026490.1, Pbr029006.1, Pbr029415.2, Pbr029535.1, Pbr032023.1, Pbr033644.1, Pbr034001.1, Pbr034005.1, Pbr034007.1, Pbr034012.1
M11	GO:0000785	C	chromatin	116	19	6.2e-07	0.0001129	Pbr000420.1, Pbr004343.1, Pbr009055.1, Pbr016432.3, Pbr017680.1, Pbr020848.1, Pbr022127.1, Pbr022700.1, Pbr025304.1, Pbr026490.1, Pbr029006.1, Pbr029415.2, Pbr029535.1, Pbr032023.1, Pbr033644.1, Pbr034001.1, Pbr034005.1, Pbr034007.1, Pbr034012.1
M11	GO:0032993	C	protein-DNA complex	95	17	6.7e-07	0.0001129	Pbr000420.1, Pbr004343.1, Pbr009055.1, Pbr017680.1, Pbr020848.1, Pbr022127.1, Pbr025304.1, Pbr026490.1, Pbr029006.1, Pbr029415.2, Pbr029535.1, Pbr032023.1, Pbr033644.1, Pbr034001.1, Pbr034005.1, Pbr034007.1, Pbr034012.1
M11	GO:0044815	C	DNA packaging complex	95	17	6.7e-07	0.0001129	Pbr000420.1, Pbr004343.1, Pbr009055.1, Pbr017680.1, Pbr020848.1, Pbr022127.1, Pbr025304.1, Pbr026490.1, Pbr029006.1, Pbr029415.2, Pbr029535.1, Pbr032023.1, Pbr033644.1, Pbr034001.1, Pbr034005.1, Pbr034007.1, Pbr034012.1
M11	GO:0005634	C	nucleus	2153	134	4.7e-06	0.0006336	Pbr000023.1, Pbr000060.1, Pbr000742.1, Pbr000768.2, Pbr001818.1, Pbr002620.1, Pbr003024.1, Pbr003659.1, Pbr004307.1, Pbr004343.1, Pbr004364.1, Pbr004408.1, Pbr004804.1, Pbr005157.1, Pbr005202.1, Pbr005539.1, Pbr005555.1, Pbr005559.2, Pbr005862.1, Pbr006791.1, Pbr007881.1, Pbr008217.1, Pbr008682.1, Pbr009055.1, Pbr009075.1, Pbr009135.1, Pbr009520.1, Pbr009942.1, Pbr009953.1, Pbr010226.1, Pbr010228…
M11	GO:0044427	C	chromosomal part	177	22	9.6e-06	0.001078	Pbr000420.1, Pbr004343.1, Pbr009055.1, Pbr009135.1, Pbr016432.3, Pbr017680.1, Pbr019603.1, Pbr020848.1, Pbr022127.1, Pbr022700.1, Pbr025304.1, Pbr026490.1, Pbr028373.1, Pbr029006.1, Pbr029415.2, Pbr029535.1, Pbr032023.1, Pbr033644.1, Pbr034001.1, Pbr034005.1, Pbr034007.1, Pbr034012.1
M11	GO:0043231	C	intracellular membrane-bounded organelle	5566	286	3.6e-05	0.002921	Pbr000023.1, Pbr000060.1, Pbr000210.1, Pbr000269.1, Pbr000271.1, Pbr000742.1, Pbr000768.2, Pbr000847.2, Pbr001269.1, Pbr001360.1, Pbr001818.1, Pbr001826.1, Pbr001949.1, Pbr002312.1, Pbr002395.1, Pbr002497.1, Pbr002620.1, Pbr003024.1, Pbr003094.1, Pbr003113.1, Pbr003141.1, Pbr003185.1, Pbr003347.1, Pbr003461.1, Pbr003659.1, Pbr003840.1, Pbr004288.1, Pbr004307.1, Pbr004343.1, Pbr004363.1, Pbr004364…
M11	GO:0005623	C	cell	8437	402	3.8e-05	0.002921	Pbr000023.1, Pbr000060.1, Pbr000210.1, Pbr000269.1, Pbr000271.1, Pbr000272.1, Pbr000420.1, Pbr000479.1, Pbr000528.2, Pbr000742.1, Pbr000768.2, Pbr000847.2, Pbr000848.1, Pbr001058.1, Pbr001269.1, Pbr001360.1, Pbr001818.1, Pbr001826.1, Pbr001949.1, Pbr001956.4, Pbr002312.1, Pbr002395.1, Pbr002497.1, Pbr002620.1, Pbr003024.1, Pbr003094.1, Pbr003097.1, Pbr003113.1, Pbr003141.1, Pbr003185.1, Pbr003347…
M11	GO:0043227	C	membrane-bounded organelle	5570	286	3.9e-05	0.002921	Pbr000023.1, Pbr000060.1, Pbr000210.1, Pbr000269.1, Pbr000271.1, Pbr000742.1, Pbr000768.2, Pbr000847.2, Pbr001269.1, Pbr001360.1, Pbr001818.1, Pbr001826.1, Pbr001949.1, Pbr002312.1, Pbr002395.1, Pbr002497.1, Pbr002620.1, Pbr003024.1, Pbr003094.1, Pbr003113.1, Pbr003141.1, Pbr003185.1, Pbr003347.1, Pbr003461.1, Pbr003659.1, Pbr003840.1, Pbr004288.1, Pbr004307.1, Pbr004343.1, Pbr004363.1, Pbr004364…
M11	GO:0044464	C	cell part	8435	400	0.00011	0.007414	Pbr000023.1, Pbr000060.1, Pbr000210.1, Pbr000269.1, Pbr000271.1, Pbr000272.1, Pbr000420.1, Pbr000479.1, Pbr000528.2, Pbr000742.1, Pbr000768.2, Pbr000847.2, Pbr000848.1, Pbr001058.1, Pbr001269.1, Pbr001360.1, Pbr001818.1, Pbr001826.1, Pbr001949.1, Pbr001956.4, Pbr002312.1, Pbr002395.1, Pbr002497.1, Pbr002620.1, Pbr003024.1, Pbr003094.1, Pbr003097.1, Pbr003113.1, Pbr003141.1, Pbr003185.1, Pbr003347…
M11	GO:0005694	C	chromosome	227	23	0.00016	0.009804	Pbr000420.1, Pbr004343.1, Pbr009055.1, Pbr009135.1, Pbr013561.1, Pbr016432.3, Pbr017680.1, Pbr019603.1, Pbr020848.1, Pbr022127.1, Pbr022700.1, Pbr025304.1, Pbr026490.1, Pbr028373.1, Pbr029006.1, Pbr029415.2, Pbr029535.1, Pbr032023.1, Pbr033644.1, Pbr034001.1, Pbr034005.1, Pbr034007.1, Pbr034012.1
M11	GO:0005622	C	intracellular	7580	364	0.00036	0.02022	Pbr000023.1, Pbr000060.1, Pbr000210.1, Pbr000269.1, Pbr000271.1, Pbr000420.1, Pbr000479.1, Pbr000528.2, Pbr000742.1, Pbr000768.2, Pbr000847.2, Pbr000848.1, Pbr001058.1, Pbr001269.1, Pbr001360.1, Pbr001818.1, Pbr001826.1, Pbr001949.1, Pbr001956.4, Pbr002312.1, Pbr002395.1, Pbr002497.1, Pbr002620.1, Pbr003024.1, Pbr003094.1, Pbr003097.1, Pbr003113.1, Pbr003141.1, Pbr003185.1, Pbr003347.1, Pbr003461…
M11	GO:0044424	C	intracellular part	7423	356	0.0007	0.03629	Pbr000023.1, Pbr000060.1, Pbr000210.1, Pbr000269.1, Pbr000271.1, Pbr000420.1, Pbr000479.1, Pbr000528.2, Pbr000742.1, Pbr000768.2, Pbr000847.2, Pbr001058.1, Pbr001269.1, Pbr001360.1, Pbr001818.1, Pbr001826.1, Pbr001949.1, Pbr001956.4, Pbr002312.1, Pbr002395.1, Pbr002497.1, Pbr002620.1, Pbr003024.1, Pbr003094.1, Pbr003113.1, Pbr003141.1, Pbr003185.1, Pbr003347.1, Pbr003461.1, Pbr003479.1, Pbr003559…
M11	GO:0005515	F	protein binding	6207	314	4.4e-06	0.007882	Pbr000023.1, Pbr000060.1, Pbr000100.1, Pbr000230.1, Pbr000266.1, Pbr000276.2, Pbr000391.1, Pbr000420.1, Pbr000488.1, Pbr000519.2, Pbr000535.1, Pbr000552.2, Pbr000555.1, Pbr000840.1, Pbr000858.1, Pbr001094.1, Pbr001234.1, Pbr001403.1, Pbr001427.1, Pbr001649.1, Pbr001929.1, Pbr001954.1, Pbr002023.1, Pbr002428.1, Pbr002704.1, Pbr002715.1, Pbr002736.1, Pbr003093.4, Pbr003113.1, Pbr003139.1, Pbr003141…
M11	GO:0008270	F	zinc ion binding	1518	97	7e-06	0.007882	Pbr000266.1, Pbr000391.1, Pbr000400.1, Pbr001094.1, Pbr001269.1, Pbr001722.1, Pbr001828.1, Pbr002012.2, Pbr002715.1, Pbr003093.4, Pbr003803.1, Pbr004334.1, Pbr005157.1, Pbr005253.2, Pbr005308.1, Pbr006190.1, Pbr006199.1, Pbr006316.1, Pbr006498.1, Pbr007367.1, Pbr008638.1, Pbr008791.1, Pbr009942.1, Pbr010181.1, Pbr010303.1, Pbr010968.1, Pbr011012.1, Pbr011585.2, Pbr012228.1, Pbr012808.1, Pbr013757…
M12	GO:0005874	C	microtubule	71	5	7.7e-06	0.00519	Pbr013985.1, Pbr015121.1, Pbr017552.1, Pbr035936.1, Pbr035937.1
M12	GO:0044427	C	chromosomal part	177	6	5.9e-05	0.01988	Pbr004529.1, Pbr015121.1, Pbr026515.1, Pbr028212.1, Pbr030372.1, Pbr032349.1
M12	GO:0005694	C	chromosome	227	6	0.00023	0.04044	Pbr004529.1, Pbr015121.1, Pbr026515.1, Pbr028212.1, Pbr030372.1, Pbr032349.1
M12	GO:0015630	C	microtubule cytoskeleton	145	5	0.00024	0.04044	Pbr013985.1, Pbr015121.1, Pbr017552.1, Pbr035936.1, Pbr035937.1
M12	GO:0000786	C	nucleosome	91	4	0.00042	0.0455	Pbr004529.1, Pbr028212.1, Pbr030372.1, Pbr032349.1
M12	GO:0032993	C	protein-DNA complex	95	4	0.0005	0.0455	Pbr004529.1, Pbr028212.1, Pbr030372.1, Pbr032349.1
M12	GO:0044815	C	DNA packaging complex	95	4	0.0005	0.0455	Pbr004529.1, Pbr028212.1, Pbr030372.1, Pbr032349.1
M12	GO:0009524	C	phragmoplast	41	3	0.00054	0.0455	Pbr000209.1, Pbr007670.1, Pbr017552.1
M12	GO:0008092	F	cytoskeletal protein binding	234	7	3.6e-06	0.008107	Pbr000209.1, Pbr001414.1, Pbr002905.1, Pbr017552.1, Pbr025196.1, Pbr033958.1, Pbr037589.1
M13	GO:0042546	P	cell wall biogenesis	170	21	8.3e-22	3.839e-18	Pbr000518.1, Pbr002777.1, Pbr004228.1, Pbr004921.1, Pbr007376.1, Pbr010916.1, Pbr011974.1, Pbr012358.1, Pbr012624.1, Pbr015295.1, Pbr019630.1, Pbr020181.1, Pbr020910.1, Pbr021135.1, Pbr025181.1, Pbr026594.1, Pbr028319.1, Pbr028860.1, Pbr037841.1, Pbr038701.2, Pbr039548.1
M13	GO:0009834	P	plant-type secondary cell wall biogenesis	49	14	2.6e-20	6.013e-17	Pbr000518.1, Pbr004921.1, Pbr007376.1, Pbr011974.1, Pbr012358.1, Pbr012624.1, Pbr019630.1, Pbr020181.1, Pbr021135.1, Pbr025181.1, Pbr028319.1, Pbr037841.1, Pbr038701.2, Pbr039548.1
M13	GO:0071669	P	plant-type cell wall organization or biogenesis	146	17	2.4e-17	3.7e-14	Pbr000518.1, Pbr002777.1, Pbr004921.1, Pbr007376.1, Pbr011974.1, Pbr012358.1, Pbr012624.1, Pbr018409.1, Pbr019630.1, Pbr020181.1, Pbr021135.1, Pbr025181.1, Pbr028319.1, Pbr028860.1, Pbr037841.1, Pbr038701.2, Pbr039548.1
M13	GO:0045492	P	xylan biosynthetic process	34	11	7.2e-17	8.325e-14	Pbr002777.1, Pbr004228.1, Pbr010916.1, Pbr015295.1, Pbr019630.1, Pbr020910.1, Pbr025181.1, Pbr026594.1, Pbr028860.1, Pbr037841.1, Pbr039548.1
M13	GO:0045491	P	xylan metabolic process	38	11	3e-16	2.621e-13	Pbr002777.1, Pbr004228.1, Pbr010916.1, Pbr015295.1, Pbr019630.1, Pbr020910.1, Pbr025181.1, Pbr026594.1, Pbr028860.1, Pbr037841.1, Pbr039548.1
M13	GO:0009832	P	plant-type cell wall biogenesis	91	14	3.4e-16	2.621e-13	Pbr000518.1, Pbr004921.1, Pbr007376.1, Pbr011974.1, Pbr012358.1, Pbr012624.1, Pbr019630.1, Pbr020181.1, Pbr021135.1, Pbr025181.1, Pbr028319.1, Pbr037841.1, Pbr038701.2, Pbr039548.1
M13	GO:0033692	P	cellular polysaccharide biosynthetic process	146	16	5.9e-16	3.527e-13	Pbr000518.1, Pbr002777.1, Pbr004228.1, Pbr007376.1, Pbr010916.1, Pbr011043.1, Pbr015295.1, Pbr016107.1, Pbr019630.1, Pbr020910.1, Pbr025181.1, Pbr026594.1, Pbr028860.1, Pbr032894.2, Pbr037841.1, Pbr039548.1
M13	GO:0071554	P	cell wall organization or biogenesis	369	22	6.1e-16	3.527e-13	Pbr000518.1, Pbr002777.1, Pbr004228.1, Pbr004921.1, Pbr007376.1, Pbr010916.1, Pbr011974.1, Pbr012358.1, Pbr012624.1, Pbr015295.1, Pbr018409.1, Pbr019630.1, Pbr020181.1, Pbr020910.1, Pbr021135.1, Pbr025181.1, Pbr026594.1, Pbr028319.1, Pbr028860.1, Pbr037841.1, Pbr038701.2, Pbr039548.1
M13	GO:0000271	P	polysaccharide biosynthetic process	152	16	1.1e-15	5.653e-13	Pbr000518.1, Pbr002777.1, Pbr004228.1, Pbr007376.1, Pbr010916.1, Pbr011043.1, Pbr015295.1, Pbr016107.1, Pbr019630.1, Pbr020910.1, Pbr025181.1, Pbr026594.1, Pbr028860.1, Pbr032894.2, Pbr037841.1, Pbr039548.1
M13	GO:0070592	P	cell wall polysaccharide biosynthetic process	46	11	3.2e-15	1.48e-12	Pbr002777.1, Pbr004228.1, Pbr010916.1, Pbr015295.1, Pbr019630.1, Pbr020910.1, Pbr025181.1, Pbr026594.1, Pbr028860.1, Pbr037841.1, Pbr039548.1
M13	GO:0044038	P	cell wall macromolecule biosynthetic process	51	11	1.1e-14	4.24e-12	Pbr002777.1, Pbr004228.1, Pbr010916.1, Pbr015295.1, Pbr019630.1, Pbr020910.1, Pbr025181.1, Pbr026594.1, Pbr028860.1, Pbr037841.1, Pbr039548.1
M13	GO:0070589	P	cellular component macromolecule biosynthetic process	51	11	1.1e-14	4.24e-12	Pbr002777.1, Pbr004228.1, Pbr010916.1, Pbr015295.1, Pbr019630.1, Pbr020910.1, Pbr025181.1, Pbr026594.1, Pbr028860.1, Pbr037841.1, Pbr039548.1
M13	GO:0034637	P	cellular carbohydrate biosynthetic process	184	16	2.4e-14	8.538e-12	Pbr000518.1, Pbr002777.1, Pbr004228.1, Pbr007376.1, Pbr010916.1, Pbr011043.1, Pbr015295.1, Pbr016107.1, Pbr019630.1, Pbr020910.1, Pbr025181.1, Pbr026594.1, Pbr028860.1, Pbr032894.2, Pbr037841.1, Pbr039548.1
M13	GO:0016051	P	carbohydrate biosynthetic process	222	16	4.5e-13	1.487e-10	Pbr000518.1, Pbr002777.1, Pbr004228.1, Pbr007376.1, Pbr010916.1, Pbr011043.1, Pbr015295.1, Pbr016107.1, Pbr019630.1, Pbr020910.1, Pbr025181.1, Pbr026594.1, Pbr028860.1, Pbr032894.2, Pbr037841.1, Pbr039548.1
M13	GO:0044264	P	cellular polysaccharide metabolic process	236	16	1.2e-12	3.469e-10	Pbr000518.1, Pbr002777.1, Pbr004228.1, Pbr007376.1, Pbr010916.1, Pbr011043.1, Pbr015295.1, Pbr016107.1, Pbr019630.1, Pbr020910.1, Pbr025181.1, Pbr026594.1, Pbr028860.1, Pbr032894.2, Pbr037841.1, Pbr039548.1
M13	GO:0044036	P	cell wall macromolecule metabolic process	130	13	1.2e-12	3.469e-10	Pbr002777.1, Pbr004228.1, Pbr007376.1, Pbr010916.1, Pbr011974.1, Pbr015295.1, Pbr019630.1, Pbr020910.1, Pbr025181.1, Pbr026594.1, Pbr028860.1, Pbr037841.1, Pbr039548.1
M13	GO:0010410	P	hemicellulose metabolic process	89	11	7e-12	1.904e-09	Pbr002777.1, Pbr004228.1, Pbr010916.1, Pbr015295.1, Pbr019630.1, Pbr020910.1, Pbr025181.1, Pbr026594.1, Pbr028860.1, Pbr037841.1, Pbr039548.1
M13	GO:0005976	P	polysaccharide metabolic process	287	16	2.2e-11	5.653e-09	Pbr000518.1, Pbr002777.1, Pbr004228.1, Pbr007376.1, Pbr010916.1, Pbr011043.1, Pbr015295.1, Pbr016107.1, Pbr019630.1, Pbr020910.1, Pbr025181.1, Pbr026594.1, Pbr028860.1, Pbr032894.2, Pbr037841.1, Pbr039548.1
M13	GO:0044085	P	cellular component biogenesis	698	23	3.1e-11	7.4e-09	Pbr000518.1, Pbr002777.1, Pbr004228.1, Pbr004921.1, Pbr007376.1, Pbr010141.1, Pbr010916.1, Pbr011974.1, Pbr012358.1, Pbr012624.1, Pbr015295.1, Pbr019630.1, Pbr020181.1, Pbr020910.1, Pbr021135.1, Pbr025181.1, Pbr026594.1, Pbr028319.1, Pbr028860.1, Pbr033130.2, Pbr037841.1, Pbr038701.2, Pbr039548.1
M13	GO:0010383	P	cell wall polysaccharide metabolic process	102	11	3.2e-11	7.4e-09	Pbr002777.1, Pbr004228.1, Pbr010916.1, Pbr015295.1, Pbr019630.1, Pbr020910.1, Pbr025181.1, Pbr026594.1, Pbr028860.1, Pbr037841.1, Pbr039548.1
M13	GO:0009808	P	lignin metabolic process	77	10	4e-11	8.81e-09	Pbr010955.1, Pbr012358.1, Pbr017290.1, Pbr033951.1, Pbr034913.1, Pbr035962.1, Pbr038701.2, Pbr038988.1, Pbr041372.1, Pbr042315.1
M13	GO:0046271	P	phenylpropanoid catabolic process	44	8	2.3e-10	4.625e-08	Pbr010955.1, Pbr012358.1, Pbr033951.1, Pbr034913.1, Pbr035962.1, Pbr038988.1, Pbr041372.1, Pbr042315.1
M13	GO:0046274	P	lignin catabolic process	44	8	2.3e-10	4.625e-08	Pbr010955.1, Pbr012358.1, Pbr033951.1, Pbr034913.1, Pbr035962.1, Pbr038988.1, Pbr041372.1, Pbr042315.1
M13	GO:0019748	P	secondary metabolic process	126	11	3.2e-10	6.167e-08	Pbr000518.1, Pbr010955.1, Pbr012358.1, Pbr017290.1, Pbr033951.1, Pbr034913.1, Pbr035962.1, Pbr038701.2, Pbr038988.1, Pbr041372.1, Pbr042315.1
M13	GO:0044262	P	cellular carbohydrate metabolic process	356	16	5.4e-10	9.99e-08	Pbr000518.1, Pbr002777.1, Pbr004228.1, Pbr007376.1, Pbr010916.1, Pbr011043.1, Pbr015295.1, Pbr016107.1, Pbr019630.1, Pbr020910.1, Pbr025181.1, Pbr026594.1, Pbr028860.1, Pbr032894.2, Pbr037841.1, Pbr039548.1
M13	GO:0009698	P	phenylpropanoid metabolic process	104	10	8.2e-10	1.459e-07	Pbr010955.1, Pbr012358.1, Pbr017290.1, Pbr033951.1, Pbr034913.1, Pbr035962.1, Pbr038701.2, Pbr038988.1, Pbr041372.1, Pbr042315.1
M13	GO:0044763	P	single-organism cellular process	5777	65	3.5e-09	5.995e-07	Pbr000138.1, Pbr000518.1, Pbr000758.1, Pbr001221.1, Pbr002777.1, Pbr004228.1, Pbr007376.1, Pbr007723.1, Pbr010075.1, Pbr010141.1, Pbr010680.1, Pbr010916.1, Pbr010955.1, Pbr011043.1, Pbr011603.1, Pbr011974.1, Pbr012358.1, Pbr012365.1, Pbr013416.1, Pbr015295.1, Pbr016107.1, Pbr016484.1, Pbr016485.1, Pbr016887.1, Pbr017290.1, Pbr017950.1, Pbr018093.1, Pbr018409.1, Pbr019630.1, Pbr020032.1, Pbr020181…
M13	GO:0044711	P	single-organism biosynthetic process	1382	28	1.1e-08	1.817e-06	Pbr000138.1, Pbr000518.1, Pbr002777.1, Pbr004228.1, Pbr005470.1, Pbr007376.1, Pbr007723.1, Pbr010075.1, Pbr010680.1, Pbr010916.1, Pbr011043.1, Pbr012358.1, Pbr013416.1, Pbr015295.1, Pbr016107.1, Pbr016887.1, Pbr017290.1, Pbr019630.1, Pbr020910.1, Pbr022741.1, Pbr025181.1, Pbr026594.1, Pbr028860.1, Pbr032894.2, Pbr037756.1, Pbr037841.1, Pbr038701.2, Pbr039548.1
M13	GO:0044723	P	single-organism carbohydrate metabolic process	512	17	1.4e-08	2.233e-06	Pbr000518.1, Pbr002777.1, Pbr004228.1, Pbr007376.1, Pbr010916.1, Pbr011043.1, Pbr015295.1, Pbr016107.1, Pbr019630.1, Pbr020910.1, Pbr021716.2, Pbr025181.1, Pbr026594.1, Pbr028860.1, Pbr032894.2, Pbr037841.1, Pbr039548.1
M13	GO:0030244	P	cellulose biosynthetic process	64	7	1.3e-07	2.004e-05	Pbr000518.1, Pbr002777.1, Pbr007376.1, Pbr011043.1, Pbr016107.1, Pbr028860.1, Pbr032894.2
M13	GO:0030243	P	cellulose metabolic process	71	7	2.7e-07	4.028e-05	Pbr000518.1, Pbr002777.1, Pbr007376.1, Pbr011043.1, Pbr016107.1, Pbr028860.1, Pbr032894.2
M13	GO:0044699	P	single-organism process	8763	79	3.8e-07	5.492e-05	Pbr000138.1, Pbr000518.1, Pbr000758.1, Pbr001221.1, Pbr002777.1, Pbr004228.1, Pbr004805.1, Pbr005470.1, Pbr007376.1, Pbr007723.1, Pbr010075.1, Pbr010141.1, Pbr010680.1, Pbr010916.1, Pbr010955.1, Pbr011043.1, Pbr011481.1, Pbr011603.1, Pbr011974.1, Pbr012358.1, Pbr012365.1, Pbr013416.1, Pbr013504.1, Pbr015295.1, Pbr015885.1, Pbr016107.1, Pbr016484.1, Pbr016485.1, Pbr016887.1, Pbr017091.1, Pbr017290…
M13	GO:2000652	P	regulation of secondary cell wall biogenesis	12	4	6.5e-07	8.978e-05	Pbr004921.1, Pbr012624.1, Pbr028319.1, Pbr038701.2
M13	GO:0051274	P	beta-glucan biosynthetic process	81	7	6.6e-07	8.978e-05	Pbr000518.1, Pbr002777.1, Pbr007376.1, Pbr011043.1, Pbr016107.1, Pbr028860.1, Pbr032894.2
M13	GO:0051273	P	beta-glucan metabolic process	88	7	1.2e-06	0.0001586	Pbr000518.1, Pbr002777.1, Pbr007376.1, Pbr011043.1, Pbr016107.1, Pbr028860.1, Pbr032894.2
M13	GO:0019439	P	aromatic compound catabolic process	144	8	3e-06	0.0003854	Pbr010955.1, Pbr012358.1, Pbr033951.1, Pbr034913.1, Pbr035962.1, Pbr038988.1, Pbr041372.1, Pbr042315.1
M13	GO:0009250	P	glucan biosynthetic process	104	7	3.6e-06	0.00045	Pbr000518.1, Pbr002777.1, Pbr007376.1, Pbr011043.1, Pbr016107.1, Pbr028860.1, Pbr032894.2
M13	GO:1901361	P	organic cyclic compound catabolic process	150	8	4.1e-06	0.000499	Pbr010955.1, Pbr012358.1, Pbr033951.1, Pbr034913.1, Pbr035962.1, Pbr038988.1, Pbr041372.1, Pbr042315.1
M13	GO:1903338	P	regulation of cell wall organization or biogenesis	19	4	4.9e-06	0.0005811	Pbr004921.1, Pbr012624.1, Pbr028319.1, Pbr038701.2
M13	GO:0044710	P	single-organism metabolic process	4616	50	5.2e-06	0.0006013	Pbr000138.1, Pbr000518.1, Pbr002777.1, Pbr004228.1, Pbr005470.1, Pbr007376.1, Pbr007723.1, Pbr010075.1, Pbr010680.1, Pbr010916.1, Pbr010955.1, Pbr011043.1, Pbr012358.1, Pbr013416.1, Pbr015295.1, Pbr015885.1, Pbr016107.1, Pbr016484.1, Pbr016485.1, Pbr016887.1, Pbr017091.1, Pbr017290.1, Pbr019630.1, Pbr020910.1, Pbr021716.2, Pbr022741.1, Pbr024743.1, Pbr025181.1, Pbr026594.1, Pbr028275.1, Pbr028860…
M13	GO:0071840	P	cellular component organization or biogenesis	1659	26	6.1e-06	0.0006881	Pbr000518.1, Pbr002777.1, Pbr004228.1, Pbr004921.1, Pbr007376.1, Pbr010141.1, Pbr010916.1, Pbr011974.1, Pbr012358.1, Pbr012624.1, Pbr015295.1, Pbr017950.1, Pbr018409.1, Pbr019630.1, Pbr020181.1, Pbr020910.1, Pbr021135.1, Pbr025181.1, Pbr026594.1, Pbr028319.1, Pbr028860.1, Pbr029483.2, Pbr033130.2, Pbr037841.1, Pbr038701.2, Pbr039548.1
M13	GO:0044087	P	regulation of cellular component biogenesis	52	5	1.7e-05	0.001872	Pbr004921.1, Pbr012624.1, Pbr028319.1, Pbr033130.2, Pbr038701.2
M13	GO:0005975	P	carbohydrate metabolic process	1209	20	4.2e-05	0.004517	Pbr000518.1, Pbr002777.1, Pbr003082.1, Pbr004228.1, Pbr007376.1, Pbr010916.1, Pbr011043.1, Pbr011974.1, Pbr015295.1, Pbr016107.1, Pbr019630.1, Pbr020910.1, Pbr021716.2, Pbr025181.1, Pbr026594.1, Pbr027731.1, Pbr028860.1, Pbr032894.2, Pbr037841.1, Pbr039548.1
M13	GO:0090376	P	seed trichome differentiation	36	4	6.9e-05	0.007253	Pbr011974.1, Pbr025607.1, Pbr029686.2, Pbr034572.1
M13	GO:0009664	P	plant-type cell wall organization	85	5	0.00018	0.01771	Pbr002777.1, Pbr007376.1, Pbr018409.1, Pbr020181.1, Pbr028860.1
M13	GO:0006073	P	cellular glucan metabolic process	191	7	0.00018	0.01771	Pbr000518.1, Pbr002777.1, Pbr007376.1, Pbr011043.1, Pbr016107.1, Pbr028860.1, Pbr032894.2
M13	GO:0044042	P	glucan metabolic process	191	7	0.00018	0.01771	Pbr000518.1, Pbr002777.1, Pbr007376.1, Pbr011043.1, Pbr016107.1, Pbr028860.1, Pbr032894.2
M13	GO:0044712	P	single-organism catabolic process	331	9	0.00021	0.02023	Pbr010955.1, Pbr012358.1, Pbr033951.1, Pbr034913.1, Pbr035962.1, Pbr038988.1, Pbr041372.1, Pbr042315.1, Pbr042692.1
M13	GO:0010043	P	response to zinc ion	24	3	0.00042	0.03964	Pbr002315.3, Pbr016887.1, Pbr032123.1
M13	GO:1990267	P	response to transition metal nanoparticle	59	4	0.00048	0.0444	Pbr002315.3, Pbr016887.1, Pbr032123.1, Pbr034913.1
M13	GO:0005886	C	plasma membrane	1231	25	1.6e-06	0.001078	Pbr000449.1, Pbr002315.3, Pbr002777.1, Pbr003593.1, Pbr007376.1, Pbr010680.1, Pbr011468.1, Pbr011481.1, Pbr015193.1, Pbr016484.1, Pbr016485.1, Pbr016887.1, Pbr017290.1, Pbr017950.1, Pbr018409.1, Pbr020032.1, Pbr020181.1, Pbr021135.1, Pbr023306.1, Pbr028860.1, Pbr031607.1, Pbr035708.1, Pbr036418.1, Pbr038549.1, Pbr040359.1
M13	GO:0071944	C	cell periphery	1614	28	7e-06	0.002359	Pbr000449.1, Pbr000518.1, Pbr002315.3, Pbr002777.1, Pbr003593.1, Pbr004805.1, Pbr006677.1, Pbr007376.1, Pbr010680.1, Pbr011468.1, Pbr011481.1, Pbr015193.1, Pbr016484.1, Pbr016485.1, Pbr016887.1, Pbr017290.1, Pbr017950.1, Pbr018409.1, Pbr020032.1, Pbr020181.1, Pbr021135.1, Pbr023306.1, Pbr028860.1, Pbr031607.1, Pbr035708.1, Pbr036418.1, Pbr038549.1, Pbr040359.1
M13	GO:0048046	C	apoplast	251	9	9.8e-05	0.02202	Pbr010955.1, Pbr012358.1, Pbr016887.1, Pbr033951.1, Pbr034913.1, Pbr035962.1, Pbr038988.1, Pbr041372.1, Pbr042315.1
M13	GO:0052716	F	hydroquinone:oxygen oxidoreductase activity	43	8	1.2e-10	2.702e-07	Pbr010955.1, Pbr012358.1, Pbr033951.1, Pbr034913.1, Pbr035962.1, Pbr038988.1, Pbr041372.1, Pbr042315.1
M13	GO:0016682	F	oxidoreductase activity, acting on diphenols and related substances as donors, oxygen as acceptor	54	8	8.2e-10	9.233e-07	Pbr010955.1, Pbr012358.1, Pbr033951.1, Pbr034913.1, Pbr035962.1, Pbr038988.1, Pbr041372.1, Pbr042315.1
M13	GO:0016679	F	oxidoreductase activity, acting on diphenols and related substances as donors	61	8	2.2e-09	1.651e-06	Pbr010955.1, Pbr012358.1, Pbr033951.1, Pbr034913.1, Pbr035962.1, Pbr038988.1, Pbr041372.1, Pbr042315.1
M13	GO:0005507	F	copper ion binding	199	10	2.4e-07	0.0001351	Pbr010680.1, Pbr010955.1, Pbr012358.1, Pbr016887.1, Pbr033951.1, Pbr034913.1, Pbr035962.1, Pbr038988.1, Pbr041372.1, Pbr042315.1
M13	GO:1990538	F	xylan O-acetyltransferase activity	5	3	1.9e-06	0.0008043	Pbr002777.1, Pbr010916.1, Pbr028860.1
M13	GO:0016759	F	cellulose synthase activity	38	5	2.5e-06	0.0008043	Pbr000518.1, Pbr007376.1, Pbr011043.1, Pbr016107.1, Pbr032894.2
M13	GO:0016760	F	cellulose synthase (UDP-forming) activity	38	5	2.5e-06	0.0008043	Pbr000518.1, Pbr007376.1, Pbr011043.1, Pbr016107.1, Pbr032894.2
M13	GO:0008194	F	UDP-glycosyltransferase activity	213	8	3.4e-05	0.009571	Pbr000518.1, Pbr007376.1, Pbr011043.1, Pbr016107.1, Pbr019630.1, Pbr032894.2, Pbr034572.1, Pbr037841.1
M13	GO:0015020	F	glucuronosyltransferase activity	14	3	6.5e-05	0.01626	Pbr019630.1, Pbr034572.1, Pbr037841.1
M13	GO:0003871	F	5-methyltetrahydropteroyltriglutamate-homocysteine S-methyltransferase activity	3	2	9.9e-05	0.01715	Pbr007723.1, Pbr016887.1
M13	GO:0042085	F	5-methyltetrahydropteroyltri-L-glutamate-dependent methyltransferase activity	3	2	9.9e-05	0.01715	Pbr007723.1, Pbr016887.1
M13	GO:0080116	F	glucuronoxylan glucuronosyltransferase activity	3	2	9.9e-05	0.01715	Pbr019630.1, Pbr037841.1
M13	GO:0016413	F	O-acetyltransferase activity	16	3	9.9e-05	0.01715	Pbr002777.1, Pbr010916.1, Pbr028860.1
M13	GO:0046872	F	metal ion binding	3521	37	0.00014	0.02252	Pbr000971.1, Pbr003004.1, Pbr003367.1, Pbr004805.1, Pbr005470.1, Pbr006677.1, Pbr007376.1, Pbr007723.1, Pbr010141.1, Pbr010680.1, Pbr010955.1, Pbr012358.1, Pbr013366.1, Pbr013504.1, Pbr015885.1, Pbr016173.2, Pbr016887.1, Pbr017290.1, Pbr020811.1, Pbr022741.1, Pbr023281.1, Pbr028210.1, Pbr028275.1, Pbr032568.1, Pbr033951.1, Pbr034806.1, Pbr034913.1, Pbr035089.1, Pbr035962.1, Pbr036418.1, Pbr037100…
M13	GO:0043169	F	cation binding	3603	37	0.00023	0.03453	Pbr000971.1, Pbr003004.1, Pbr003367.1, Pbr004805.1, Pbr005470.1, Pbr006677.1, Pbr007376.1, Pbr007723.1, Pbr010141.1, Pbr010680.1, Pbr010955.1, Pbr012358.1, Pbr013366.1, Pbr013504.1, Pbr015885.1, Pbr016173.2, Pbr016887.1, Pbr017290.1, Pbr020811.1, Pbr022741.1, Pbr023281.1, Pbr028210.1, Pbr028275.1, Pbr032568.1, Pbr033951.1, Pbr034806.1, Pbr034913.1, Pbr035089.1, Pbr035962.1, Pbr036418.1, Pbr037100…
M14	GO:0015979	P	photosynthesis	277	52	2.9e-13	1.341e-09	Pbr002360.1, Pbr002453.1, Pbr004280.1, Pbr004467.1, Pbr006550.1, Pbr006551.2, Pbr007291.1, Pbr007297.1, Pbr007792.1, Pbr008050.1, Pbr008101.1, Pbr009064.1, Pbr010224.1, Pbr011422.1, Pbr012281.1, Pbr013560.1, Pbr014580.1, Pbr015169.1, Pbr017121.2, Pbr017953.1, Pbr018773.1, Pbr021388.1, Pbr021654.1, Pbr022410.1, Pbr022814.1, Pbr022840.1, Pbr023819.1, Pbr024515.1, Pbr024650.2, Pbr024983.1, Pbr025296…
M14	GO:0006091	P	generation of precursor metabolites and energy	296	44	3.8e-08	8.788e-05	Pbr000099.1, Pbr000777.1, Pbr002010.1, Pbr002453.1, Pbr004467.1, Pbr005841.1, Pbr006178.1, Pbr006550.1, Pbr007291.1, Pbr007792.1, Pbr008050.1, Pbr008761.1, Pbr009064.1, Pbr010224.1, Pbr010820.1, Pbr010842.1, Pbr011006.1, Pbr011138.1, Pbr012424.1, Pbr012687.2, Pbr013560.1, Pbr015169.1, Pbr016797.1, Pbr017953.1, Pbr022410.1, Pbr022814.1, Pbr022840.1, Pbr024515.1, Pbr024650.2, Pbr025447.1, Pbr026029…
M14	GO:0019684	P	photosynthesis, light reaction	137	25	7.6e-07	0.001172	Pbr002453.1, Pbr004467.1, Pbr006550.1, Pbr007291.1, Pbr007792.1, Pbr008050.1, Pbr009064.1, Pbr010224.1, Pbr013560.1, Pbr015169.1, Pbr017953.1, Pbr022410.1, Pbr022814.1, Pbr022840.1, Pbr024515.1, Pbr024650.2, Pbr026029.1, Pbr030680.1, Pbr033256.1, Pbr033586.1, Pbr034833.1, Pbr037746.1, Pbr039230.1, Pbr041033.1, Pbr041327.1
M14	GO:0009765	P	photosynthesis, light harvesting	10	6	8.7e-06	0.01006	Pbr006550.1, Pbr007291.1, Pbr015169.1, Pbr017953.1, Pbr030680.1, Pbr033256.1
M14	GO:0006546	P	glycine catabolic process	11	6	1.8e-05	0.01665	Pbr000131.1, Pbr004667.1, Pbr013991.1, Pbr016278.1, Pbr019837.1, Pbr020924.1
M14	GO:0009071	P	serine family amino acid catabolic process	12	6	3.4e-05	0.02621	Pbr000131.1, Pbr004667.1, Pbr013991.1, Pbr016278.1, Pbr019837.1, Pbr020924.1
M14	GO:0006544	P	glycine metabolic process	23	8	4.1e-05	0.02709	Pbr000131.1, Pbr004667.1, Pbr007489.3, Pbr013991.1, Pbr016278.1, Pbr019837.1, Pbr020924.1, Pbr040110.1
M14	GO:0016052	P	carbohydrate catabolic process	162	24	4.9e-05	0.02775	Pbr000099.1, Pbr000777.1, Pbr005841.1, Pbr006178.1, Pbr007013.1, Pbr008761.1, Pbr010820.1, Pbr011006.1, Pbr011138.1, Pbr012097.1, Pbr012687.2, Pbr013577.1, Pbr013657.1, Pbr015879.2, Pbr016797.1, Pbr024016.1, Pbr025447.1, Pbr025731.1, Pbr028619.1, Pbr028837.1, Pbr032377.1, Pbr035260.1, Pbr040920.2, Pbr041157.1
M14	GO:0006461	P	protein complex assembly	260	33	5.4e-05	0.02775	Pbr004516.1, Pbr008050.1, Pbr008074.1, Pbr008762.1, Pbr010224.1, Pbr012232.1, Pbr012243.1, Pbr012995.1, Pbr014174.1, Pbr014527.1, Pbr015263.1, Pbr015542.1, Pbr015942.4, Pbr017311.1, Pbr017388.1, Pbr018783.1, Pbr019161.1, Pbr020028.2, Pbr021827.1, Pbr024018.1, Pbr024528.1, Pbr024650.2, Pbr024745.1, Pbr026029.1, Pbr028363.1, Pbr028368.2, Pbr030680.1, Pbr030782.1, Pbr036954.1, Pbr038864.1, Pbr039230…
M14	GO:0070271	P	protein complex biogenesis	265	33	7.9e-05	0.03654	Pbr004516.1, Pbr008050.1, Pbr008074.1, Pbr008762.1, Pbr010224.1, Pbr012232.1, Pbr012243.1, Pbr012995.1, Pbr014174.1, Pbr014527.1, Pbr015263.1, Pbr015542.1, Pbr015942.4, Pbr017311.1, Pbr017388.1, Pbr018783.1, Pbr019161.1, Pbr020028.2, Pbr021827.1, Pbr024018.1, Pbr024528.1, Pbr024650.2, Pbr024745.1, Pbr026029.1, Pbr028363.1, Pbr028368.2, Pbr030680.1, Pbr030782.1, Pbr036954.1, Pbr038864.1, Pbr039230…
M14	GO:0044723	P	single-organism carbohydrate metabolic process	512	53	0.00012	0.04625	Pbr000099.1, Pbr000141.1, Pbr000777.1, Pbr000798.1, Pbr003395.1, Pbr003509.1, Pbr005841.1, Pbr006178.1, Pbr006726.1, Pbr007013.1, Pbr007542.1, Pbr007688.1, Pbr008305.1, Pbr008761.1, Pbr010820.1, Pbr011006.1, Pbr011138.1, Pbr011621.1, Pbr012424.1, Pbr012687.2, Pbr013657.1, Pbr014962.1, Pbr015084.1, Pbr015298.1, Pbr016797.1, Pbr017404.1, Pbr018902.2, Pbr021101.1, Pbr021315.1, Pbr021882.1, Pbr025185…
M14	GO:0065003	P	macromolecular complex assembly	294	35	0.00012	0.04625	Pbr004516.1, Pbr006542.1, Pbr008050.1, Pbr008074.1, Pbr008762.1, Pbr010224.1, Pbr012232.1, Pbr012243.1, Pbr012995.1, Pbr014174.1, Pbr014527.1, Pbr015263.1, Pbr015542.1, Pbr015942.4, Pbr017311.1, Pbr017388.1, Pbr018783.1, Pbr019161.1, Pbr020028.2, Pbr021827.1, Pbr024018.1, Pbr024528.1, Pbr024650.2, Pbr024745.1, Pbr026029.1, Pbr028363.1, Pbr028368.2, Pbr028968.2, Pbr030680.1, Pbr030782.1, Pbr036954…
M14	GO:0034622	P	cellular macromolecular complex assembly	238	30	0.00013	0.04625	Pbr004516.1, Pbr006542.1, Pbr008050.1, Pbr008074.1, Pbr008762.1, Pbr010224.1, Pbr012232.1, Pbr012995.1, Pbr014174.1, Pbr014527.1, Pbr015263.1, Pbr015542.1, Pbr015942.4, Pbr017311.1, Pbr017388.1, Pbr018783.1, Pbr020028.2, Pbr021827.1, Pbr024018.1, Pbr024528.1, Pbr024650.2, Pbr026029.1, Pbr028368.2, Pbr028968.2, Pbr030680.1, Pbr030782.1, Pbr038864.1, Pbr039230.1, Pbr041033.1, Pbr041423.1
M14	GO:0010383	P	cell wall polysaccharide metabolic process	102	17	0.00014	0.04625	Pbr000798.1, Pbr008305.1, Pbr014962.1, Pbr015298.1, Pbr018608.1, Pbr020757.1, Pbr021315.1, Pbr025185.1, Pbr025914.1, Pbr028398.1, Pbr028837.1, Pbr029887.1, Pbr030358.1, Pbr031240.1, Pbr036887.2, Pbr037814.1, Pbr042842.1
M14	GO:0044085	P	cellular component biogenesis	698	67	0.00016	0.04933	Pbr000798.1, Pbr001364.1, Pbr004516.1, Pbr005225.1, Pbr006542.1, Pbr007185.1, Pbr007542.1, Pbr008050.1, Pbr008074.1, Pbr008305.1, Pbr008546.1, Pbr008762.1, Pbr008764.1, Pbr010223.1, Pbr010224.1, Pbr011086.1, Pbr011312.1, Pbr012232.1, Pbr012243.1, Pbr012417.1, Pbr012995.1, Pbr014174.1, Pbr014527.1, Pbr014962.1, Pbr015229.3, Pbr015263.1, Pbr015298.1, Pbr015542.1, Pbr015942.4, Pbr016242.1, Pbr017311…
M14	GO:0009579	C	thylakoid	615	108	9.7e-17	6.538e-14	Pbr000131.1, Pbr002360.1, Pbr002453.1, Pbr002499.1, Pbr002657.1, Pbr003117.1, Pbr003844.1, Pbr004280.1, Pbr004380.1, Pbr004516.1, Pbr004667.1, Pbr005365.1, Pbr005785.1, Pbr006550.1, Pbr006551.2, Pbr006760.1, Pbr006907.1, Pbr007147.1, Pbr007288.2, Pbr007291.1, Pbr007297.1, Pbr007391.1, Pbr007792.1, Pbr008050.1, Pbr008101.1, Pbr009064.1, Pbr010224.1, Pbr011006.1, Pbr011409.1, Pbr011422.1, Pbr011883…
M14	GO:0031984	C	organelle subcompartment	657	110	1.6e-15	5.392e-13	Pbr000131.1, Pbr002453.1, Pbr002499.1, Pbr002657.1, Pbr003117.1, Pbr003844.1, Pbr004280.1, Pbr004380.1, Pbr004516.1, Pbr004667.1, Pbr004686.1, Pbr005365.1, Pbr005785.1, Pbr005792.1, Pbr005879.1, Pbr006550.1, Pbr006760.1, Pbr006907.1, Pbr006969.1, Pbr007147.1, Pbr007288.2, Pbr007291.1, Pbr007297.1, Pbr007391.1, Pbr007671.1, Pbr007792.1, Pbr008050.1, Pbr008101.1, Pbr008685.1, Pbr009064.1, Pbr010224…
M14	GO:0044436	C	thylakoid part	518	92	1.2e-14	2.696e-12	Pbr002360.1, Pbr002453.1, Pbr002499.1, Pbr003117.1, Pbr003844.1, Pbr004280.1, Pbr004380.1, Pbr004516.1, Pbr005365.1, Pbr005785.1, Pbr006550.1, Pbr006551.2, Pbr006760.1, Pbr007147.1, Pbr007288.2, Pbr007291.1, Pbr007297.1, Pbr007792.1, Pbr008050.1, Pbr008101.1, Pbr009064.1, Pbr010224.1, Pbr011409.1, Pbr011422.1, Pbr011883.1, Pbr012232.1, Pbr012243.1, Pbr014580.1, Pbr014749.1, Pbr015084.1, Pbr015169…
M14	GO:0044434	C	chloroplast part	1064	151	1.6e-14	2.696e-12	Pbr000131.1, Pbr000841.1, Pbr001369.1, Pbr001407.1, Pbr001923.1, Pbr002452.1, Pbr002453.1, Pbr002499.1, Pbr002657.1, Pbr002778.1, Pbr003003.1, Pbr003117.1, Pbr003844.1, Pbr004280.1, Pbr004380.1, Pbr004516.1, Pbr004667.1, Pbr004890.1, Pbr005122.1, Pbr005258.1, Pbr005365.1, Pbr005785.1, Pbr005929.1, Pbr006125.1, Pbr006550.1, Pbr006660.1, Pbr006760.1, Pbr006907.1, Pbr007013.1, Pbr007147.1, Pbr007217…
M14	GO:0044435	C	plastid part	1079	152	2.4e-14	3.145e-12	Pbr000131.1, Pbr000841.1, Pbr001369.1, Pbr001407.1, Pbr001923.1, Pbr002452.1, Pbr002453.1, Pbr002499.1, Pbr002657.1, Pbr002778.1, Pbr003003.1, Pbr003117.1, Pbr003844.1, Pbr004280.1, Pbr004380.1, Pbr004516.1, Pbr004667.1, Pbr004890.1, Pbr005122.1, Pbr005258.1, Pbr005365.1, Pbr005785.1, Pbr005929.1, Pbr006125.1, Pbr006550.1, Pbr006660.1, Pbr006760.1, Pbr006907.1, Pbr007013.1, Pbr007147.1, Pbr007217…
M14	GO:0034357	C	photosynthetic membrane	501	89	3.3e-14	3.145e-12	Pbr002360.1, Pbr002453.1, Pbr003117.1, Pbr003844.1, Pbr004280.1, Pbr004380.1, Pbr004516.1, Pbr005365.1, Pbr006550.1, Pbr006551.2, Pbr006760.1, Pbr007147.1, Pbr007288.2, Pbr007291.1, Pbr007297.1, Pbr007792.1, Pbr008050.1, Pbr008101.1, Pbr009064.1, Pbr010224.1, Pbr011409.1, Pbr011422.1, Pbr011883.1, Pbr012232.1, Pbr012243.1, Pbr014580.1, Pbr014749.1, Pbr015084.1, Pbr015169.1, Pbr015235.1, Pbr016242…
M14	GO:0042651	C	thylakoid membrane	444	82	4e-14	3.145e-12	Pbr002360.1, Pbr002453.1, Pbr003117.1, Pbr003844.1, Pbr004280.1, Pbr004380.1, Pbr004516.1, Pbr005365.1, Pbr006550.1, Pbr006551.2, Pbr006760.1, Pbr007147.1, Pbr007288.2, Pbr007291.1, Pbr007297.1, Pbr007792.1, Pbr008050.1, Pbr008101.1, Pbr009064.1, Pbr010224.1, Pbr011409.1, Pbr011422.1, Pbr011883.1, Pbr012232.1, Pbr012243.1, Pbr014580.1, Pbr014749.1, Pbr015084.1, Pbr015169.1, Pbr015235.1, Pbr016242…
M14	GO:0009534	C	chloroplast thylakoid	461	84	4.2e-14	3.145e-12	Pbr000131.1, Pbr002453.1, Pbr002499.1, Pbr002657.1, Pbr003117.1, Pbr003844.1, Pbr004280.1, Pbr004380.1, Pbr004516.1, Pbr004667.1, Pbr005365.1, Pbr005785.1, Pbr006550.1, Pbr006760.1, Pbr006907.1, Pbr007147.1, Pbr007288.2, Pbr007291.1, Pbr007297.1, Pbr007391.1, Pbr007792.1, Pbr008050.1, Pbr008101.1, Pbr009064.1, Pbr010224.1, Pbr011409.1, Pbr011422.1, Pbr011883.1, Pbr012232.1, Pbr012243.1, Pbr013991…
M14	GO:0031976	C	plastid thylakoid	461	84	4.2e-14	3.145e-12	Pbr000131.1, Pbr002453.1, Pbr002499.1, Pbr002657.1, Pbr003117.1, Pbr003844.1, Pbr004280.1, Pbr004380.1, Pbr004516.1, Pbr004667.1, Pbr005365.1, Pbr005785.1, Pbr006550.1, Pbr006760.1, Pbr006907.1, Pbr007147.1, Pbr007288.2, Pbr007291.1, Pbr007297.1, Pbr007391.1, Pbr007792.1, Pbr008050.1, Pbr008101.1, Pbr009064.1, Pbr010224.1, Pbr011409.1, Pbr011422.1, Pbr011883.1, Pbr012232.1, Pbr012243.1, Pbr013991…
M14	GO:0009535	C	chloroplast thylakoid membrane	392	69	4.8e-11	3.235e-09	Pbr002453.1, Pbr003117.1, Pbr003844.1, Pbr004280.1, Pbr004380.1, Pbr004516.1, Pbr005365.1, Pbr006550.1, Pbr006760.1, Pbr007147.1, Pbr007288.2, Pbr007291.1, Pbr007297.1, Pbr007792.1, Pbr008050.1, Pbr008101.1, Pbr009064.1, Pbr010224.1, Pbr011409.1, Pbr011422.1, Pbr011883.1, Pbr012232.1, Pbr012243.1, Pbr014580.1, Pbr014749.1, Pbr015084.1, Pbr015169.1, Pbr015235.1, Pbr016242.1, Pbr017311.1, Pbr017851…
M14	GO:0055035	C	plastid thylakoid membrane	394	69	6.1e-11	3.738e-09	Pbr002453.1, Pbr003117.1, Pbr003844.1, Pbr004280.1, Pbr004380.1, Pbr004516.1, Pbr005365.1, Pbr006550.1, Pbr006760.1, Pbr007147.1, Pbr007288.2, Pbr007291.1, Pbr007297.1, Pbr007792.1, Pbr008050.1, Pbr008101.1, Pbr009064.1, Pbr010224.1, Pbr011409.1, Pbr011422.1, Pbr011883.1, Pbr012232.1, Pbr012243.1, Pbr014580.1, Pbr014749.1, Pbr015084.1, Pbr015169.1, Pbr015235.1, Pbr016242.1, Pbr017311.1, Pbr017851…
M14	GO:0009507	C	chloroplast	1747	200	7.7e-10	4.325e-08	Pbr000131.1, Pbr000841.1, Pbr001369.1, Pbr001407.1, Pbr001923.1, Pbr002452.1, Pbr002453.1, Pbr002499.1, Pbr002528.1, Pbr002657.1, Pbr002778.1, Pbr003003.1, Pbr003117.1, Pbr003844.1, Pbr004280.1, Pbr004380.1, Pbr004467.1, Pbr004516.1, Pbr004667.1, Pbr004838.1, Pbr004890.1, Pbr005122.1, Pbr005258.1, Pbr005365.1, Pbr005785.1, Pbr005841.1, Pbr005929.1, Pbr006125.1, Pbr006550.1, Pbr006573.1, Pbr006660…
M14	GO:0009536	C	plastid	1836	207	1.3e-09	6.74e-08	Pbr000131.1, Pbr000841.1, Pbr001369.1, Pbr001407.1, Pbr001923.1, Pbr002452.1, Pbr002453.1, Pbr002499.1, Pbr002528.1, Pbr002657.1, Pbr002778.1, Pbr003003.1, Pbr003117.1, Pbr003606.1, Pbr003844.1, Pbr004280.1, Pbr004380.1, Pbr004467.1, Pbr004516.1, Pbr004667.1, Pbr004838.1, Pbr004890.1, Pbr005122.1, Pbr005258.1, Pbr005365.1, Pbr005785.1, Pbr005841.1, Pbr005929.1, Pbr006125.1, Pbr006550.1, Pbr006573…
M14	GO:0009941	C	chloroplast envelope	449	71	3.4e-09	1.637e-07	Pbr000131.1, Pbr001369.1, Pbr001407.1, Pbr001923.1, Pbr002452.1, Pbr002657.1, Pbr003003.1, Pbr003844.1, Pbr004280.1, Pbr004380.1, Pbr005122.1, Pbr005929.1, Pbr006660.1, Pbr006760.1, Pbr007217.5, Pbr007291.1, Pbr007297.1, Pbr007332.1, Pbr007792.1, Pbr007800.1, Pbr008101.1, Pbr009000.1, Pbr011006.1, Pbr011086.1, Pbr012243.1, Pbr013655.2, Pbr014336.1, Pbr014580.1, Pbr014749.1, Pbr015084.1, Pbr015091…
M14	GO:0009526	C	plastid envelope	500	73	6.3e-08	2.831e-06	Pbr000131.1, Pbr001369.1, Pbr001407.1, Pbr001923.1, Pbr002452.1, Pbr002657.1, Pbr003003.1, Pbr003844.1, Pbr004280.1, Pbr004380.1, Pbr004667.1, Pbr005122.1, Pbr005929.1, Pbr006660.1, Pbr006760.1, Pbr007217.5, Pbr007291.1, Pbr007297.1, Pbr007332.1, Pbr007792.1, Pbr007800.1, Pbr008101.1, Pbr009000.1, Pbr011006.1, Pbr011086.1, Pbr012243.1, Pbr013655.2, Pbr013991.1, Pbr014336.1, Pbr014580.1, Pbr014749…
M14	GO:0009521	C	photosystem	157	33	9e-08	3.791e-06	Pbr002360.1, Pbr006551.2, Pbr007792.1, Pbr008050.1, Pbr008101.1, Pbr009064.1, Pbr011422.1, Pbr014580.1, Pbr015169.1, Pbr017121.2, Pbr018773.1, Pbr021388.1, Pbr021654.1, Pbr022840.1, Pbr023819.1, Pbr024983.1, Pbr025296.1, Pbr025867.1, Pbr026029.1, Pbr028645.1, Pbr029610.1, Pbr032325.1, Pbr033219.1, Pbr033586.1, Pbr036746.1, Pbr037237.1, Pbr037746.1, Pbr039374.1, Pbr041033.1, Pbr041327.1, Pbr041516…
M14	GO:0044446	C	intracellular organelle part	2978	294	2.3e-07	8.987e-06	Pbr000131.1, Pbr000284.1, Pbr000380.1, Pbr000625.1, Pbr000650.1, Pbr000743.2, Pbr000841.1, Pbr000963.1, Pbr001369.1, Pbr001407.1, Pbr001816.1, Pbr001923.1, Pbr002452.1, Pbr002453.1, Pbr002499.1, Pbr002657.1, Pbr002778.1, Pbr003003.1, Pbr003117.1, Pbr003509.1, Pbr003844.1, Pbr004280.1, Pbr004380.1, Pbr004445.1, Pbr004516.1, Pbr004579.1, Pbr004667.1, Pbr004686.1, Pbr004890.1, Pbr005122.1, Pbr005162…
M14	GO:0009532	C	plastid stroma	604	82	2.4e-07	8.987e-06	Pbr000131.1, Pbr000841.1, Pbr001369.1, Pbr001923.1, Pbr002778.1, Pbr003003.1, Pbr003844.1, Pbr004280.1, Pbr004380.1, Pbr004667.1, Pbr004890.1, Pbr005122.1, Pbr005258.1, Pbr005929.1, Pbr006125.1, Pbr006660.1, Pbr006760.1, Pbr007013.1, Pbr007217.5, Pbr007291.1, Pbr007792.1, Pbr007800.1, Pbr008050.1, Pbr008478.1, Pbr008770.1, Pbr009903.1, Pbr011006.1, Pbr011086.1, Pbr012243.1, Pbr012436.1, Pbr013560…
M14	GO:0044464	C	cell part	8435	704	2.6e-07	8.987e-06	Pbr000131.1, Pbr000255.1, Pbr000284.1, Pbr000293.1, Pbr000380.1, Pbr000625.1, Pbr000650.1, Pbr000740.1, Pbr000743.2, Pbr000767.1, Pbr000777.1, Pbr000841.1, Pbr000916.1, Pbr000963.1, Pbr001078.1, Pbr001107.1, Pbr001291.1, Pbr001364.1, Pbr001369.1, Pbr001382.2, Pbr001407.1, Pbr001439.1, Pbr001496.1, Pbr001816.1, Pbr001911.1, Pbr001922.2, Pbr001923.1, Pbr001946.1, Pbr002010.1, Pbr002120.1, Pbr002342…
M14	GO:0044422	C	organelle part	2982	294	2.7e-07	8.987e-06	Pbr000131.1, Pbr000284.1, Pbr000380.1, Pbr000625.1, Pbr000650.1, Pbr000743.2, Pbr000841.1, Pbr000963.1, Pbr001369.1, Pbr001407.1, Pbr001816.1, Pbr001923.1, Pbr002452.1, Pbr002453.1, Pbr002499.1, Pbr002657.1, Pbr002778.1, Pbr003003.1, Pbr003117.1, Pbr003509.1, Pbr003844.1, Pbr004280.1, Pbr004380.1, Pbr004445.1, Pbr004516.1, Pbr004579.1, Pbr004667.1, Pbr004686.1, Pbr004890.1, Pbr005122.1, Pbr005162…
M14	GO:0005623	C	cell	8437	704	2.8e-07	8.987e-06	Pbr000131.1, Pbr000255.1, Pbr000284.1, Pbr000293.1, Pbr000380.1, Pbr000625.1, Pbr000650.1, Pbr000740.1, Pbr000743.2, Pbr000767.1, Pbr000777.1, Pbr000841.1, Pbr000916.1, Pbr000963.1, Pbr001078.1, Pbr001107.1, Pbr001291.1, Pbr001364.1, Pbr001369.1, Pbr001382.2, Pbr001407.1, Pbr001439.1, Pbr001496.1, Pbr001816.1, Pbr001911.1, Pbr001922.2, Pbr001923.1, Pbr001946.1, Pbr002010.1, Pbr002120.1, Pbr002342…
M14	GO:0009570	C	chloroplast stroma	593	79	8.6e-07	2.635e-05	Pbr000131.1, Pbr000841.1, Pbr001369.1, Pbr001923.1, Pbr002778.1, Pbr003003.1, Pbr003844.1, Pbr004280.1, Pbr004380.1, Pbr004667.1, Pbr004890.1, Pbr005122.1, Pbr005258.1, Pbr005929.1, Pbr006125.1, Pbr006660.1, Pbr006760.1, Pbr007013.1, Pbr007217.5, Pbr007291.1, Pbr007800.1, Pbr008050.1, Pbr008478.1, Pbr008770.1, Pbr009903.1, Pbr011006.1, Pbr011086.1, Pbr012243.1, Pbr012436.1, Pbr013560.1, Pbr013655…
M14	GO:0009654	C	photosystem II oxygen evolving complex	36	13	1.4e-06	4.103e-05	Pbr002360.1, Pbr006551.2, Pbr017121.2, Pbr022840.1, Pbr023819.1, Pbr025867.1, Pbr026029.1, Pbr029610.1, Pbr032325.1, Pbr033586.1, Pbr037237.1, Pbr039374.1, Pbr041033.1
M14	GO:0044444	C	cytoplasmic part	5065	453	3.6e-06	0.0001011	Pbr000131.1, Pbr000284.1, Pbr000293.1, Pbr000380.1, Pbr000777.1, Pbr000841.1, Pbr000963.1, Pbr001291.1, Pbr001369.1, Pbr001382.2, Pbr001407.1, Pbr001439.1, Pbr001496.1, Pbr001816.1, Pbr001923.1, Pbr001946.1, Pbr002010.1, Pbr002452.1, Pbr002453.1, Pbr002499.1, Pbr002528.1, Pbr002657.1, Pbr002778.1, Pbr002897.1, Pbr002899.1, Pbr002915.1, Pbr002920.1, Pbr002973.1, Pbr003003.1, Pbr003049.1, Pbr003102…
M14	GO:0044424	C	intracellular part	7423	628	4.1e-06	0.0001105	Pbr000131.1, Pbr000284.1, Pbr000293.1, Pbr000380.1, Pbr000625.1, Pbr000650.1, Pbr000740.1, Pbr000743.2, Pbr000767.1, Pbr000777.1, Pbr000841.1, Pbr000916.1, Pbr000963.1, Pbr001078.1, Pbr001107.1, Pbr001291.1, Pbr001364.1, Pbr001369.1, Pbr001382.2, Pbr001407.1, Pbr001439.1, Pbr001496.1, Pbr001816.1, Pbr001911.1, Pbr001922.2, Pbr001923.1, Pbr001946.1, Pbr002010.1, Pbr002120.1, Pbr002342.1, Pbr002360…
M14	GO:0005737	C	cytoplasm	5512	486	5.5e-06	0.0001426	Pbr000131.1, Pbr000284.1, Pbr000293.1, Pbr000380.1, Pbr000767.1, Pbr000777.1, Pbr000841.1, Pbr000963.1, Pbr001291.1, Pbr001369.1, Pbr001382.2, Pbr001407.1, Pbr001439.1, Pbr001496.1, Pbr001816.1, Pbr001923.1, Pbr001946.1, Pbr002010.1, Pbr002452.1, Pbr002453.1, Pbr002499.1, Pbr002528.1, Pbr002657.1, Pbr002778.1, Pbr002897.1, Pbr002899.1, Pbr002915.1, Pbr002920.1, Pbr002973.1, Pbr003003.1, Pbr003049…
M14	GO:0009523	C	photosystem II	97	21	1.2e-05	0.0002996	Pbr002360.1, Pbr006551.2, Pbr008050.1, Pbr009064.1, Pbr011422.1, Pbr015169.1, Pbr017121.2, Pbr021654.1, Pbr022840.1, Pbr023819.1, Pbr024983.1, Pbr025296.1, Pbr025867.1, Pbr026029.1, Pbr029610.1, Pbr032325.1, Pbr033586.1, Pbr037237.1, Pbr039374.1, Pbr041033.1, Pbr041516.2
M14	GO:0005576	C	extracellular region	352	50	1.7e-05	0.0004092	Pbr000131.1, Pbr002823.1, Pbr002929.1, Pbr002980.1, Pbr003117.1, Pbr003857.1, Pbr004072.1, Pbr004628.1, Pbr004667.1, Pbr005770.1, Pbr006760.1, Pbr007425.1, Pbr008478.1, Pbr009523.1, Pbr011006.1, Pbr011136.1, Pbr013657.1, Pbr013991.1, Pbr014749.1, Pbr015084.1, Pbr015542.1, Pbr017279.1, Pbr018608.1, Pbr019282.1, Pbr019837.1, Pbr020757.1, Pbr023359.1, Pbr024596.1, Pbr028398.1, Pbr028837.1, Pbr029513…
M14	GO:0005622	C	intracellular	7580	634	3e-05	0.0006972	Pbr000131.1, Pbr000255.1, Pbr000284.1, Pbr000293.1, Pbr000380.1, Pbr000625.1, Pbr000650.1, Pbr000740.1, Pbr000743.2, Pbr000767.1, Pbr000777.1, Pbr000841.1, Pbr000916.1, Pbr000963.1, Pbr001078.1, Pbr001107.1, Pbr001291.1, Pbr001364.1, Pbr001369.1, Pbr001382.2, Pbr001407.1, Pbr001439.1, Pbr001496.1, Pbr001816.1, Pbr001911.1, Pbr001922.2, Pbr001923.1, Pbr001946.1, Pbr002010.1, Pbr002120.1, Pbr002342…
M14	GO:1990204	C	oxidoreductase complex	119	23	3.4e-05	0.0007639	Pbr002360.1, Pbr006551.2, Pbr012186.1, Pbr016278.1, Pbr017121.2, Pbr019822.1, Pbr020282.1, Pbr020924.1, Pbr022840.1, Pbr023819.1, Pbr024482.1, Pbr025867.1, Pbr026029.1, Pbr026791.1, Pbr026807.1, Pbr029571.1, Pbr029610.1, Pbr032325.1, Pbr033586.1, Pbr037237.1, Pbr039374.1, Pbr041033.1, Pbr041248.1
M14	GO:0009522	C	photosystem I	68	16	4.5e-05	0.0009784	Pbr007792.1, Pbr008050.1, Pbr008101.1, Pbr011422.1, Pbr014580.1, Pbr015169.1, Pbr018773.1, Pbr021388.1, Pbr021654.1, Pbr028645.1, Pbr033219.1, Pbr036746.1, Pbr037746.1, Pbr041327.1, Pbr042127.1, Pbr042856.1
M14	GO:0043227	C	membrane-bounded organelle	5570	483	6e-05	0.001225	Pbr000131.1, Pbr000284.1, Pbr000740.1, Pbr000743.2, Pbr000767.1, Pbr000841.1, Pbr000916.1, Pbr000963.1, Pbr001078.1, Pbr001107.1, Pbr001369.1, Pbr001382.2, Pbr001407.1, Pbr001496.1, Pbr001816.1, Pbr001911.1, Pbr001923.1, Pbr001946.1, Pbr002010.1, Pbr002120.1, Pbr002342.1, Pbr002452.1, Pbr002453.1, Pbr002499.1, Pbr002528.1, Pbr002657.1, Pbr002778.1, Pbr002897.1, Pbr002910.1, Pbr002915.1, Pbr002973…
M14	GO:0043226	C	organelle	6245	534	6e-05	0.001225	Pbr000131.1, Pbr000284.1, Pbr000380.1, Pbr000625.1, Pbr000650.1, Pbr000740.1, Pbr000743.2, Pbr000767.1, Pbr000841.1, Pbr000916.1, Pbr000963.1, Pbr001078.1, Pbr001107.1, Pbr001364.1, Pbr001369.1, Pbr001382.2, Pbr001407.1, Pbr001496.1, Pbr001816.1, Pbr001911.1, Pbr001923.1, Pbr001946.1, Pbr002010.1, Pbr002120.1, Pbr002342.1, Pbr002452.1, Pbr002453.1, Pbr002499.1, Pbr002528.1, Pbr002657.1, Pbr002778…
M14	GO:0043229	C	intracellular organelle	6237	533	6.8e-05	0.001296	Pbr000131.1, Pbr000284.1, Pbr000380.1, Pbr000625.1, Pbr000650.1, Pbr000740.1, Pbr000743.2, Pbr000767.1, Pbr000841.1, Pbr000916.1, Pbr000963.1, Pbr001078.1, Pbr001107.1, Pbr001364.1, Pbr001369.1, Pbr001382.2, Pbr001407.1, Pbr001496.1, Pbr001816.1, Pbr001911.1, Pbr001923.1, Pbr001946.1, Pbr002010.1, Pbr002120.1, Pbr002342.1, Pbr002452.1, Pbr002453.1, Pbr002499.1, Pbr002528.1, Pbr002657.1, Pbr002778…
M14	GO:0010598	C	NAD(P)H dehydrogenase complex (plastoquinone)	11	6	6.9e-05	0.001296	Pbr002453.1, Pbr004516.1, Pbr007288.2, Pbr019899.1, Pbr022410.1, Pbr022814.1
M14	GO:0009543	C	chloroplast thylakoid lumen	37	11	7.2e-05	0.001296	Pbr002499.1, Pbr005785.1, Pbr006550.1, Pbr011409.1, Pbr011883.1, Pbr012243.1, Pbr017953.1, Pbr026029.1, Pbr029610.1, Pbr030680.1, Pbr042797.1
M14	GO:0031978	C	plastid thylakoid lumen	37	11	7.2e-05	0.001296	Pbr002499.1, Pbr005785.1, Pbr006550.1, Pbr011409.1, Pbr011883.1, Pbr012243.1, Pbr017953.1, Pbr026029.1, Pbr029610.1, Pbr030680.1, Pbr042797.1
M14	GO:0043231	C	intracellular membrane-bounded organelle	5566	482	7.4e-05	0.001296	Pbr000131.1, Pbr000284.1, Pbr000740.1, Pbr000743.2, Pbr000767.1, Pbr000841.1, Pbr000916.1, Pbr000963.1, Pbr001078.1, Pbr001107.1, Pbr001369.1, Pbr001382.2, Pbr001407.1, Pbr001496.1, Pbr001816.1, Pbr001911.1, Pbr001923.1, Pbr001946.1, Pbr002010.1, Pbr002120.1, Pbr002342.1, Pbr002452.1, Pbr002453.1, Pbr002499.1, Pbr002528.1, Pbr002657.1, Pbr002778.1, Pbr002897.1, Pbr002910.1, Pbr002915.1, Pbr002973…
M14	GO:0031967	C	organelle envelope	743	86	7.5e-05	0.001296	Pbr000131.1, Pbr000963.1, Pbr001369.1, Pbr001407.1, Pbr001923.1, Pbr002452.1, Pbr002657.1, Pbr003003.1, Pbr003844.1, Pbr004280.1, Pbr004380.1, Pbr004667.1, Pbr005122.1, Pbr005929.1, Pbr006660.1, Pbr006760.1, Pbr007217.5, Pbr007291.1, Pbr007297.1, Pbr007332.1, Pbr007792.1, Pbr007800.1, Pbr008101.1, Pbr009000.1, Pbr010842.1, Pbr011006.1, Pbr011086.1, Pbr012186.1, Pbr012243.1, Pbr013655.2, Pbr013991…
M14	GO:0031975	C	envelope	747	86	9e-05	0.001517	Pbr000131.1, Pbr000963.1, Pbr001369.1, Pbr001407.1, Pbr001923.1, Pbr002452.1, Pbr002657.1, Pbr003003.1, Pbr003844.1, Pbr004280.1, Pbr004380.1, Pbr004667.1, Pbr005122.1, Pbr005929.1, Pbr006660.1, Pbr006760.1, Pbr007217.5, Pbr007291.1, Pbr007297.1, Pbr007332.1, Pbr007792.1, Pbr007800.1, Pbr008101.1, Pbr009000.1, Pbr010842.1, Pbr011006.1, Pbr011086.1, Pbr012186.1, Pbr012243.1, Pbr013655.2, Pbr013991…
M14	GO:0009538	C	photosystem I reaction center	8	5	0.00012	0.001973	Pbr008101.1, Pbr014580.1, Pbr021388.1, Pbr028645.1, Pbr042856.1
M14	GO:0048046	C	apoplast	251	36	0.00021	0.00337	Pbr000131.1, Pbr002823.1, Pbr003117.1, Pbr003857.1, Pbr004628.1, Pbr004667.1, Pbr005770.1, Pbr006760.1, Pbr007425.1, Pbr008478.1, Pbr009523.1, Pbr011006.1, Pbr013657.1, Pbr013991.1, Pbr014749.1, Pbr015084.1, Pbr015542.1, Pbr018608.1, Pbr019837.1, Pbr020757.1, Pbr023359.1, Pbr024596.1, Pbr028398.1, Pbr028837.1, Pbr029513.1, Pbr029610.1, Pbr029887.1, Pbr030763.1, Pbr031184.1, Pbr031903.1, Pbr032377…
M14	GO:0031977	C	thylakoid lumen	55	13	0.00022	0.003448	Pbr002499.1, Pbr005785.1, Pbr006550.1, Pbr011409.1, Pbr011883.1, Pbr012243.1, Pbr017953.1, Pbr026029.1, Pbr029156.1, Pbr029610.1, Pbr030680.1, Pbr034833.1, Pbr042797.1
M14	GO:0046658	C	anchored component of plasma membrane	39	10	0.00058	0.008885	Pbr015541.1, Pbr016347.1, Pbr017840.1, Pbr018025.1, Pbr020709.1, Pbr023359.1, Pbr025914.1, Pbr030763.1, Pbr038411.1, Pbr040557.1
M14	GO:0098807	C	chloroplast thylakoid membrane protein complex	7	4	0.00102	0.01528	Pbr007792.1, Pbr008050.1, Pbr021654.1, Pbr041327.1
M14	GO:0000786	C	nucleosome	91	16	0.00149	0.02183	Pbr000625.1, Pbr000650.1, Pbr004579.1, Pbr012891.1, Pbr014527.1, Pbr014790.1, Pbr015263.1, Pbr016195.1, Pbr017665.1, Pbr018783.1, Pbr020395.1, Pbr023193.1, Pbr023197.1, Pbr024528.1, Pbr030782.1, Pbr038864.1
M14	GO:0005794	C	Golgi apparatus	530	60	0.00161	0.02309	Pbr002452.1, Pbr002915.1, Pbr003509.1, Pbr004686.1, Pbr005792.1, Pbr005879.1, Pbr005937.1, Pbr006969.1, Pbr007332.1, Pbr007542.1, Pbr007671.1, Pbr008142.1, Pbr008305.1, Pbr008643.1, Pbr008685.1, Pbr009512.1, Pbr009582.2, Pbr013643.1, Pbr013977.1, Pbr014174.1, Pbr014578.1, Pbr014962.1, Pbr015298.1, Pbr015551.2, Pbr016225.1, Pbr018493.2, Pbr018634.1, Pbr020127.1, Pbr021315.1, Pbr021719.1, Pbr021882…
M14	GO:0032993	C	protein-DNA complex	95	16	0.00236	0.03185	Pbr000625.1, Pbr000650.1, Pbr004579.1, Pbr012891.1, Pbr014527.1, Pbr014790.1, Pbr015263.1, Pbr016195.1, Pbr017665.1, Pbr018783.1, Pbr020395.1, Pbr023193.1, Pbr023197.1, Pbr024528.1, Pbr030782.1, Pbr038864.1
M14	GO:0044815	C	DNA packaging complex	95	16	0.00236	0.03185	Pbr000625.1, Pbr000650.1, Pbr004579.1, Pbr012891.1, Pbr014527.1, Pbr014790.1, Pbr015263.1, Pbr016195.1, Pbr017665.1, Pbr018783.1, Pbr020395.1, Pbr023193.1, Pbr023197.1, Pbr024528.1, Pbr030782.1, Pbr038864.1
M14	GO:0019898	C	extrinsic component of membrane	54	11	0.00241	0.03185	Pbr002360.1, Pbr006551.2, Pbr014702.1, Pbr017121.2, Pbr022840.1, Pbr023819.1, Pbr026029.1, Pbr029610.1, Pbr032325.1, Pbr033586.1, Pbr039374.1
M14	GO:0031225	C	anchored component of membrane	54	11	0.00241	0.03185	Pbr007185.1, Pbr015541.1, Pbr016347.1, Pbr017840.1, Pbr018025.1, Pbr020709.1, Pbr023359.1, Pbr025914.1, Pbr030763.1, Pbr038411.1, Pbr040557.1
M14	GO:0005802	C	trans-Golgi network	188	26	0.00259	0.03357	Pbr004686.1, Pbr005792.1, Pbr005879.1, Pbr006969.1, Pbr007671.1, Pbr008685.1, Pbr013643.1, Pbr013977.1, Pbr014174.1, Pbr014578.1, Pbr014962.1, Pbr015298.1, Pbr015551.2, Pbr016225.1, Pbr018493.2, Pbr024592.1, Pbr026315.1, Pbr027934.1, Pbr029898.1, Pbr030448.1, Pbr030754.1, Pbr030901.1, Pbr033251.1, Pbr034339.1, Pbr039374.1, Pbr040083.1
M25	GO:0046373	P	L-arabinose metabolic process	3	2	2e-05	0.03546	Pbr000620.1, Pbr023208.1
M25	GO:0009749	P	response to glucose	25	3	3.7e-05	0.03546	Pbr005529.2, Pbr031862.1, Pbr032438.1
M25	GO:0015712	P	hexose phosphate transport	4	2	4e-05	0.03546	Pbr031862.1, Pbr032438.1
M25	GO:0015760	P	glucose-6-phosphate transport	4	2	4e-05	0.03546	Pbr031862.1, Pbr032438.1
M25	GO:0015718	P	monocarboxylic acid transport	26	3	4.1e-05	0.03546	Pbr014069.1, Pbr031862.1, Pbr032438.1
M25	GO:0010109	P	regulation of photosynthesis	27	3	4.6e-05	0.03546	Pbr031862.1, Pbr032438.1, Pbr033482.1
M25	GO:0009746	P	response to hexose	30	3	6.4e-05	0.03816	Pbr005529.2, Pbr031862.1, Pbr032438.1
M25	GO:0019566	P	arabinose metabolic process	5	2	6.6e-05	0.03816	Pbr000620.1, Pbr023208.1
M25	GO:0034284	P	response to monosaccharide	33	3	8.6e-05	0.04419	Pbr005529.2, Pbr031862.1, Pbr032438.1
M25	GO:0015714	P	phosphoenolpyruvate transport	6	2	9.9e-05	0.04579	Pbr031862.1, Pbr032438.1
M25	GO:0009416	P	response to light stimulus	428	7	0.00011	0.04625	Pbr005529.2, Pbr006687.1, Pbr008759.1, Pbr012231.1, Pbr031862.1, Pbr032438.1, Pbr033482.1
M25	GO:0008028	F	monocarboxylic acid transmembrane transporter activity	16	3	7.1e-06	0.008895	Pbr014069.1, Pbr031862.1, Pbr032438.1
M25	GO:0004888	F	transmembrane signaling receptor activity	53	4	7.9e-06	0.008895	Pbr011753.1, Pbr018095.1, Pbr034075.1, Pbr034095.1
M25	GO:0015119	F	hexose phosphate transmembrane transporter activity	4	2	3.4e-05	0.01914	Pbr031862.1, Pbr032438.1
M25	GO:0015152	F	glucose-6-phosphate transmembrane transporter activity	4	2	3.4e-05	0.01914	Pbr031862.1, Pbr032438.1
M25	GO:0046556	F	alpha-L-arabinofuranosidase activity	5	2	5.6e-05	0.02327	Pbr000620.1, Pbr023208.1
M25	GO:0038023	F	signaling receptor activity	89	4	6.2e-05	0.02327	Pbr011753.1, Pbr018095.1, Pbr034075.1, Pbr034095.1
M25	GO:0004872	F	receptor activity	96	4	8.3e-05	0.0267	Pbr011753.1, Pbr018095.1, Pbr034075.1, Pbr034095.1
M26	GO:0032011	P	ARF protein signal transduction	11	5	1.8e-10	2.867e-07	Pbr009410.1, Pbr011708.1, Pbr035479.1, Pbr035529.1, Pbr041833.1
M26	GO:0032012	P	regulation of ARF protein signal transduction	11	5	1.8e-10	2.867e-07	Pbr009410.1, Pbr011708.1, Pbr035479.1, Pbr035529.1, Pbr041833.1
M26	GO:0007265	P	Ras protein signal transduction	12	5	3.1e-10	2.867e-07	Pbr009410.1, Pbr011708.1, Pbr035479.1, Pbr035529.1, Pbr041833.1
M26	GO:0046578	P	regulation of Ras protein signal transduction	12	5	3.1e-10	2.867e-07	Pbr009410.1, Pbr011708.1, Pbr035479.1, Pbr035529.1, Pbr041833.1
M26	GO:0051056	P	regulation of small GTPase mediated signal transduction	12	5	3.1e-10	2.867e-07	Pbr009410.1, Pbr011708.1, Pbr035479.1, Pbr035529.1, Pbr041833.1
M26	GO:1902531	P	regulation of intracellular signal transduction	31	5	6.4e-08	4.933e-05	Pbr009410.1, Pbr011708.1, Pbr035479.1, Pbr035529.1, Pbr041833.1
M26	GO:0044265	P	cellular macromolecule catabolic process	286	7	5.4e-05	0.03568	Pbr005034.1, Pbr011643.1, Pbr014840.1, Pbr016870.1, Pbr019428.1, Pbr033712.1, Pbr038367.1
M26	GO:0009966	P	regulation of signal transduction	131	5	8.6e-05	0.04301	Pbr009410.1, Pbr011708.1, Pbr035479.1, Pbr035529.1, Pbr041833.1
M26	GO:0023051	P	regulation of signaling	132	5	8.9e-05	0.04301	Pbr009410.1, Pbr011708.1, Pbr035479.1, Pbr035529.1, Pbr041833.1
M26	GO:0016192	P	vesicle-mediated transport	312	7	9.3e-05	0.04301	Pbr005267.1, Pbr009410.1, Pbr011708.1, Pbr013541.1, Pbr023297.1, Pbr024088.1, Pbr030387.1
M26	GO:0010646	P	regulation of cell communication	137	5	0.00011	0.04625	Pbr009410.1, Pbr011708.1, Pbr035479.1, Pbr035529.1, Pbr041833.1
M26	GO:0046907	P	intracellular transport	445	8	0.00013	0.04981	Pbr005267.1, Pbr009410.1, Pbr013541.1, Pbr018301.1, Pbr023297.1, Pbr024088.1, Pbr027422.1, Pbr030387.1
M26	GO:0051641	P	cellular localization	574	9	0.00014	0.04981	Pbr005267.1, Pbr009410.1, Pbr013541.1, Pbr018301.1, Pbr023297.1, Pbr023793.1, Pbr024088.1, Pbr027422.1, Pbr030387.1
M26	GO:0005829	C	cytosol	1163	16	4.7e-05	0.03168	Pbr001406.1, Pbr005034.1, Pbr005768.1, Pbr011708.1, Pbr013086.1, Pbr013923.1, Pbr018301.1, Pbr019524.1, Pbr020006.1, Pbr022509.1, Pbr023169.1, Pbr023793.1, Pbr025542.1, Pbr026544.1, Pbr039949.1, Pbr041833.1
M26	GO:0005086	F	ARF guanyl-nucleotide exchange factor activity	11	5	6.3e-10	1.419e-06	Pbr009410.1, Pbr011708.1, Pbr035479.1, Pbr035529.1, Pbr041833.1
M26	GO:0005085	F	guanyl-nucleotide exchange factor activity	27	5	1e-07	0.0001126	Pbr009410.1, Pbr011708.1, Pbr035479.1, Pbr035529.1, Pbr041833.1
M26	GO:0005488	F	binding	15656	88	1.5e-06	0.001126	Pbr000363.1, Pbr001057.1, Pbr001517.1, Pbr001522.1, Pbr002544.1, Pbr003854.1, Pbr004298.1, Pbr004311.1, Pbr004825.1, Pbr005034.1, Pbr005259.1, Pbr005267.1, Pbr005768.1, Pbr006071.1, Pbr006974.1, Pbr007636.1, Pbr008042.1, Pbr008254.1, Pbr008919.1, Pbr009410.1, Pbr009701.1, Pbr010052.1, Pbr010249.1, Pbr011643.1, Pbr011696.1, Pbr011708.1, Pbr012848.2, Pbr013086.1, Pbr013541.1, Pbr013923.1, Pbr014836…
M26	GO:0005515	F	protein binding	6207	47	1.3e-05	0.007319	Pbr001517.1, Pbr001522.1, Pbr002544.1, Pbr004825.1, Pbr005034.1, Pbr005259.1, Pbr005267.1, Pbr005768.1, Pbr006974.1, Pbr008254.1, Pbr008919.1, Pbr009410.1, Pbr009701.1, Pbr010249.1, Pbr011696.1, Pbr013086.1, Pbr013541.1, Pbr014840.1, Pbr017057.1, Pbr017671.1, Pbr019428.1, Pbr019524.1, Pbr022068.1, Pbr022509.1, Pbr023370.1, Pbr023793.1, Pbr023937.1, Pbr024860.2, Pbr025115.2, Pbr025542.1, Pbr026624…
M26	GO:0004386	F	helicase activity	87	5	3.9e-05	0.01757	Pbr011643.1, Pbr012848.2, Pbr028591.1, Pbr029612.1, Pbr035716.1
