# Supplementary material for: A systems genetics approach reveals PbrNSC as a regulator of lignin and cellulose biosynthesis in stone cells of pear fruit
Source: Genome Biol. 2021 Nov 14;22:313. doi: 10.1186/s13059-021-02531-8 (PMC8590786; doi:10.1186/s13059-021-02531-8)
Supplement: Supplementary file 5 — Additional file 5. Number of SNPs in each region. [file 13059_2021_2531_MOESM5_ESM.xlsx]

## Sheet: Additional file 5
Additional file 5. Number of SNP in each region
Chromosome	Intergenic	CDS	Intron	Upstream	Downstream	Total
Chr1	764	16245	7541	3321	3572	31443
Chr2	2345	27186	14641	6427	6510	57109
Chr3	1796	28689	14547	6230	6825	58087
Chr4	908	15263	7914	3478	3329	30892
Chr5	2454	31939	17288	7358	7555	66594
Chr6	1135	27433	13047	6120	6137	53872
Chr7	1051	19972	10084	4775	4519	40401
Chr8	931	21143	10300	4088	3894	40356
Chr9	977	24389	11635	5012	4945	46958
Chr10	1869	30869	14350	6726	7044	60858
Chr11	2157	26104	13208	5861	5717	53047
Chr12	1517	25253	11994	5373	5448	49585
Chr13	860	24547	11005	4634	4386	45432
Chr14	1120	24331	11112	4837	5154	46554
Chr15	2162	52081	24863	11096	10667	100869
Chr16	595	21392	10103	3688	3804	39582
Chr17	1112	30156	14343	5876	6034	57521
Scaffolds	4631	46867	22401	9517	11828	95244
Total	28384	493859	240376	104417	107368	974404
