# Supplementary material for: A systems genetics approach reveals PbrNSC as a regulator of lignin and cellulose biosynthesis in stone cells of pear fruit
Source: Genome Biol. 2021 Nov 14;22:313. doi: 10.1186/s13059-021-02531-8 (PMC8590786; doi:10.1186/s13059-021-02531-8)
Supplement: Supplementary file 6 — Additional file 6. List of identified distant eQTL hotspots (P value < 0.01). [file 13059_2021_2531_MOESM6_ESM.xlsx]

## Sheet: Additional file 6
Additional file 6. List of identified distant eQTL hotspots (P value <0.01)
Hotspot ID	Chromosome	Start	End	Number of trans-eQTLs
Hot1	Chr13	4000000	5000000	31770
Hot2	Chr5	26000000	27000000	22074
Hot3	Chr16	0	1000000	16053
Hot4	Chr13	3000000	4000000	15842
Hot5	Chr16	4000000	5000000	13793
Hot6	Chr6	6000000	7000000	11281
Hot7	Chr4	1000000	2000000	10082
Hot8	Chr15	2000000	3000000	9934
Hot9	Chr9	17000000	18000000	9608
Hot10	Chr17	23000000	24000000	9462
Hot11	Chr13	2000000	3000000	8981
Hot12	Chr4	12000000	13000000	8851
Hot13	Chr9	15000000	16000000	8661
Hot14	Chr13	8000000	9000000	8587
Hot15	Chr16	6000000	7000000	8527
Hot16	Chr5	3000000	4000000	8521
Hot17	Chr5	15000000	16000000	8338
Hot18	Chr14	18000000	19000000	8247
Hot19	Chr11	1000000	2000000	7914
Hot20	Chr13	12000000	13000000	7809
Hot21	Chr9	20000000	21000000	7694
Hot22	Chr6	5000000	6000000	7559
Hot23	Chr2	0	1000000	7523
Hot24	Chr15	15000000	16000000	7494
Hot25	Chr3	13000000	14000000	7097
Hot26	Chr1	3000000	4000000	6985
Hot27	Chr9	11000000	12000000	6955
Hot28	Chr15	19000000	20000000	6945
Hot29	Chr4	0	1000000	6863
Hot30	Chr5	17000000	18000000	6750
Hot31	Chr15	7000000	8000000	6708
Hot32	Chr8	0	1000000	6653
Hot33	Chr6	18000000	19000000	6546
Hot34	Chr17	22000000	23000000	6525
Hot35	Chr3	15000000	16000000	6524
Hot36	Chr2	20000000	21000000	6300
Hot37	Chr12	11000000	12000000	6048
Hot38	Chr10	6000000	7000000	5940
Hot39	Chr3	1000000	2000000	5777
Hot40	Chr14	15000000	16000000	5704
Hot41	Chr9	14000000	15000000	5688
Hot42	Chr17	19000000	20000000	5563
Hot43	Chr17	24000000	25000000	5474
Hot44	Chr5	27000000	28000000	5019
Hot45	Chr11	11000000	12000000	4985
Hot46	Chr16	15000000	16000000	4970
Hot47	Chr14	17000000	18000000	4810
Hot48	Chr13	14000000	15000000	4612
Hot49	Chr10	22000000	23000000	4602
Hot50	Chr6	1000000	2000000	4389
Hot51	Chr8	7000000	8000000	4357
Hot52	Chr2	8000000	9000000	4345
Hot53	Chr8	8000000	9000000	4334
Hot54	Chr13	0	1000000	4321
Hot55	Chr17	8000000	9000000	4299
Hot56	Chr16	3000000	4000000	4295
Hot57	Chr4	8000000	9000000	4151
Hot58	Chr12	2000000	3000000	3959
Hot59	Chr17	4000000	5000000	3933
Hot60	Chr12	17000000	18000000	3925
Hot61	Chr11	20000000	21000000	3686
Hot62	Chr15	6000000	7000000	3683
Hot63	Chr10	2000000	3000000	3623
Hot64	Chr13	5000000	6000000	3610
Hot65	Chr14	16000000	17000000	3574
Hot66	Chr3	5000000	6000000	3565
Hot67	Chr6	4000000	5000000	3545
Hot68	Chr3	26000000	27000000	3469
Hot69	Chr6	13000000	14000000	3297
Hot70	Chr10	23000000	24000000	3257
Hot71	Chr15	1000000	2000000	3245
Hot72	Chr6	9000000	10000000	3228
Hot73	Chr5	16000000	17000000	3022
Hot74	Chr4	2000000	3000000	3014
Hot75	Chr13	13000000	14000000	2984
Hot76	Chr5	1000000	2000000	2972
Hot77	Chr15	25000000	26000000	2963
Hot78	Chr2	21000000	22000000	2884
Hot79	Chr15	29000000	30000000	2839
Hot80	Chr15	26000000	27000000	2778
Hot81	Chr15	37000000	38000000	2721
Hot82	Chr1	10000000	11000000	2710
Hot83	Chr16	5000000	6000000	2683
Hot84	Chr6	7000000	8000000	2676
Hot85	Chr4	3000000	4000000	2654
Hot86	Chr14	3000000	4000000	2650
Hot87	Chr17	7000000	8000000	2628
Hot88	Chr15	28000000	29000000	2622
Hot89	Chr9	13000000	14000000	2607
Hot90	Chr6	3000000	4000000	2544
Hot91	Chr11	21000000	22000000	2524
Hot92	Chr3	3000000	4000000	2434
Hot93	Chr7	4000000	5000000	2427
Hot94	Chr17	3000000	4000000	2403
Hot95	Chr1	1000000	2000000	2397
Hot96	Chr9	8000000	9000000	2390
Hot97	Chr13	11000000	12000000	2367
Hot98	Chr12	3000000	4000000	2270
Hot99	Chr11	10000000	11000000	2268
Hot100	Chr12	1000000	2000000	2245
Hot101	Chr15	11000000	12000000	2232
Hot102	Chr2	17000000	18000000	2212
Hot103	Chr11	24000000	25000000	2208
Hot104	Chr5	2000000	3000000	2188
Hot105	Chr11	17000000	18000000	2188
Hot106	Chr17	17000000	18000000	2169
Hot107	Chr3	21000000	22000000	2147
Hot108	scaffold132.0.1	0	826992	5984
Hot109	scaffold1384.0	0	57456	5478
Hot110	scaffold566.0	0	294620	3715
Hot111	scaffold711.0	0	222682	3117
