# Supplementary material for: A systems genetics approach reveals PbrNSC as a regulator of lignin and cellulose biosynthesis in stone cells of pear fruit
Source: Genome Biol. 2021 Nov 14;22:313. doi: 10.1186/s13059-021-02531-8 (PMC8590786; doi:10.1186/s13059-021-02531-8)
Supplement: Supplementary file 7 — Additional file 7. The reported local eQTL for enzyme genes in sugar, organic acids, aroma metabolism pathway. [file 13059_2021_2531_MOESM7_ESM.xlsx]

## Sheet: Additional file 7
Additional file 7. The reported local eQTL for enzyme genes in sugar, organic acid, aroma metabolism pathway
Chr	Position of leading SNP	Gene ID	Annotation	Related trait	P value	Beta
Chr1	222278	Pbr015700.1	Phosphofructokinase	sugar	2.96241e-21	-0.827189
Chr1	284469	Pbr015712.1	hexose transporter	sugar	2.03201e-19	0.664804
Chr2	7881768	Pbr024679.1	beta-glucosidase	aroma	9.18589e-20	-1.12911
Chr2	16760814	Pbr035996.1	sucrose synthase	sugar	1.47541e-27	0.844327
Chr2	17885229	Pbr038126.1	aconitate hydratase 1	organic acid	3.07004e-17	-0.834358
Chr3	6198683	Pbr039718.1	aconitate hydratase 1	organic acid	2.2458e-15	1.63144
Chr3	21204517	Pbr013272.1	malate transporter	organic acid	2.05602e-20	-0.734818
Chr4	3489527	Pbr019445.1	pyruvatedecarboxylase	aroma	1.77681e-26	-1.41987
Chr5	8248689	Pbr038547.1	sorbitol transporter	sugar	3.25794e-14	1.30304
Chr5	12967240	Pbr027411.1	beta-glucosidase	aroma	1.2915e-18	1.02108
Chr5	14369851	Pbr033292.1	hexose transporter	sugar	6.691e-18	0.986019
Chr5	15198935	Pbr023965.1	hexose transporter	sugar	1.29014e-14	1.04389
Chr5	26562628	Pbr000274.1	H+ symporter	sugar	3.73194e-26	1.70725
Chr5	27340587	Pbr000177.1	beta-glucosidase	aroma	2.02041e-16	0.905156
Chr7	311810	Pbr023783.1	beta-glucosidase	aroma	4.9592e-29	0.854468
Chr7	15071711	Pbr039977.1	sorbitol transporter	sugar	2.52867e-23	-0.974073
Chr8	379295	Pbr025968.1	sucrose transporter	sugar	2.58637e-13	0.909518
Chr9	9092839	Pbr034729.1	malate dehydrogenase	organic acid	5.56586e-14	-0.764778
Chr9	11629430	Pbr019116.1	malate dehydrogenase	organic acid	1.95978e-18	-1.23953
Chr9	15429624	Pbr005161.1	phosphoglucomutase	sugar	4.54576e-19	-0.732619
Chr9	15573862	Pbr041820.1	hydroperoxidelyase	aroma	7.0646e-14	1.65203
Chr10	6725863	Pbr039553.1	starch synthase	sugar	5.52782e-14	1.95069
Chr10	16625945	Pbr025650.1	pyruvate kinase	organic acid	1.13859e-19	0.989367
Chr10	20802127	Pbr039379.1	alcoholdehydrogenase	aroma	6.8475e-14	1.05438
Chr10	23922476	Pbr018232.1	sucrose transporter	sugar	6.33095e-13	0.855232
Chr11	6021771	Pbr022329.1	beta-glucosidase	aroma	2.18871e-14	0.668201
Chr11	26625535	Pbr027986.1	beta-glucosidase	aroma	2.77728e-14	-0.854418
Chr13	123955	Pbr010784.1	starch synthase	sugar	2.12586e-17	-1.05547
Chr13	1678329	Pbr028764.1	fructose-bisphosphate aldolase	sugar	1.06838e-19	-1.26042
Chr13	2587362	Pbr027508.1	phosphoenolpyruvate carboxylase	organic acid	4.14608e-13	0.701155
Chr13	8875119	Pbr015038.1	ATP citrate (pro-S)-lyase	organic acid	2.40713e-13	0.649733
Chr13	9592017	Pbr011976.1	beta-glucosidase	aroma	4.39373e-17	0.856562
Chr13	11480901	Pbr014739.1	acetylesterase	aroma	1.23453e-13	-0.65715
Chr13	14261968	Pbr034789.1	aconitate hydratase 1	organic acid	1.18468e-14	-0.63014
Chr15	1627489	Pbr002731.1	hexose transporter	sugar	8.89039e-16	1.06583
Chr15	2481745	Pbr005841.1	hexokinase	sugar	5.22162e-15	-1.0356
Chr15	4490616	Pbr020146.2	glucose-3-phosphate adenylyltransferase	sugar	7.40869e-19	0.778152
Chr15	12427926	Pbr034361.1	sucrose-phosphate synthase	sugar	1.94558e-17	0.702397
Chr15	13436207	Pbr027676.1	aconitate hydratase 1	organic acid	1.81272e-21	0.970179
Chr15	15547124	Pbr015533.1	hexokinase	sugar	2.35378e-26	-1.37824
Chr15	15655459	Pbr015516.1	malate dehydrogenase	organic acid	5.62844e-19	-1.39268
Chr15	37667245	Pbr040695.1	phosphoglucomutase	sugar	3.40029e-36	1.58912
Chr16	966888	Pbr036276.1	lipoxygenase	aroma	2.27359e-21	1.25876
Chr16	4432445	Pbr012277.1	pyruvate kinase	organic acid	5.09325e-16	-1.85499
Chr17	4695482	Pbr012630.1	isocitrate dehydrogenase	organic acid	5.92027e-18	-0.954528
Chr17	7852980	Pbr026777.1	ATP citrate (pro-S)-lyase	organic acid	3.05595e-37	1.56115
Chr17	12161427	Pbr025574.1	malate dehydrogenase	organic acid	3.6672e-28	1.7982
Chr17	23012400	Pbr012494.1	glucose-6-phosphate 1-dehydrogenase	sugar	1.11372e-12	0.634734
Chr17	24554444	Pbr027025.1	isocitrate dehydrogenase	organic acid	1.63798e-15	-0.935377
Chr17	25059632	Pbr014470.1	glucose-6-phosphate 1-dehydrogenase	sugar	8.48379e-25	1.40359
scaffold132.0.1	39227	Pbr006293.1	acetylesterase	aroma	8.5878e-20	1.04296
scaffold160.1.13	113784	Pbr009635.1	sucrose transporter	sugar	2.39727e-14	-0.612454
scaffold195.0	196773	Pbr012687.2	Phosphofructokinase	sugar	6.09204e-13	0.694281
scaffold346.0.1	14127	Pbr022729.1	dipeptidyl-peptidase4	aroma	1.19592e-14	-0.826156
scaffold466.0	203583	Pbr028155.1	hexose transporter	sugar	4.67116e-22	-0.86996
scaffold489.0.1	315413	Pbr029168.1	hexose transporter	sugar	2.74352e-14	1.21721
scaffold655.0	101715	Pbr034708.1	phosphoglucomutase	sugar	5.10402e-15	1.3598
scaffold711.0	175942	Pbr036303.1	phosphoenolpyruvatecarboxykinase(ATP)	aroma	2.44622e-18	1.16929
scaffold748.0	23251	Pbr037071.1	lipoxygenase	aroma	2.56567e-18	-1.12724
scaffold764.0	134258	Pbr037514.1	sorbitol transporter	sugar	9.24692e-14	-0.687428
scaffold792.0	143393	Pbr038056.1	citrate transporter	organic acid	1.49904e-13	0.654931
scaffold1142.0	17484	Pbr003395.1	sucrose synthase	sugar	3.01855e-14	-0.639617
