# Supplementary material for: A systems genetics approach reveals PbrNSC as a regulator of lignin and cellulose biosynthesis in stone cells of pear fruit
Source: Genome Biol. 2021 Nov 14;22:313. doi: 10.1186/s13059-021-02531-8 (PMC8590786; doi:10.1186/s13059-021-02531-8)
Supplement: Supplementary file 8 — Additional file 8. The reported distant eQTL for enzyme genes in sugar, organic acids, aroma metabolism pathway. [file 13059_2021_2531_MOESM8_ESM.xlsx]

## Sheet: Additional file 8
Additional file 8. The reported distant eQTL for enzyme genes in sugar, organic acid, aroma metabolism pathway
Chr	Position of leading SNP	Gene	Annotation	Related trait	P value	Beta
Chr1	125677	Pbr015700.1	phosphofructokinase	sugar	1.77512e-15	-0.68984
Chr1	226581	Pbr012687.2	phosphofructokinase	sugar	2.25536e-15	0.644269
Chr1	226714	Pbr015712.1	hexose transporter	sugar	2.13396e-17	0.694957
Chr1	303385	Pbr015700.1	phosphofructokinase	sugar	8.09277e-14	0.836214
Chr1	440900	Pbr015700.1	phosphofructokinase	sugar	6.6765e-15	-0.901224
Chr1	452942	Pbr012687.2	phosphofructokinase	sugar	3.37849e-15	0.667505
Chr1	488622	Pbr015700.1	phosphofructokinase	sugar	2.66642e-17	-0.902898
Chr1	507880	Pbr038547.1	sorbitol transporter	sugar	2.86286e-14	0.683533
Chr1	507880	Pbr039380.2	alcoholdehydrogenase	aroma	2.02858e-14	0.686981
Chr1	507974	Pbr015700.1	phosphofructokinase	sugar	8.57741e-16	0.692279
Chr1	512083	Pbr012687.2	phosphofructokinase	sugar	8.33317e-16	0.642349
Chr1	663502	Pbr012687.2	phosphofructokinase	sugar	1.36048e-16	0.750685
Chr1	663502	Pbr015700.1	phosphofructokinase	sugar	3.91175e-13	-0.671201
Chr1	690178	Pbr015700.1	phosphofructokinase	sugar	9.77548e-15	0.7148
Chr1	690984	Pbr038547.1	sorbitol transporter	sugar	1.71995e-14	-0.624801
Chr1	691089	Pbr012687.2	phosphofructokinase	sugar	3.7834e-13	-0.595298
Chr1	712918	Pbr015700.1	phosphofructokinase	sugar	8.20399e-19	-1.25068
Chr1	751860	Pbr038547.1	sorbitol transporter	sugar	3.73602e-18	0.696936
Chr1	917290	Pbr014738.1	acetylesterase	aroma	5.72328e-15	-0.747107
Chr1	1387186	Pbr013898.2	phosphoglucomutase	sugar	6.11078e-16	1.65944
Chr1	1387186	Pbr014370.1	fructokinase	sugar	3.24639e-15	1.62337
Chr1	1387216	Pbr003107.1	sucrose-phosphate synthase	sugar	1.18149e-15	1.46904
Chr1	1387216	Pbr005502.1	fructose-bisphosphate aldolase	sugar	3.08322e-14	-1.40401
Chr1	1387216	Pbr016349.1	citrate transporter	acid	1.28969e-14	1.42187
Chr1	1387216	Pbr017459.1	phosphoenolpyruvate carboxykinase	acid	2.86593e-15	1.45185
Chr1	1387216	Pbr018801.2	fructokinase	sugar	2.08956e-15	1.45802
Chr1	1387216	Pbr019272.1	starch synthase	sugar	7.79349e-15	1.43202
Chr1	1387216	Pbr027464.1	malate transporter	acid	1.38012e-13	-1.3724
Chr1	1387216	Pbr030554.1	malate dehydrogenase	acid	8.68379e-16	1.47493
Chr1	1387216	Pbr034789.1	aconitate hydratase 1	acid	3.51896e-13	1.35207
Chr1	1387216	Pbr035932.1	fructose-1,6-bisphosphatase	sugar	1.17711e-14	1.42372
Chr1	1387216	Pbr036303.1	phosphoenolpyruvatecarboxykinase(ATP)	aroma	9.6729e-15	1.42768
Chr1	1440290	Pbr004126.1	beta-glucosidase	aroma	4.96168e-18	1.44101
Chr1	1440290	Pbr004289.1	beta-glucosidase	aroma	8.02857e-14	1.27173
Chr1	1440290	Pbr004967.1	lipoxygenase	aroma	1.49034e-18	1.45968
Chr1	1440290	Pbr005571.1	citrate synthase	acid	2.09589e-19	-1.48918
Chr1	1440290	Pbr016349.1	citrate transporter	acid	1.72366e-17	1.42119
Chr1	1440290	Pbr018101.1	aconitate hydratase 1	acid	2.52695e-16	-1.37667
Chr1	1440290	Pbr018801.2	fructokinase	sugar	6.90843e-15	1.31812
Chr1	1440290	Pbr019272.1	starch synthase	sugar	1.00651e-20	1.53271
Chr1	1440290	Pbr024522.1	fructokinase	sugar	4.37893e-18	1.44297
Chr1	1440290	Pbr027464.1	malate transporter	acid	2.7596e-21	-1.55053
Chr1	1440290	Pbr028275.1	alcoholdehydrogenase	aroma	5.86939e-20	1.50774
Chr1	1440290	Pbr030554.1	malate dehydrogenase	acid	6.04034e-19	1.4734
Chr1	1440290	Pbr035932.1	fructose-1,6-bisphosphatase	sugar	2.8212e-19	1.48479
Chr1	1440290	Pbr037752.1	ATP citrate (pro-S)-lyase	acid	2.26569e-18	1.45323
Chr1	1440305	Pbr010565.1	lysosomalPro-Xcarboxypeptidase	aroma	4.74562e-19	1.4618
Chr1	1440305	Pbr015095.1	hexose transporter	sugar	2.78291e-18	1.43508
Chr1	1440305	Pbr018950.1	hexose transporter	sugar	2.92261e-18	1.43433
Chr1	1440305	Pbr019445.1	pyruvatedecarboxylase	aroma	1.73176e-15	-1.32928
Chr1	1440305	Pbr022330.1	beta-glucosidase	aroma	4.90615e-19	1.4613
Chr1	1440305	Pbr026844.2	beta-glucosidase	aroma	4.06907e-21	1.52929
Chr1	1442953	Pbr028764.1	fructose-bisphosphate aldolase	sugar	2.49142e-13	0.963732
Chr1	1844899	Pbr038453.1	starch synthase	sugar	7.03396e-16	1.31318
Chr1	1844899	Pbr041820.1	hydroperoxidelyase	aroma	4.08886e-15	1.28292
Chr1	1845728	Pbr038355.1	starch phosphorylase	sugar	2.65289e-15	1.12882
Chr1	2019923	Pbr023783.1	beta-glucosidase	aroma	1.55388e-13	-1.50515
Chr1	2581924	Pbr013272.1	malate transporter	acid	2.61414e-14	0.729667
Chr1	2689473	Pbr027676.1	aconitate hydratase 1	acid	2.24306e-16	-0.864725
Chr1	3152640	Pbr015095.1	hexose transporter	sugar	6.45985e-18	1.20248
Chr1	3152752	Pbr013898.2	phosphoglucomutase	sugar	2.2805e-14	1.23469
Chr1	3152752	Pbr015925.1	citrate transporter	acid	4.33936e-16	1.30284
Chr1	3152809	Pbr006120.1	glucose-1-phosphate adenylyltransferase	sugar	1.09458e-14	1.42519
Chr1	3152809	Pbr014102.1	sorbitol transporter	sugar	1.63169e-13	1.3688
Chr1	3152809	Pbr014370.1	fructokinase	sugar	1.09424e-15	1.47051
Chr1	3152809	Pbr042329.1	starch phosphorylase	sugar	2.47309e-15	1.45473
Chr1	3152821	Pbr003107.1	sucrose-phosphate synthase	sugar	9.3791e-15	1.35717
Chr1	3152821	Pbr003826.1	ATP citrate (pro-S)-lyase	acid	5.53181e-14	1.3225
Chr1	3152821	Pbr011142.1	beta-glucosidase	aroma	1.0914e-13	1.30883
Chr1	3152821	Pbr015376.1	lysosomalPro-Xcarboxypeptidase	aroma	2.83522e-17	1.46124
Chr1	3152821	Pbr016349.1	citrate transporter	acid	4.17727e-15	1.3725
Chr1	3152821	Pbr018801.2	fructokinase	sugar	1.40668e-15	1.39268
Chr1	3152821	Pbr019272.1	starch synthase	sugar	4.73743e-16	1.41238
Chr1	3152821	Pbr024522.1	fructokinase	sugar	5.28077e-19	1.52566
Chr1	3152821	Pbr026844.2	beta-glucosidase	aroma	1.84167e-15	1.38773
Chr1	3152821	Pbr027464.1	malate transporter	acid	9.31889e-19	-1.51679
Chr1	3152821	Pbr030554.1	malate dehydrogenase	acid	6.3292e-17	1.44761
Chr1	3152821	Pbr035932.1	fructose-1,6-bisphosphatase	sugar	2.19396e-16	1.42603
Chr1	3152821	Pbr037752.1	ATP citrate (pro-S)-lyase	acid	2.10305e-14	1.34157
Chr1	3152821	Pbr039553.1	starch synthase	sugar	3.2702e-13	1.28626
Chr1	3152821	Pbr039673.1	glucose-6-phosphate adenylyltransferase	sugar	1.31569e-16	1.43498
Chr1	3342930	Pbr014738.1	acetylesterase	aroma	1.03636e-14	-0.731289
Chr1	3650989	Pbr027676.1	aconitate hydratase 1	acid	5.04141e-14	0.750377
Chr1	3776280	Pbr022360.1	fructose-bisphosphate aldolase	sugar	8.46767e-14	1.47482
Chr1	3776880	Pbr008471.1	utp-glucose-1-phosphate uridylyltransferase	sugar	5.77517e-18	0.961173
Chr1	3776918	Pbr019272.1	starch synthase	sugar	1.1709e-13	1.00641
Chr1	3776931	Pbr041369.1	beta-glucosidase	aroma	1.8171e-15	1.14663
Chr1	3776931	Pbr041820.1	hydroperoxidelyase	aroma	4.54911e-17	1.20054
Chr1	3777189	Pbr001348.1	hexose transporter	sugar	1.30866e-18	-1.28863
Chr1	3777189	Pbr004541.1	lipoxygenase	aroma	4.4036e-17	1.23949
Chr1	3777189	Pbr004969.1	lipoxygenase	aroma	1.4493e-20	1.34678
Chr1	3777189	Pbr006120.1	glucose-1-phosphate adenylyltransferase	sugar	7.48487e-14	1.12239
Chr1	3777189	Pbr008100.1	lipoxygenase	aroma	3.7564e-21	1.36327
Chr1	3777189	Pbr014289.1	sorbitol transporter	sugar	6.39284e-18	-1.2669
Chr1	3777189	Pbr016356.1	isocitrate dehydrogenase	acid	2.12176e-16	-1.21633
Chr1	3777189	Pbr020853.1	beta-glucosidase	aroma	9.49767e-18	1.26137
Chr1	3777189	Pbr022329.1	beta-glucosidase	aroma	1.81526e-15	1.1834
Chr1	3777189	Pbr028764.1	fructose-bisphosphate aldolase	sugar	2.58592e-21	1.36776
Chr1	3777189	Pbr028992.1	beta-glucosidase	aroma	2.95572e-19	1.30841
Chr1	3777189	Pbr030186.1	pyruvate kinase	acid	1.1604e-13	-1.11483
Chr1	3777189	Pbr030382.1	beta-glucosidase	aroma	3.16951e-14	1.13696
Chr1	3777189	Pbr030554.1	malate dehydrogenase	acid	8.66937e-15	1.15839
Chr1	3777189	Pbr031898.1	starch synthase	sugar	7.98345e-21	1.35411
Chr1	3777189	Pbr036345.1	fructose-1,6-bisphosphatase	sugar	3.09361e-14	1.13737
Chr1	3777189	Pbr038355.1	starch phosphorylase	sugar	9.47458e-18	1.2614
Chr1	3777189	Pbr038453.1	starch synthase	sugar	2.17685e-18	1.28174
Chr1	3777216	Pbr022545.1	ATP citrate (pro-S)-lyase	acid	1.86666e-19	-1.40469
Chr1	3777266	Pbr008761.1	phosphofructokinase	sugar	4.04682e-13	1.10166
Chr1	3777900	Pbr019164.1	hexose transporter	sugar	8.25816e-17	1.26641
Chr1	3779363	Pbr000142.1	starch synthase	sugar	2.18428e-18	1.47566
Chr1	3779363	Pbr002533.1	isocitrate dehydrogenase	acid	6.79229e-17	1.41982
Chr1	3779363	Pbr004568.1	lipoxygenase	aroma	1.60424e-15	1.36473
Chr1	3779363	Pbr015038.1	ATP citrate (pro-S)-lyase	acid	4.7526e-15	-1.34489
Chr1	3779363	Pbr020361.1	beta-glucosidase	aroma	2.98512e-13	1.26449
Chr1	3779363	Pbr032936.1	S-(hydroxymethyl)glutathionedehydrogenase/alcoholdehydrogenase	aroma	1.59807e-16	1.40528
Chr1	3779363	Pbr040325.2	malate dehydrogenase	acid	3.1385e-17	1.43271
Chr1	3780061	Pbr000058.1	malate transporter	acid	4.34603e-19	1.45211
Chr1	3780061	Pbr009635.1	sucrose transporter	sugar	7.14618e-16	-1.33462
Chr1	3780061	Pbr013451.1	sorbitol transporter	sugar	1.7346e-13	1.23429
Chr1	3780061	Pbr028275.1	alcoholdehydrogenase	aroma	1.79352e-16	-1.35796
Chr1	3780545	Pbr034759.1	sorbitol transporter	sugar	8.98767e-20	1.481
Chr1	3780640	Pbr005841.1	hexokinase	sugar	4.37262e-18	-1.44681
Chr1	3780640	Pbr012094.1	phosphoglucomutase	sugar	3.08602e-17	1.41549
Chr1	3780640	Pbr013372.1	fructose-bisphosphate aldolase	sugar	4.55031e-20	1.5154
Chr1	3780640	Pbr018101.1	aconitate hydratase 1	acid	5.98749e-15	1.32424
Chr1	3780640	Pbr018870.1	pyruvate kinase	acid	7.74921e-17	1.40028
Chr1	3780640	Pbr019537.1	acetyl-CoAacyltransferase1	aroma	2.38784e-19	1.4912
Chr1	3780640	Pbr022043.1	sorbitol dehydrogenase	sugar	1.1524e-20	-1.53488
Chr1	3780640	Pbr024431.1	isocitrate dehydrogenase	acid	8.0023e-17	1.39975
Chr1	3780640	Pbr028609.1	phosphofructokinase	sugar	6.59321e-20	-1.51005
Chr1	3780640	Pbr030843.1	beta-glucosidase	aroma	2.38241e-15	-1.34098
Chr1	3780640	Pbr037395.1	sucrose synthase	sugar	6.67502e-18	-1.44014
Chr1	3780652	Pbr012392.1	fructose-1,6-bisphosphatase	sugar	2.20456e-13	1.2296
Chr1	3780694	Pbr020415.1	lipoxygenase	aroma	2.69417e-13	-1.21233
Chr1	3781044	Pbr006726.1	glucose-6-phosphate 1-dehydrogenase	sugar	1.47258e-21	-1.51382
Chr1	3781044	Pbr018232.1	sucrose transporter	sugar	3.61053e-17	-1.36833
Chr1	3781044	Pbr036276.1	lipoxygenase	aroma	7.11295e-18	-1.39371
Chr1	3781251	Pbr032983.1	alcoholdehydrogenase	aroma	1.05294e-15	-1.42138
Chr1	3783374	Pbr011434.1	malate dehydrogenase	acid	1.35909e-14	-1.35503
Chr1	3783406	Pbr007013.1	fructose-1,6-bisphosphatase	sugar	1.31087e-13	1.34429
Chr1	3784300	Pbr021222.2	alcoholdehydrogenase	aroma	9.79729e-13	-1.20955
Chr1	3784300	Pbr040466.1	sorbitol transporter	sugar	1.7595e-16	-1.36932
Chr1	3874554	Pbr034294.1	hexose transporter	sugar	1.03002e-14	-1.05522
Chr1	3874963	Pbr019272.1	starch synthase	sugar	2.83593e-14	1.01513
Chr1	3874977	Pbr038355.1	starch phosphorylase	sugar	1.67592e-13	0.994998
Chr1	3874989	Pbr013451.1	sorbitol transporter	sugar	6.77373e-15	-1.02991
Chr1	3875018	Pbr022330.1	beta-glucosidase	aroma	2.46431e-15	1.0287
Chr1	3875018	Pbr028275.1	alcoholdehydrogenase	aroma	3.84929e-15	1.02251
Chr1	3875592	Pbr000058.1	malate transporter	acid	8.97581e-15	-1.02406
Chr1	3875635	Pbr005571.1	citrate synthase	acid	3.11086e-14	-1.02493
Chr1	4693606	Pbr013898.2	phosphoglucomutase	sugar	4.16468e-16	0.881411
Chr1	4781726	Pbr027676.1	aconitate hydratase 1	acid	2.9882e-14	-1.30631
Chr1	4919449	Pbr014738.1	acetylesterase	aroma	4.55608e-14	-1.14383
Chr1	4938305	Pbr014738.1	acetylesterase	aroma	1.55199e-13	1.12098
Chr1	4958880	Pbr014738.1	acetylesterase	aroma	3.87796e-13	1.09696
Chr1	4967169	Pbr006726.1	glucose-6-phosphate 1-dehydrogenase	sugar	5.71069e-14	-0.882371
Chr1	5133296	Pbr014738.1	acetylesterase	aroma	3.87796e-13	1.09696
Chr1	5146843	Pbr014738.1	acetylesterase	aroma	3.87796e-13	-1.09696
Chr1	5170682	Pbr014738.1	acetylesterase	aroma	3.87796e-13	1.09696
Chr1	5187271	Pbr014738.1	acetylesterase	aroma	8.22779e-14	-1.13208
Chr1	5191470	Pbr023783.1	beta-glucosidase	aroma	2.1473e-13	-0.768162
Chr1	5327647	Pbr014738.1	acetylesterase	aroma	9.07314e-14	1.08086
Chr1	5345876	Pbr014738.1	acetylesterase	aroma	3.87796e-13	-1.09696
Chr1	5388644	Pbr014738.1	acetylesterase	aroma	3.87796e-13	-1.09696
Chr1	5404887	Pbr014738.1	acetylesterase	aroma	3.87796e-13	-1.09696
Chr1	5420079	Pbr014738.1	acetylesterase	aroma	3.87796e-13	1.09696
Chr1	5453992	Pbr014738.1	acetylesterase	aroma	3.87796e-13	-1.09696
Chr1	5470365	Pbr014738.1	acetylesterase	aroma	3.87796e-13	-1.09696
Chr1	5548796	Pbr014738.1	acetylesterase	aroma	1.55199e-13	1.12098
Chr1	5639986	Pbr014738.1	acetylesterase	aroma	3.87796e-13	-1.09696
Chr1	5643412	Pbr039380.2	alcoholdehydrogenase	aroma	3.16482e-13	-1.00866
Chr1	5831004	Pbr027676.1	aconitate hydratase 1	acid	1.05731e-13	0.996166
Chr1	5932863	Pbr027676.1	aconitate hydratase 1	acid	4.31302e-15	1.03348
Chr1	6202316	Pbr027676.1	aconitate hydratase 1	acid	1.69653e-13	1.17202
Chr1	6204885	Pbr024269.1	malate dehydrogenase	acid	1.10976e-12	0.633233
Chr1	6272865	Pbr027676.1	aconitate hydratase 1	acid	7.48653e-14	-1.19949
Chr1	6280338	Pbr013272.1	malate transporter	acid	5.25984e-14	-0.690625
Chr1	6309179	Pbr023783.1	beta-glucosidase	aroma	3.30311e-13	1.11661
Chr1	6439497	Pbr004541.1	lipoxygenase	aroma	8.45255e-16	1.05417
Chr1	6439497	Pbr004969.1	lipoxygenase	aroma	1.86887e-16	1.07438
Chr1	6439497	Pbr008100.1	lipoxygenase	aroma	5.42411e-16	1.06018
Chr1	6439497	Pbr014289.1	sorbitol transporter	sugar	2.22237e-18	-1.13015
Chr1	6439497	Pbr018101.1	aconitate hydratase 1	acid	4.89111e-16	-1.06157
Chr1	6439497	Pbr022360.1	fructose-bisphosphate aldolase	sugar	4.93865e-16	1.06144
Chr1	6439497	Pbr027464.1	malate transporter	acid	5.25298e-17	-1.09088
Chr1	6439497	Pbr028992.1	beta-glucosidase	aroma	7.94234e-16	1.05501
Chr1	6439497	Pbr030554.1	malate dehydrogenase	acid	1.66453e-14	1.01218
Chr1	6439497	Pbr035932.1	fructose-1,6-bisphosphatase	sugar	4.1632e-16	1.06374
Chr1	6439497	Pbr038355.1	starch phosphorylase	sugar	5.6886e-14	0.993997
Chr1	6439497	Pbr038453.1	starch synthase	sugar	3.06236e-15	1.03638
Chr1	6439497	Pbr041369.1	beta-glucosidase	aroma	1.56484e-13	0.978616
Chr1	6439512	Pbr006120.1	glucose-1-phosphate adenylyltransferase	sugar	5.21848e-14	0.940625
Chr1	6443974	Pbr018950.1	hexose transporter	sugar	7.51957e-15	-1.0319
Chr1	6443974	Pbr019272.1	starch synthase	sugar	1.35358e-16	-1.0873
Chr1	6443974	Pbr028275.1	alcoholdehydrogenase	aroma	5.06695e-14	-1.00375
Chr1	6443974	Pbr028764.1	fructose-bisphosphate aldolase	sugar	1.35569e-16	-1.08728
Chr1	6445345	Pbr036276.1	lipoxygenase	aroma	1.49674e-16	-1.38556
Chr1	6529743	Pbr027676.1	aconitate hydratase 1	acid	4.26958e-14	-0.759793
Chr1	6529902	Pbr023783.1	beta-glucosidase	aroma	9.75325e-14	1.30355
Chr1	6871955	Pbr013898.2	phosphoglucomutase	sugar	1.65081e-13	1.41252
Chr1	6894186	Pbr013898.2	phosphoglucomutase	sugar	3.53125e-14	1.44445
Chr1	6933453	Pbr027676.1	aconitate hydratase 1	acid	1.67364e-14	-0.831401
Chr1	7158981	Pbr027676.1	aconitate hydratase 1	acid	2.58252e-13	-0.999285
Chr1	7201518	Pbr013272.1	malate transporter	acid	1.51973e-13	1.20895
Chr1	7202578	Pbr027676.1	aconitate hydratase 1	acid	1.15067e-14	-0.763468
Chr1	7210140	Pbr039380.2	alcoholdehydrogenase	aroma	1.00823e-13	0.708534
Chr1	7288078	Pbr012806.1	fructose-bisphosphate aldolase	sugar	6.56726e-13	1.17167
Chr1	7319728	Pbr027676.1	aconitate hydratase 1	acid	1.02013e-13	-0.965905
Chr1	7319798	Pbr013272.1	malate transporter	acid	1.38949e-15	-0.986455
Chr1	7698101	Pbr023783.1	beta-glucosidase	aroma	2.60876e-13	-1.39264
Chr1	7786244	Pbr023783.1	beta-glucosidase	aroma	3.29905e-13	-1.38666
Chr1	7796315	Pbr023783.1	beta-glucosidase	aroma	1.92667e-14	-0.677045
Chr1	7815077	Pbr023783.1	beta-glucosidase	aroma	3.90954e-13	1.43126
Chr1	7831016	Pbr023783.1	beta-glucosidase	aroma	8.21703e-15	1.13994
Chr1	7845917	Pbr023783.1	beta-glucosidase	aroma	1.72039e-14	-1.11918
Chr1	7909338	Pbr023783.1	beta-glucosidase	aroma	5.18276e-13	0.934692
Chr1	8597198	Pbr013272.1	malate transporter	acid	2.77745e-14	-0.72955
Chr1	8601355	Pbr013590.1	dipeptidyl-peptidase4	aroma	1.00414e-13	-0.717144
Chr1	8733360	Pbr018706.1	pyruvate kinase	acid	1.2825e-15	-0.801769
Chr1	8767094	Pbr018706.1	pyruvate kinase	acid	1.74045e-18	-0.793398
Chr1	9088281	Pbr018706.1	pyruvate kinase	acid	2.71191e-30	1.0445
Chr1	9117453	Pbr018706.1	pyruvate kinase	acid	4.83608e-17	0.715697
Chr1	9262518	Pbr018706.1	pyruvate kinase	acid	7.57092e-30	0.871731
Chr1	9323872	Pbr018706.1	pyruvate kinase	acid	9.46352e-26	0.949875
Chr1	9353036	Pbr018706.1	pyruvate kinase	acid	1.01886e-29	0.882801
Chr1	9454138	Pbr018706.1	pyruvate kinase	acid	1.86087e-28	-1.01281
Chr1	9496537	Pbr014738.1	acetylesterase	aroma	5.49996e-16	-0.723644
Chr1	9496738	Pbr038547.1	sorbitol transporter	sugar	9.1257e-14	0.575148
Chr1	9498362	Pbr038056.1	citrate transporter	acid	6.0244e-14	-0.619307
Chr1	9499482	Pbr013637.1	pyruvate kinase	acid	3.17421e-15	-1.11865
Chr1	9531599	Pbr038056.1	citrate transporter	acid	9.79862e-13	-0.846459
Chr1	9532248	Pbr014738.1	acetylesterase	aroma	7.32624e-20	0.823347
Chr1	9532972	Pbr006293.1	acetylesterase	aroma	4.36129e-14	-0.69109
Chr1	9533714	Pbr013590.1	dipeptidyl-peptidase4	aroma	1.22375e-13	0.875572
Chr1	9533731	Pbr005430.1	dipeptidyl-peptidase4	aroma	6.71388e-15	-0.980179
Chr1	9562147	Pbr018706.1	pyruvate kinase	acid	9.65405e-18	-0.956284
Chr1	9587906	Pbr015353.1	beta-fructofuranosidase	sugar	1.08455e-15	1.0834
Chr1	9680292	Pbr018706.1	pyruvate kinase	acid	8.41974e-15	0.73214
Chr1	9683651	Pbr005430.1	dipeptidyl-peptidase4	aroma	2.65171e-16	-0.764639
Chr1	9687873	Pbr014738.1	acetylesterase	aroma	3.90945e-17	-0.87566
Chr1	9706897	Pbr018706.1	pyruvate kinase	acid	5.8168e-20	0.806903
Chr1	9713037	Pbr005430.1	dipeptidyl-peptidase4	aroma	7.38524e-13	-0.687722
Chr1	9767010	Pbr013590.1	dipeptidyl-peptidase4	aroma	4.3874e-15	0.689074
Chr1	9881633	Pbr013590.1	dipeptidyl-peptidase4	aroma	2.9967e-16	-0.863023
Chr1	9881660	Pbr005430.1	dipeptidyl-peptidase4	aroma	3.68079e-16	-0.860806
Chr1	9894963	Pbr005430.1	dipeptidyl-peptidase4	aroma	1.50009e-18	0.728958
Chr1	9894963	Pbr013590.1	dipeptidyl-peptidase4	aroma	4.95476e-21	-0.770385
Chr1	9894963	Pbr039114.1	sucrose transporter	sugar	7.20799e-14	-0.636191
Chr1	9895446	Pbr023783.1	beta-glucosidase	aroma	2.80973e-13	-1.3899
Chr1	9895746	Pbr027676.1	aconitate hydratase 1	acid	2.17467e-19	0.923124
Chr1	9906309	Pbr023783.1	beta-glucosidase	aroma	3.02336e-13	-1.29275
Chr1	9911650	Pbr014738.1	acetylesterase	aroma	4.44988e-15	-0.794572
Chr1	9928905	Pbr005430.1	dipeptidyl-peptidase4	aroma	1.69011e-15	0.951761
Chr1	9928905	Pbr013590.1	dipeptidyl-peptidase4	aroma	6.99894e-16	-0.962762
Chr1	9937286	Pbr014738.1	acetylesterase	aroma	2.47052e-18	-0.750067
Chr1	10023805	Pbr014738.1	acetylesterase	aroma	2.52849e-17	-0.81043
Chr1	10044730	Pbr039380.2	alcoholdehydrogenase	aroma	2.94306e-13	-0.702558
Chr1	10045026	Pbr014738.1	acetylesterase	aroma	1.12385e-16	-0.805011
Chr1	10053643	Pbr020146.2	glucose-3-phosphate adenylyltransferase	sugar	2.23056e-13	-0.60114
Chr1	10066012	Pbr014738.1	acetylesterase	aroma	8.2672e-17	0.781002
Chr1	10077730	Pbr013590.1	dipeptidyl-peptidase4	aroma	2.79958e-16	0.748261
Chr1	10078728	Pbr005430.1	dipeptidyl-peptidase4	aroma	3.13678e-14	-0.693219
Chr1	10078728	Pbr013272.1	malate transporter	acid	3.19169e-13	-0.668804
Chr1	10144455	Pbr014738.1	acetylesterase	aroma	5.12033e-18	0.813455
Chr1	10183131	Pbr039380.2	alcoholdehydrogenase	aroma	5.99111e-13	-0.675321
Chr1	10187664	Pbr014738.1	acetylesterase	aroma	3.91271e-17	-0.797709
Chr1	10274510	Pbr014738.1	acetylesterase	aroma	2.7742e-17	-0.717834
Chr1	10296363	Pbr014738.1	acetylesterase	aroma	8.46867e-19	-0.820917
Chr1	10302640	Pbr039380.2	alcoholdehydrogenase	aroma	4.13822e-14	-0.60425
Chr1	10328304	Pbr013590.1	dipeptidyl-peptidase4	aroma	1.84822e-13	-0.634346
Chr1	10378623	Pbr039380.2	alcoholdehydrogenase	aroma	5.1045e-13	0.574925
Chr1	10385102	Pbr014738.1	acetylesterase	aroma	4.36611e-18	-0.808055
Chr1	10425154	Pbr014738.1	acetylesterase	aroma	9.75098e-19	-0.819372
Chr1	10439631	Pbr013590.1	dipeptidyl-peptidase4	aroma	6.93221e-13	-0.582735
Chr1	10444454	Pbr014738.1	acetylesterase	aroma	9.75098e-19	0.819372
Chr1	10468705	Pbr039380.2	alcoholdehydrogenase	aroma	9.23722e-16	0.654389
Chr1	10498055	Pbr014738.1	acetylesterase	aroma	4.36611e-18	0.808055
Chr1	10570726	Pbr014738.1	acetylesterase	aroma	4.36611e-18	0.808055
Chr1	10571403	Pbr039380.2	alcoholdehydrogenase	aroma	7.10905e-13	-0.687708
Chr1	10583110	Pbr014738.1	acetylesterase	aroma	4.35848e-16	-0.755285
Chr1	10622775	Pbr014738.1	acetylesterase	aroma	1.10741e-13	-0.591674
Chr1	10639195	Pbr014738.1	acetylesterase	aroma	3.15052e-15	-0.748306
Chr1	10686764	Pbr014738.1	acetylesterase	aroma	6.06998e-15	-0.688339
Chr2	671641	Pbr000142.1	starch synthase	sugar	1.08072e-15	1.29934
Chr2	671641	Pbr004541.1	lipoxygenase	aroma	1.0484e-23	1.56008
Chr2	671641	Pbr013372.1	fructose-bisphosphate aldolase	sugar	2.00101e-17	-1.36404
Chr2	671641	Pbr016036.1	hexose transporter	sugar	1.47308e-18	1.40352
Chr2	671641	Pbr020853.1	beta-glucosidase	aroma	1.34932e-19	1.43794
Chr2	671641	Pbr022329.1	beta-glucosidase	aroma	2.67094e-17	1.35954
Chr2	671641	Pbr027783.1	malate dehydrogenase	acid	1.66257e-17	1.36691
Chr2	671641	Pbr028764.1	fructose-bisphosphate aldolase	sugar	5.23242e-21	1.48228
Chr2	671641	Pbr028992.1	beta-glucosidase	aroma	1.60696e-21	1.49774
Chr2	671641	Pbr029954.1	beta-glucosidase	aroma	3.20146e-17	-1.3567
Chr2	671641	Pbr031060.1	malate dehydrogenase	acid	9.23831e-17	1.33988
Chr2	671641	Pbr032936.1	S-(hydroxymethyl)glutathionedehydrogenase/alcoholdehydrogenase	aroma	5.26618e-15	1.27204
Chr2	671683	Pbr025149.1	acetylesterase	aroma	2.56467e-18	1.42204
Chr2	671683	Pbr034954.1	glucose-4-phosphate adenylyltransferase	sugar	1.05089e-21	1.53202
Chr2	671683	Pbr038232.1	malate dehydrogenase	acid	4.89806e-17	1.37586
Chr2	671683	Pbr042329.1	starch phosphorylase	sugar	1.99488e-21	1.52358
Chr2	671754	Pbr000274.1	H+ symporter	sugar	1.51195e-23	1.52841
Chr2	671754	Pbr001348.1	hexose transporter	sugar	1.76519e-21	-1.47024
Chr2	671754	Pbr003107.1	sucrose-phosphate synthase	sugar	1.32045e-31	1.71606
Chr2	671754	Pbr003826.1	ATP citrate (pro-S)-lyase	acid	2.65322e-24	1.54849
Chr2	671754	Pbr004126.1	beta-glucosidase	aroma	3.72066e-24	1.54464
Chr2	671754	Pbr004289.1	beta-glucosidase	aroma	9.16383e-19	1.38572
Chr2	671754	Pbr004568.1	lipoxygenase	aroma	3.20876e-21	1.46258
Chr2	671754	Pbr004967.1	lipoxygenase	aroma	7.06831e-24	1.53726
Chr2	671754	Pbr004969.1	lipoxygenase	aroma	5.63479e-25	1.56589
Chr2	671754	Pbr005502.1	fructose-bisphosphate aldolase	sugar	5.95333e-19	-1.39188
Chr2	671754	Pbr005571.1	citrate synthase	acid	1.49839e-29	-1.67325
Chr2	671754	Pbr005767.1	S-(hydroxymethyl)glutathionedehydrogenase/alcoholdehydrogenase	aroma	6.40627e-22	1.48304
Chr2	671754	Pbr006120.1	glucose-1-phosphate adenylyltransferase	sugar	1.19326e-29	1.67538
Chr2	671754	Pbr006272.1	malate dehydrogenase	acid	8.22953e-24	1.5355
Chr2	671754	Pbr007315.1	hexose transporter	sugar	1.25105e-15	1.27408
Chr2	671754	Pbr008084.1	hexose transporter	sugar	6.91076e-19	-1.38976
Chr2	671754	Pbr008092.1	hexose transporter	sugar	5.26457e-22	-1.48549
Chr2	671754	Pbr008100.1	lipoxygenase	aroma	3.07769e-23	1.52003
Chr2	671754	Pbr010532.1	fructose-1,6-bisphosphatase	sugar	3.52965e-14	1.21616
Chr2	671754	Pbr010565.1	lysosomalPro-Xcarboxypeptidase	aroma	2.91035e-24	1.54744
Chr2	671754	Pbr011142.1	beta-glucosidase	aroma	3.98939e-28	1.6417
Chr2	671754	Pbr012094.1	phosphoglucomutase	sugar	1.2889e-21	-1.47424
Chr2	671754	Pbr012392.1	fructose-1,6-bisphosphatase	sugar	5.04433e-15	1.25044
Chr2	671754	Pbr012401.1	fructose-1,6-bisphosphatase	sugar	1.96927e-13	1.18451
Chr2	671754	Pbr013451.1	sorbitol transporter	sugar	8.9714e-19	-1.38602
Chr2	671754	Pbr013898.2	phosphoglucomutase	sugar	1.28176e-26	1.60654
Chr2	671754	Pbr014102.1	sorbitol transporter	sugar	6.40311e-18	1.35728
Chr2	671754	Pbr014289.1	sorbitol transporter	sugar	7.99144e-29	-1.65736
Chr2	671754	Pbr014370.1	fructokinase	sugar	7.28434e-24	1.53691
Chr2	671754	Pbr015095.1	hexose transporter	sugar	1.22656e-26	1.607
Chr2	671754	Pbr015141.1	glucose-6-phosphate 1-dehydrogenase	sugar	3.47456e-16	-1.29516
Chr2	671754	Pbr015376.1	lysosomalPro-Xcarboxypeptidase	aroma	1.12147e-24	1.55822
Chr2	671754	Pbr015516.1	malate dehydrogenase	acid	2.84279e-18	1.36929
Chr2	671754	Pbr016213.1	starch phosphorylase	sugar	3.26986e-30	1.68736
Chr2	671754	Pbr016356.1	isocitrate dehydrogenase	acid	3.23908e-25	-1.572
Chr2	671754	Pbr017113.2	hexose transporter	sugar	9.31935e-22	1.47834
Chr2	671754	Pbr017459.1	phosphoenolpyruvate carboxykinase	acid	3.00296e-26	1.59761
Chr2	671754	Pbr018101.1	aconitate hydratase 1	acid	4.04561e-27	-1.61844
Chr2	671754	Pbr018801.2	fructokinase	sugar	2.24189e-25	1.57603
Chr2	671754	Pbr018950.1	hexose transporter	sugar	5.02529e-31	1.70427
Chr2	671754	Pbr019272.1	starch synthase	sugar	2.22094e-31	1.7115
Chr2	671754	Pbr019537.1	acetyl-CoAacyltransferase1	aroma	1.61156e-26	-1.60415
Chr2	671754	Pbr020361.1	beta-glucosidase	aroma	1.16296e-25	1.58315
Chr2	671754	Pbr022330.1	beta-glucosidase	aroma	2.01314e-25	1.5772
Chr2	671754	Pbr022360.1	fructose-bisphosphate aldolase	sugar	2.58019e-27	1.62303
Chr2	671754	Pbr022525.1	malate dehydrogenase	acid	5.19779e-18	1.36039
Chr2	671754	Pbr023784.2	lipoxygenase	aroma	1.87528e-18	1.37537
Chr2	671754	Pbr024431.1	isocitrate dehydrogenase	acid	1.07527e-21	-1.47653
Chr2	671754	Pbr024522.1	fructokinase	sugar	4.39163e-30	1.68465
Chr2	671754	Pbr026844.2	beta-glucosidase	aroma	2.78215e-26	1.59842
Chr2	671754	Pbr027464.1	malate transporter	acid	3.93766e-30	-1.68565
Chr2	671754	Pbr028003.1	starch phosphorylase	sugar	2.84797e-27	1.62202
Chr2	671754	Pbr028275.1	alcoholdehydrogenase	aroma	1.34122e-30	1.69547
Chr2	671754	Pbr028609.1	phosphofructokinase	sugar	1.60176e-18	1.37766
Chr2	671754	Pbr030186.1	pyruvate kinase	acid	1.19832e-28	-1.65345
Chr2	671754	Pbr030554.1	malate dehydrogenase	acid	4.37122e-31	1.70551
Chr2	671754	Pbr030843.1	beta-glucosidase	aroma	1.76449e-21	1.47025
Chr2	671754	Pbr031898.1	starch synthase	sugar	3.32499e-22	1.4912
Chr2	671754	Pbr032775.1	sorbitol dehydrogenase	sugar	8.4568e-25	1.56138
Chr2	671754	Pbr034294.1	hexose transporter	sugar	5.35891e-25	-1.56645
Chr2	671754	Pbr034460.1	lysosomalPro-Xcarboxypeptidase	aroma	2.76065e-21	1.46452
Chr2	671754	Pbr034759.1	sorbitol transporter	sugar	2.66665e-16	-1.29944
Chr2	671754	Pbr034963.1	beta-glucosidase	aroma	4.80533e-21	1.45736
Chr2	671754	Pbr035932.1	fructose-1,6-bisphosphatase	sugar	3.16818e-30	1.68765
Chr2	671754	Pbr036013.1	acetylesterase	aroma	7.12269e-15	1.24447
Chr2	671754	Pbr036276.1	lipoxygenase	aroma	1.72984e-24	1.55334
Chr2	671754	Pbr036303.1	phosphoenolpyruvatecarboxykinase(ATP)	aroma	1.46043e-26	1.60518
Chr2	671754	Pbr036345.1	fructose-1,6-bisphosphatase	sugar	2.18873e-15	1.26469
Chr2	671754	Pbr037395.1	sucrose synthase	sugar	3.81401e-18	1.36497
Chr2	671754	Pbr037752.1	ATP citrate (pro-S)-lyase	acid	3.62922e-26	1.59561
Chr2	671754	Pbr038355.1	starch phosphorylase	sugar	1.47839e-31	1.71507
Chr2	671754	Pbr038453.1	starch synthase	sugar	8.86434e-29	1.65636
Chr2	671754	Pbr038975.1	fructose-bisphosphate aldolase	sugar	2.41006e-24	1.54959
Chr2	671754	Pbr039114.1	sucrose transporter	sugar	2.86835e-15	-1.2601
Chr2	671754	Pbr039673.1	glucose-6-phosphate adenylyltransferase	sugar	6.89135e-26	1.58878
Chr2	671754	Pbr041369.1	beta-glucosidase	aroma	7.57075e-19	1.38845
Chr2	671754	Pbr041820.1	hydroperoxidelyase	aroma	3.5982e-29	1.66499
Chr2	671769	Pbr017810.1	citrate transporter	acid	1.54473e-19	1.27484
Chr2	671776	Pbr000777.1	pyruvate kinase	acid	2.47168e-16	-1.34928
Chr2	671776	Pbr005421.1	acetylesterase	aroma	1.00879e-14	1.2847
Chr2	671776	Pbr015925.1	citrate transporter	acid	1.9201e-21	1.52408
Chr2	671776	Pbr016349.1	citrate transporter	acid	2.44168e-22	1.55089
Chr2	671776	Pbr020415.1	lipoxygenase	aroma	1.18228e-16	-1.36151
Chr2	671776	Pbr020432.1	lipoxygenase	aroma	1.89922e-20	-1.49309
Chr2	671776	Pbr022520.1	malate dehydrogenase	acid	5.67662e-17	1.37348
Chr2	671776	Pbr025447.1	pyruvate kinase	acid	3.25314e-14	-1.26314
Chr2	671776	Pbr039240.1	citrate transporter	acid	4.70526e-22	1.54247
Chr2	671776	Pbr039553.1	starch synthase	sugar	5.13854e-25	1.62548
Chr2	671777	Pbr034789.1	aconitate hydratase 1	acid	9.17599e-19	1.4375
Chr2	672132	Pbr019445.1	pyruvatedecarboxylase	aroma	3.18047e-15	-1.62382
Chr2	672261	Pbr001165.1	beta-glucosidase	aroma	7.03274e-15	1.45447
Chr2	673184	Pbr012630.1	isocitrate dehydrogenase	acid	1.34208e-14	-1.42106
Chr2	673403	Pbr029752.1	hexokinase	sugar	4.09892e-18	1.55029
Chr2	673403	Pbr032451.1	phosphofructokinase	sugar	8.02057e-16	1.45658
Chr2	673806	Pbr000058.1	malate transporter	acid	1.87923e-17	-1.30868
Chr2	673806	Pbr001339.1	hexose transporter	sugar	8.3698e-16	-1.24985
Chr2	673806	Pbr022545.1	ATP citrate (pro-S)-lyase	acid	1.73133e-18	-1.34331
Chr2	673806	Pbr030382.1	beta-glucosidase	aroma	2.13914e-25	1.53849
Chr2	673806	Pbr038548.1	sorbitol transporter	sugar	3.81469e-16	-1.26242
Chr2	673806	Pbr040325.2	malate dehydrogenase	acid	7.44291e-18	1.32233
Chr2	673806	Pbr042200.2	beta-glucosidase	aroma	4.26702e-15	1.22307
Chr2	673821	Pbr030381.2	beta-glucosidase	aroma	4.58671e-14	1.20126
Chr2	673856	Pbr000099.1	phosphofructokinase	sugar	2.64286e-18	1.43588
Chr2	673856	Pbr002731.1	hexose transporter	sugar	8.99627e-15	-1.29971
Chr2	1647227	Pbr037514.1	sorbitol transporter	sugar	8.72763e-17	1.07101
Chr2	1749512	Pbr037511.1	sorbitol transporter	sugar	1.39144e-19	-1.13472
Chr2	1752353	Pbr037512.1	sorbitol transporter	sugar	1.19731e-21	-0.879462
Chr2	1757300	Pbr037514.1	sorbitol transporter	sugar	8.03274e-18	1.00397
Chr2	1758969	Pbr039380.2	alcoholdehydrogenase	aroma	3.2599e-14	-0.958766
Chr2	1758993	Pbr018465.1	sorbitol transporter	sugar	3.23361e-15	1.23273
Chr2	1789557	Pbr037512.1	sorbitol transporter	sugar	3.16585e-16	0.78745
Chr2	1789632	Pbr037514.1	sorbitol transporter	sugar	2.93482e-17	1.08534
Chr2	1792528	Pbr037511.1	sorbitol transporter	sugar	4.00299e-19	-1.13682
Chr2	1800245	Pbr018465.1	sorbitol transporter	sugar	6.25729e-16	0.876751
Chr2	1807435	Pbr037511.1	sorbitol transporter	sugar	1.05221e-18	-1.03721
Chr2	1807435	Pbr037512.1	sorbitol transporter	sugar	3.47292e-17	-0.998148
Chr2	1808267	Pbr037514.1	sorbitol transporter	sugar	5.78181e-18	1.07897
Chr2	1818139	Pbr018465.1	sorbitol transporter	sugar	1.94435e-16	1.35405
Chr2	1818809	Pbr037511.1	sorbitol transporter	sugar	2.54838e-18	1.15789
Chr2	1819003	Pbr039380.2	alcoholdehydrogenase	aroma	5.0229e-15	-1.19643
Chr2	1878641	Pbr037514.1	sorbitol transporter	sugar	8.89148e-15	0.848646
Chr2	1878698	Pbr012424.1	glucose-2-phosphate adenylyltransferase	sugar	3.60581e-15	-0.774725
Chr2	1880175	Pbr037511.1	sorbitol transporter	sugar	5.95752e-14	0.79
Chr2	1887424	Pbr018465.1	sorbitol transporter	sugar	3.41727e-16	1.24535
Chr2	1890559	Pbr039380.2	alcoholdehydrogenase	aroma	1.58622e-15	-1.27011
Chr2	2235955	Pbr006369.1	beta-fructofuranosidase	sugar	1.49444e-17	1.80594
Chr2	2652340	Pbr039380.2	alcoholdehydrogenase	aroma	4.4607e-15	-0.879996
Chr2	4715235	Pbr039718.1	aconitate hydratase 1	acid	3.99004e-14	1.84481
Chr2	4882369	Pbr014738.1	acetylesterase	aroma	1.97481e-14	-0.590588
Chr2	5673712	Pbr038056.1	citrate transporter	acid	2.48435e-13	0.608858
Chr2	6406123	Pbr014738.1	acetylesterase	aroma	5.17315e-15	-1.21983
Chr2	7016902	Pbr023783.1	beta-glucosidase	aroma	6.3872e-15	0.746772
Chr2	7021251	Pbr039380.2	alcoholdehydrogenase	aroma	3.37611e-13	-0.71656
Chr2	7043013	Pbr013272.1	malate transporter	acid	1.5502e-16	0.785076
Chr2	7170745	Pbr014738.1	acetylesterase	aroma	1.34506e-13	-0.711584
Chr2	7745741	Pbr024679.1	beta-glucosidase	aroma	1.6556e-15	1.1982
Chr2	7920301	Pbr008092.1	hexose transporter	sugar	2.43575e-15	-1.0999
Chr2	7920301	Pbr013898.2	phosphoglucomutase	sugar	1.33344e-14	1.07432
Chr2	7920301	Pbr015376.1	lysosomalPro-Xcarboxypeptidase	aroma	5.52765e-14	1.05213
Chr2	7920301	Pbr017113.2	hexose transporter	sugar	3.96154e-15	1.09268
Chr2	7920301	Pbr019272.1	starch synthase	sugar	6.74728e-17	1.15077
Chr2	7920301	Pbr022360.1	fructose-bisphosphate aldolase	sugar	4.80659e-13	1.01687
Chr2	7920301	Pbr030382.1	beta-glucosidase	aroma	1.06928e-14	1.0777
Chr2	7920301	Pbr041820.1	hydroperoxidelyase	aroma	2.50872e-16	1.1326
Chr2	7920465	Pbr024679.1	beta-glucosidase	aroma	1.21515e-15	-1.17953
Chr2	7983599	Pbr024679.1	beta-glucosidase	aroma	7.6013e-16	-1.22689
Chr2	8009636	Pbr024679.1	beta-glucosidase	aroma	5.67956e-15	-1.11994
Chr2	8012538	Pbr039380.2	alcoholdehydrogenase	aroma	1.69977e-13	-0.595485
Chr2	8030033	Pbr024679.1	beta-glucosidase	aroma	6.17102e-15	-1.03127
Chr2	8043399	Pbr024679.1	beta-glucosidase	aroma	5.67956e-15	-1.11994
Chr2	8057934	Pbr024679.1	beta-glucosidase	aroma	1.56845e-15	1.25965
Chr2	8122945	Pbr024679.1	beta-glucosidase	aroma	1.21568e-13	1.20396
Chr2	8203018	Pbr024679.1	beta-glucosidase	aroma	1.56845e-15	1.25965
Chr2	8247899	Pbr024679.1	beta-glucosidase	aroma	2.31125e-14	1.22375
Chr2	8252801	Pbr039380.2	alcoholdehydrogenase	aroma	8.10225e-17	0.673885
Chr2	8261374	Pbr024679.1	beta-glucosidase	aroma	2.3848e-16	1.27073
Chr2	8313682	Pbr039380.2	alcoholdehydrogenase	aroma	5.47145e-17	1.07789
Chr2	8320150	Pbr028609.1	phosphofructokinase	sugar	6.70598e-15	-0.872664
Chr2	8320155	Pbr003826.1	ATP citrate (pro-S)-lyase	acid	1.48621e-15	0.87319
Chr2	8320178	Pbr000142.1	starch synthase	sugar	5.23964e-20	0.959014
Chr2	8320178	Pbr004969.1	lipoxygenase	aroma	6.5077e-20	0.957031
Chr2	8320178	Pbr006120.1	glucose-1-phosphate adenylyltransferase	sugar	6.61631e-21	0.977544
Chr2	8320178	Pbr008092.1	hexose transporter	sugar	1.37386e-14	-0.829407
Chr2	8320178	Pbr013372.1	fructose-bisphosphate aldolase	sugar	5.01724e-17	-0.891923
Chr2	8320178	Pbr013898.2	phosphoglucomutase	sugar	1.30952e-13	0.801936
Chr2	8320178	Pbr014289.1	sorbitol transporter	sugar	6.65875e-19	-0.935226
Chr2	8320178	Pbr017113.2	hexose transporter	sugar	1.19085e-12	0.773514
Chr2	8320178	Pbr017459.1	phosphoenolpyruvate carboxykinase	acid	8.6429e-17	0.886195
Chr2	8320178	Pbr020361.1	beta-glucosidase	aroma	1.7741e-15	0.853118
Chr2	8320178	Pbr022330.1	beta-glucosidase	aroma	9.33783e-14	0.806152
Chr2	8320178	Pbr022545.1	ATP citrate (pro-S)-lyase	acid	8.0651e-20	-0.955059
Chr2	8320178	Pbr024431.1	isocitrate dehydrogenase	acid	3.04487e-16	-0.872675
Chr2	8320178	Pbr026844.2	beta-glucosidase	aroma	1.15611e-14	0.83145
Chr2	8320178	Pbr027464.1	malate transporter	acid	2.68194e-18	-0.921679
Chr2	8320178	Pbr028003.1	starch phosphorylase	sugar	4.02971e-15	0.843748
Chr2	8320178	Pbr030554.1	malate dehydrogenase	acid	4.19972e-17	0.893782
Chr2	8320178	Pbr031898.1	starch synthase	sugar	4.92698e-21	0.980127
Chr2	8320178	Pbr032936.1	S-(hydroxymethyl)glutathionedehydrogenase/alcoholdehydrogenase	aroma	2.12796e-15	0.851056
Chr2	8320178	Pbr036345.1	fructose-1,6-bisphosphatase	sugar	1.46993e-13	0.800487
Chr2	8320178	Pbr038453.1	starch synthase	sugar	3.10705e-19	0.942482
Chr2	8320178	Pbr039553.1	starch synthase	sugar	1.19966e-14	0.831013
Chr2	8320178	Pbr040325.2	malate dehydrogenase	acid	9.63932e-17	0.885038
Chr2	8320220	Pbr000058.1	malate transporter	acid	7.15436e-18	-0.901798
Chr2	8320220	Pbr001348.1	hexose transporter	sugar	7.80308e-20	-0.94477
Chr2	8320220	Pbr004541.1	lipoxygenase	aroma	6.53353e-23	1.00518
Chr2	8320220	Pbr004568.1	lipoxygenase	aroma	9.64759e-18	0.898815
Chr2	8320220	Pbr005571.1	citrate synthase	acid	1.57626e-14	-0.818596
Chr2	8320220	Pbr006272.1	malate dehydrogenase	acid	1.81513e-14	0.816933
Chr2	8320220	Pbr008100.1	lipoxygenase	aroma	2.98855e-21	0.973558
Chr2	8320220	Pbr009635.1	sucrose transporter	sugar	1.53712e-14	0.818892
Chr2	8320220	Pbr011142.1	beta-glucosidase	aroma	1.85288e-14	0.81669
Chr2	8320220	Pbr012094.1	phosphoglucomutase	sugar	6.96386e-17	-0.878626
Chr2	8320220	Pbr016213.1	starch phosphorylase	sugar	4.90505e-17	0.882267
Chr2	8320220	Pbr016356.1	isocitrate dehydrogenase	acid	9.49228e-22	-0.983274
Chr2	8320220	Pbr018101.1	aconitate hydratase 1	acid	1.83125e-15	-0.843304
Chr2	8320220	Pbr018950.1	hexose transporter	sugar	1.29242e-16	0.872136
Chr2	8320220	Pbr019272.1	starch synthase	sugar	2.65531e-19	0.933497
Chr2	8320220	Pbr019537.1	acetyl-CoAacyltransferase1	aroma	3.54962e-20	-0.951883
Chr2	8320220	Pbr020853.1	beta-glucosidase	aroma	2.51765e-17	0.889122
Chr2	8320220	Pbr022360.1	fructose-bisphosphate aldolase	sugar	2.12893e-18	0.913706
Chr2	8320220	Pbr028275.1	alcoholdehydrogenase	aroma	2.11129e-20	0.956517
Chr2	8320220	Pbr028992.1	beta-glucosidase	aroma	4.47494e-18	0.906442
Chr2	8320220	Pbr030186.1	pyruvate kinase	acid	4.02006e-18	-0.907497
Chr2	8320220	Pbr030382.1	beta-glucosidase	aroma	2.06262e-16	0.867173
Chr2	8320220	Pbr030843.1	beta-glucosidase	aroma	1.0984e-14	0.822828
Chr2	8320220	Pbr035932.1	fructose-1,6-bisphosphatase	sugar	2.77794e-16	0.863985
Chr2	8320220	Pbr036276.1	lipoxygenase	aroma	5.6091e-20	0.947764
Chr2	8320220	Pbr037752.1	ATP citrate (pro-S)-lyase	acid	1.56956e-16	0.870079
Chr2	8320220	Pbr038355.1	starch phosphorylase	sugar	4.8854e-19	0.927784
Chr2	8320220	Pbr038975.1	fructose-bisphosphate aldolase	sugar	4.94923e-15	0.832044
Chr2	8320220	Pbr039114.1	sucrose transporter	sugar	2.55052e-17	-0.88899
Chr2	8320220	Pbr039673.1	glucose-6-phosphate adenylyltransferase	sugar	2.15814e-16	0.866689
Chr2	8320220	Pbr041369.1	beta-glucosidase	aroma	5.35856e-15	0.831133
Chr2	8320220	Pbr041820.1	hydroperoxidelyase	aroma	8.19304e-19	0.922885
Chr2	8494687	Pbr024679.1	beta-glucosidase	aroma	3.46292e-14	-1.09848
Chr2	8767631	Pbr001360.1	phosphofructokinase	sugar	1.69842e-13	1.59473
Chr2	8767631	Pbr015118.1	phosphoglucomutase	sugar	2.26551e-15	-1.69791
Chr2	8767635	Pbr028610.1	phosphofructokinase	sugar	7.02868e-14	-1.58381
Chr2	8767682	Pbr006144.1	hexose transporter	sugar	2.69836e-15	1.34963
Chr2	8767682	Pbr015533.1	hexokinase	sugar	1.45496e-13	1.27369
Chr2	8767682	Pbr018801.2	fructokinase	sugar	2.80465e-14	1.30592
Chr2	8767682	Pbr036396.1	glucose-5-phosphate adenylyltransferase	sugar	2.28183e-15	1.35267
Chr2	8767700	Pbr011434.1	malate dehydrogenase	acid	1.6449e-16	1.34303
Chr2	10563583	Pbr024679.1	beta-glucosidase	aroma	4.78168e-15	1.17831
Chr2	10700797	Pbr024679.1	beta-glucosidase	aroma	2.60677e-15	1.12332
Chr2	10717609	Pbr024679.1	beta-glucosidase	aroma	3.02992e-15	1.27018
Chr2	10796754	Pbr024679.1	beta-glucosidase	aroma	2.82089e-17	1.23455
Chr2	10842827	Pbr014738.1	acetylesterase	aroma	5.71022e-18	-0.918609
Chr2	10844009	Pbr039380.2	alcoholdehydrogenase	aroma	3.10542e-14	0.836339
Chr2	11776587	Pbr037980.1	hexose transporter	sugar	5.6596e-13	-0.994006
Chr2	11777967	Pbr027676.1	aconitate hydratase 1	acid	9.47149e-15	-1.63149
Chr2	11893309	Pbr027676.1	aconitate hydratase 1	acid	6.99984e-17	-0.976612
Chr2	11894700	Pbr013272.1	malate transporter	acid	7.58529e-19	-0.753638
Chr2	11921673	Pbr013272.1	malate transporter	acid	7.80784e-20	-0.911895
Chr2	11921679	Pbr027676.1	aconitate hydratase 1	acid	1.01667e-14	-0.798175
Chr2	12559204	Pbr013272.1	malate transporter	acid	5.13388e-13	-0.852511
Chr2	12560153	Pbr027676.1	aconitate hydratase 1	acid	4.14001e-13	-0.94382
Chr2	12576675	Pbr027676.1	aconitate hydratase 1	acid	1.61916e-14	0.948949
Chr2	12667158	Pbr014738.1	acetylesterase	aroma	1.66849e-18	1.18029
Chr2	12667309	Pbr027676.1	aconitate hydratase 1	acid	8.94082e-16	-0.912774
Chr2	12726280	Pbr027676.1	aconitate hydratase 1	acid	2.51422e-13	-1.36396
Chr2	12730825	Pbr014738.1	acetylesterase	aroma	1.66849e-18	1.18029
Chr2	12750507	Pbr027676.1	aconitate hydratase 1	acid	1.79262e-14	0.866822
Chr2	12758062	Pbr014738.1	acetylesterase	aroma	1.66849e-18	1.18029
Chr2	12839857	Pbr014738.1	acetylesterase	aroma	1.07892e-16	-1.18539
Chr2	12852273	Pbr014738.1	acetylesterase	aroma	5.63375e-19	1.18289
Chr2	12902378	Pbr014738.1	acetylesterase	aroma	2.30436e-23	1.20003
Chr2	12905778	Pbr013590.1	dipeptidyl-peptidase4	aroma	4.23611e-14	0.731947
Chr2	13001524	Pbr014738.1	acetylesterase	aroma	2.3922e-18	-1.06428
Chr2	13034089	Pbr014738.1	acetylesterase	aroma	7.8723e-19	1.00467
Chr2	13106341	Pbr014738.1	acetylesterase	aroma	3.79645e-18	0.984248
Chr2	13138781	Pbr014738.1	acetylesterase	aroma	1.41799e-17	1.07054
Chr2	13500440	Pbr014738.1	acetylesterase	aroma	4.87834e-16	0.967205
Chr2	13600740	Pbr014738.1	acetylesterase	aroma	1.37536e-13	-0.8934
Chr2	13657436	Pbr014738.1	acetylesterase	aroma	1.04452e-14	0.87069
Chr2	13696447	Pbr014738.1	acetylesterase	aroma	7.2922e-15	-0.856251
Chr2	13714488	Pbr014738.1	acetylesterase	aroma	6.79474e-13	0.78073
Chr2	13725024	Pbr014738.1	acetylesterase	aroma	5.12998e-13	0.869263
Chr2	13837328	Pbr014738.1	acetylesterase	aroma	4.77085e-15	-0.685177
Chr2	14113925	Pbr023783.1	beta-glucosidase	aroma	1.59021e-14	-1.01179
Chr2	14151681	Pbr027676.1	aconitate hydratase 1	acid	7.98249e-13	-1.66616
Chr2	15239135	Pbr018101.1	aconitate hydratase 1	acid	4.50787e-14	1.09999
Chr2	15239135	Pbr018950.1	hexose transporter	sugar	1.76044e-15	-1.1514
Chr2	15239135	Pbr022330.1	beta-glucosidase	aroma	4.02337e-15	-1.13866
Chr2	15240275	Pbr001348.1	hexose transporter	sugar	5.75281e-13	-1.00009
Chr2	15240275	Pbr003826.1	ATP citrate (pro-S)-lyase	acid	7.79865e-14	1.03243
Chr2	15240275	Pbr005571.1	citrate synthase	acid	4.58527e-15	-1.07569
Chr2	15240275	Pbr014289.1	sorbitol transporter	sugar	9.67035e-18	-1.16077
Chr2	15240275	Pbr019272.1	starch synthase	sugar	4.36064e-16	1.10953
Chr2	15240275	Pbr027464.1	malate transporter	acid	3.75634e-16	-1.11162
Chr2	15240275	Pbr030186.1	pyruvate kinase	acid	1.66058e-13	-1.02039
Chr2	15240275	Pbr037752.1	ATP citrate (pro-S)-lyase	acid	7.62023e-14	1.0328
Chr2	15240275	Pbr039114.1	sucrose transporter	sugar	1.91764e-14	-1.05421
Chr2	15240275	Pbr041820.1	hydroperoxidelyase	aroma	9.20652e-14	1.02981
Chr2	15240318	Pbr004126.1	beta-glucosidase	aroma	3.17905e-16	1.07651
Chr2	15240318	Pbr004541.1	lipoxygenase	aroma	5.48284e-14	1.00309
Chr2	15240318	Pbr022329.1	beta-glucosidase	aroma	5.99299e-13	0.965822
Chr2	15240318	Pbr028275.1	alcoholdehydrogenase	aroma	8.67135e-14	0.996116
Chr2	15240318	Pbr035932.1	fructose-1,6-bisphosphatase	sugar	1.56059e-13	0.987061
Chr2	15851764	Pbr035996.1	sucrose synthase	sugar	1.46068e-15	-0.775945
Chr2	15853489	Pbr039380.2	alcoholdehydrogenase	aroma	3.04581e-14	0.874972
Chr2	15956079	Pbr035996.1	sucrose synthase	sugar	4.43953e-16	0.783698
Chr2	15977582	Pbr035997.1	sucrose synthase	sugar	2.23274e-17	0.76169
Chr2	15979114	Pbr019116.1	malate dehydrogenase	acid	4.28442e-13	-0.603961
Chr2	15979225	Pbr035996.1	sucrose synthase	sugar	3.91016e-17	0.823086
Chr2	15991165	Pbr035997.1	sucrose synthase	sugar	7.67205e-16	-0.687306
Chr2	15991657	Pbr035996.1	sucrose synthase	sugar	3.05565e-16	-0.728121
Chr2	16018523	Pbr035996.1	sucrose synthase	sugar	1.32904e-13	0.711355
Chr2	16060890	Pbr039380.2	alcoholdehydrogenase	aroma	1.07919e-13	-0.95034
Chr2	16060995	Pbr035996.1	sucrose synthase	sugar	3.46697e-17	0.789879
Chr2	16064068	Pbr038126.1	aconitate hydratase 1	acid	3.36235e-17	-0.778144
Chr2	16102431	Pbr035996.1	sucrose synthase	sugar	1.30444e-17	0.857544
Chr2	16102431	Pbr035997.1	sucrose synthase	sugar	1.25781e-13	0.759664
Chr2	16244400	Pbr039380.2	alcoholdehydrogenase	aroma	5.78825e-14	0.69061
Chr2	16354931	Pbr035996.1	sucrose synthase	sugar	4.44236e-19	-0.8039
Chr2	16354931	Pbr035997.1	sucrose synthase	sugar	2.21253e-20	-0.827638
Chr2	16367444	Pbr035996.1	sucrose synthase	sugar	2.04308e-18	-0.802125
Chr2	16371764	Pbr035997.1	sucrose synthase	sugar	6.00894e-18	-0.778256
Chr2	16399439	Pbr035996.1	sucrose synthase	sugar	3.07015e-21	1.06324
Chr2	16399575	Pbr035997.1	sucrose synthase	sugar	2.20634e-17	0.750785
Chr2	16435513	Pbr035996.1	sucrose synthase	sugar	7.4407e-16	0.758772
Chr2	16435606	Pbr035997.1	sucrose synthase	sugar	4.87969e-17	-0.802813
Chr2	16449696	Pbr035997.1	sucrose synthase	sugar	2.66253e-21	-0.867846
Chr2	16450294	Pbr035996.1	sucrose synthase	sugar	4.34498e-20	0.846668
Chr2	16462248	Pbr035997.1	sucrose synthase	sugar	3.14775e-17	0.799479
Chr2	16471598	Pbr035996.1	sucrose synthase	sugar	1.82735e-22	-0.898706
Chr2	16475827	Pbr035997.1	sucrose synthase	sugar	4.09588e-26	-0.959693
Chr2	16483277	Pbr035996.1	sucrose synthase	sugar	1.87758e-24	0.911612
Chr2	16498868	Pbr035996.1	sucrose synthase	sugar	4.48321e-24	-0.914383
Chr2	16502371	Pbr035997.1	sucrose synthase	sugar	2.63709e-18	-0.775776
Chr2	16515948	Pbr035996.1	sucrose synthase	sugar	2.21949e-22	-0.925721
Chr2	16515948	Pbr035997.1	sucrose synthase	sugar	5.92982e-23	-0.935633
Chr2	16535886	Pbr035996.1	sucrose synthase	sugar	6.47019e-25	0.900168
Chr2	16538357	Pbr035997.1	sucrose synthase	sugar	9.13633e-26	0.969662
Chr2	16546469	Pbr035996.1	sucrose synthase	sugar	4.14933e-22	0.893584
Chr2	16559220	Pbr035996.1	sucrose synthase	sugar	1.65819e-24	0.953192
Chr2	16559220	Pbr035997.1	sucrose synthase	sugar	4.78951e-25	0.9617
Chr2	16585863	Pbr035997.1	sucrose synthase	sugar	3.03704e-24	0.964567
Chr2	16586135	Pbr035996.1	sucrose synthase	sugar	4.6341e-25	-0.943853
Chr2	16614455	Pbr035996.1	sucrose synthase	sugar	1.21319e-22	-0.928361
Chr2	16618210	Pbr035997.1	sucrose synthase	sugar	1.07001e-21	0.897969
Chr2	16639090	Pbr035997.1	sucrose synthase	sugar	1.16449e-24	-0.970358
Chr2	16643078	Pbr035996.1	sucrose synthase	sugar	8.78946e-26	-0.986285
Chr2	16650331	Pbr035997.1	sucrose synthase	sugar	3.51667e-22	0.984547
Chr2	16655017	Pbr035996.1	sucrose synthase	sugar	6.5671e-22	0.911371
Chr2	16749005	Pbr035996.1	sucrose synthase	sugar	2.03039e-26	0.972038
Chr2	16749005	Pbr035997.1	sucrose synthase	sugar	1.72572e-17	0.814623
Chr2	16760850	Pbr035997.1	sucrose synthase	sugar	1.65594e-16	-0.711549
Chr2	16890553	Pbr035996.1	sucrose synthase	sugar	4.81324e-22	-0.841148
Chr2	16892004	Pbr023783.1	beta-glucosidase	aroma	1.92301e-15	-0.78731
Chr2	16892085	Pbr035997.1	sucrose synthase	sugar	3.29698e-19	-0.762055
Chr2	16898105	Pbr014738.1	acetylesterase	aroma	3.88399e-19	-0.812172
Chr2	16947063	Pbr035996.1	sucrose synthase	sugar	1.29594e-22	0.832525
Chr2	16947063	Pbr035997.1	sucrose synthase	sugar	3.61301e-22	0.825553
Chr2	16986755	Pbr038126.1	aconitate hydratase 1	acid	3.42511e-17	0.894196
Chr2	17003835	Pbr035997.1	sucrose synthase	sugar	1.75101e-19	0.783586
Chr2	17004152	Pbr035996.1	sucrose synthase	sugar	1.23167e-19	0.788402
Chr2	17028173	Pbr035996.1	sucrose synthase	sugar	1.06569e-19	0.796397
Chr2	17065286	Pbr035996.1	sucrose synthase	sugar	2.66136e-21	-0.82954
Chr2	17065286	Pbr035997.1	sucrose synthase	sugar	2.65052e-16	-0.735856
Chr2	17104512	Pbr035996.1	sucrose synthase	sugar	1.96083e-22	0.861326
Chr2	17104512	Pbr035997.1	sucrose synthase	sugar	8.90437e-16	0.735973
Chr2	17117097	Pbr035997.1	sucrose synthase	sugar	8.79501e-17	-0.684827
Chr2	17121288	Pbr035996.1	sucrose synthase	sugar	2.60891e-17	-0.719962
Chr2	17147127	Pbr035996.1	sucrose synthase	sugar	3.33115e-18	-0.747437
Chr2	17166189	Pbr035996.1	sucrose synthase	sugar	5.06849e-23	-0.846421
Chr2	17166189	Pbr035997.1	sucrose synthase	sugar	1.5137e-17	-0.751526
Chr2	17168453	Pbr023783.1	beta-glucosidase	aroma	8.86831e-13	-0.767617
Chr2	17176756	Pbr014738.1	acetylesterase	aroma	1.87352e-14	-0.741698
Chr2	17180964	Pbr035997.1	sucrose synthase	sugar	1.10405e-18	0.717124
Chr2	17185402	Pbr035996.1	sucrose synthase	sugar	2.84792e-23	0.881684
Chr2	17192868	Pbr038126.1	aconitate hydratase 1	acid	1.70168e-14	-0.739963
Chr2	17193738	Pbr035997.1	sucrose synthase	sugar	4.30388e-14	-0.720917
Chr2	17210425	Pbr035996.1	sucrose synthase	sugar	1.85014e-21	0.850665
Chr2	17210479	Pbr035997.1	sucrose synthase	sugar	2.81841e-15	0.743673
Chr2	17225580	Pbr035996.1	sucrose synthase	sugar	5.26937e-23	-0.838615
Chr2	17225713	Pbr035997.1	sucrose synthase	sugar	1.10471e-15	0.726069
Chr2	17237627	Pbr035997.1	sucrose synthase	sugar	2.66453e-15	0.681041
Chr2	17237866	Pbr035996.1	sucrose synthase	sugar	3.13106e-24	0.87495
Chr2	17249648	Pbr035997.1	sucrose synthase	sugar	3.15095e-18	0.791102
Chr2	17249771	Pbr035996.1	sucrose synthase	sugar	4.85579e-24	0.864005
Chr2	17343416	Pbr035997.1	sucrose synthase	sugar	9.36929e-16	-0.657294
Chr2	17369281	Pbr038126.1	aconitate hydratase 1	acid	2.81493e-14	0.698396
Chr2	17375813	Pbr035997.1	sucrose synthase	sugar	1.19911e-15	-0.746547
Chr2	17376180	Pbr035996.1	sucrose synthase	sugar	3.56964e-21	-0.784907
Chr2	17389660	Pbr035997.1	sucrose synthase	sugar	3.11456e-16	-0.745037
Chr2	17397009	Pbr038126.1	aconitate hydratase 1	acid	6.50752e-14	-0.725274
Chr2	17398890	Pbr035996.1	sucrose synthase	sugar	3.38471e-22	-0.873155
Chr2	17407424	Pbr035997.1	sucrose synthase	sugar	1.08925e-18	0.804473
Chr2	17409959	Pbr035996.1	sucrose synthase	sugar	6.12083e-26	-0.905615
Chr2	17434472	Pbr035996.1	sucrose synthase	sugar	2.63206e-23	-0.822711
Chr2	17435574	Pbr035997.1	sucrose synthase	sugar	2.27418e-18	0.7806
Chr2	17445212	Pbr035996.1	sucrose synthase	sugar	1.28175e-26	-0.914818
Chr2	17452537	Pbr035997.1	sucrose synthase	sugar	2.75763e-24	-0.857547
Chr2	17455476	Pbr035996.1	sucrose synthase	sugar	1.33596e-26	0.899737
Chr2	17531091	Pbr035997.1	sucrose synthase	sugar	1.41364e-21	0.775198
Chr2	17532341	Pbr035996.1	sucrose synthase	sugar	4.32335e-25	0.902908
Chr2	17544025	Pbr035997.1	sucrose synthase	sugar	1.92808e-19	0.826521
Chr2	17544048	Pbr035996.1	sucrose synthase	sugar	7.60124e-26	-0.951956
Chr2	17559596	Pbr035996.1	sucrose synthase	sugar	6.65053e-27	0.987401
Chr2	17561764	Pbr035997.1	sucrose synthase	sugar	1.40616e-27	-0.993375
Chr2	17576832	Pbr035996.1	sucrose synthase	sugar	8.0022e-28	0.983956
Chr2	17577052	Pbr035997.1	sucrose synthase	sugar	8.25646e-29	1.00251
Chr2	17590895	Pbr035996.1	sucrose synthase	sugar	6.27631e-28	0.95488
Chr2	17590976	Pbr035997.1	sucrose synthase	sugar	1.357e-22	0.876591
Chr2	17601061	Pbr035996.1	sucrose synthase	sugar	1.06923e-20	0.908185
Chr2	17601573	Pbr035997.1	sucrose synthase	sugar	9.14887e-16	0.726271
Chr2	17663209	Pbr035996.1	sucrose synthase	sugar	7.54452e-26	0.906054
Chr2	17668496	Pbr035997.1	sucrose synthase	sugar	1.16913e-24	0.910057
Chr2	17668780	Pbr003395.1	sucrose synthase	sugar	1.81656e-14	-0.712918
Chr2	17673847	Pbr035996.1	sucrose synthase	sugar	5.64519e-28	0.947639
Chr2	17751674	Pbr035997.1	sucrose synthase	sugar	1.45631e-14	-0.78338
Chr2	17766821	Pbr035997.1	sucrose synthase	sugar	9.63445e-16	0.628013
Chr2	17771102	Pbr035996.1	sucrose synthase	sugar	7.329e-17	-0.697697
Chr2	17777496	Pbr035997.1	sucrose synthase	sugar	1.34823e-15	0.673292
Chr2	17782412	Pbr035996.1	sucrose synthase	sugar	3.8607e-21	-0.862351
Chr2	17783119	Pbr023783.1	beta-glucosidase	aroma	2.30898e-13	-0.846951
Chr2	17807689	Pbr035996.1	sucrose synthase	sugar	5.91478e-23	-0.887187
Chr2	17813586	Pbr035997.1	sucrose synthase	sugar	1.18141e-20	-0.783423
Chr2	17820217	Pbr035996.1	sucrose synthase	sugar	5.24274e-22	0.867008
Chr2	17833423	Pbr035997.1	sucrose synthase	sugar	2.24644e-18	0.72604
Chr2	17835336	Pbr035996.1	sucrose synthase	sugar	4.98548e-21	-0.850279
Chr2	17850432	Pbr035997.1	sucrose synthase	sugar	5.58034e-17	-0.720702
Chr2	17850833	Pbr038126.1	aconitate hydratase 1	acid	2.81926e-16	0.795313
Chr2	17851039	Pbr035996.1	sucrose synthase	sugar	5.98513e-21	0.854895
Chr2	17864344	Pbr035997.1	sucrose synthase	sugar	2.31465e-14	-0.674715
Chr2	17885271	Pbr035996.1	sucrose synthase	sugar	7.71937e-22	0.811195
Chr2	17890341	Pbr035997.1	sucrose synthase	sugar	1.73709e-17	-0.777741
Chr2	17901867	Pbr035997.1	sucrose synthase	sugar	4.54475e-19	0.740974
Chr2	17902013	Pbr035996.1	sucrose synthase	sugar	8.47436e-20	0.82574
Chr2	17920061	Pbr035996.1	sucrose synthase	sugar	3.08627e-18	0.78213
Chr2	17920381	Pbr035997.1	sucrose synthase	sugar	4.51807e-16	0.696606
Chr2	17948787	Pbr035996.1	sucrose synthase	sugar	9.37822e-21	0.876533
Chr2	17949547	Pbr035997.1	sucrose synthase	sugar	9.55414e-19	0.773063
Chr2	17959904	Pbr035997.1	sucrose synthase	sugar	3.79172e-17	-0.765247
Chr2	17959983	Pbr039380.2	alcoholdehydrogenase	aroma	2.46952e-16	1.01508
Chr2	17966116	Pbr035996.1	sucrose synthase	sugar	9.58712e-23	0.866291
Chr2	18075221	Pbr035997.1	sucrose synthase	sugar	2.3437e-20	-0.826569
Chr2	18076684	Pbr035996.1	sucrose synthase	sugar	7.53408e-23	1.44066
Chr2	18092170	Pbr035996.1	sucrose synthase	sugar	4.64718e-20	0.830923
Chr2	18092170	Pbr035997.1	sucrose synthase	sugar	1.60285e-20	0.839231
Chr2	18102201	Pbr035996.1	sucrose synthase	sugar	8.63592e-24	-0.874386
Chr2	18102201	Pbr035997.1	sucrose synthase	sugar	2.0189e-24	-0.883876
Chr2	18355815	Pbr035997.1	sucrose synthase	sugar	2.98372e-14	0.992135
Chr2	18462389	Pbr035997.1	sucrose synthase	sugar	1.15276e-13	-0.752442
Chr2	18484303	Pbr035997.1	sucrose synthase	sugar	4.94967e-17	0.830264
Chr2	18581213	Pbr035997.1	sucrose synthase	sugar	2.1862e-14	0.774806
Chr2	18629368	Pbr035997.1	sucrose synthase	sugar	1.57353e-13	0.770423
Chr2	18749477	Pbr035997.1	sucrose synthase	sugar	2.17804e-13	-0.784789
Chr2	18877553	Pbr000777.1	pyruvate kinase	acid	1.14923e-13	-1.86843
Chr2	18877553	Pbr005502.1	fructose-bisphosphate aldolase	sugar	4.10325e-14	-1.89794
Chr2	18877553	Pbr012277.1	pyruvate kinase	acid	5.8579e-15	-1.95178
Chr2	18877553	Pbr015118.1	phosphoglucomutase	sugar	7.18266e-14	-1.88199
Chr2	18877553	Pbr015925.1	citrate transporter	acid	1.20165e-15	1.99385
Chr2	18877553	Pbr016349.1	citrate transporter	acid	8.79616e-15	1.94074
Chr2	18877553	Pbr018827.2	malate dehydrogenase	acid	4.99095e-14	-1.89239
Chr2	18877553	Pbr019445.1	pyruvatedecarboxylase	aroma	3.20844e-14	-1.90488
Chr2	18877553	Pbr024522.1	fructokinase	sugar	3.62753e-16	2.02467
Chr2	18877553	Pbr025447.1	pyruvate kinase	acid	1.70255e-14	-1.92258
Chr2	18877553	Pbr027464.1	malate transporter	acid	4.55829e-15	-1.95854
Chr2	18877553	Pbr030554.1	malate dehydrogenase	acid	2.91764e-15	1.97048
Chr2	18877553	Pbr036396.1	glucose-5-phosphate adenylyltransferase	sugar	6.63473e-15	1.94841
Chr2	18877553	Pbr038213.1	Phosphoenolpyruvate carboxylase	acid	4.16906e-13	1.83043
Chr2	18877553	Pbr039240.1	citrate transporter	acid	2.17677e-15	1.97825
Chr2	18877553	Pbr039553.1	starch synthase	sugar	9.78362e-15	1.93783
Chr2	18877553	Pbr042329.1	starch phosphorylase	sugar	9.88878e-15	1.93754
Chr2	18878084	Pbr037752.1	ATP citrate (pro-S)-lyase	acid	4.25015e-13	1.95536
Chr2	18879987	Pbr037511.1	sorbitol transporter	sugar	1.53922e-14	1.86951
Chr2	20059204	Pbr039380.2	alcoholdehydrogenase	aroma	9.72066e-13	0.835889
Chr2	20069146	Pbr014738.1	acetylesterase	aroma	1.37621e-13	0.862939
Chr2	20103279	Pbr014738.1	acetylesterase	aroma	3.45752e-14	0.899651
Chr2	20118050	Pbr014738.1	acetylesterase	aroma	7.24118e-14	0.816755
Chr2	20124067	Pbr039380.2	alcoholdehydrogenase	aroma	5.90269e-13	-0.628077
Chr2	20136207	Pbr014738.1	acetylesterase	aroma	7.17025e-15	-0.92109
Chr2	20136207	Pbr039380.2	alcoholdehydrogenase	aroma	4.01645e-14	-0.898489
Chr2	20167328	Pbr014738.1	acetylesterase	aroma	1.19364e-14	0.832664
Chr2	20171935	Pbr039380.2	alcoholdehydrogenase	aroma	9.72066e-13	0.835889
Chr2	20207644	Pbr039380.2	alcoholdehydrogenase	aroma	5.52074e-14	-0.988131
Chr2	20207812	Pbr014370.1	fructokinase	sugar	2.17058e-19	1.23483
Chr2	20207812	Pbr015376.1	lysosomalPro-Xcarboxypeptidase	aroma	2.86616e-19	1.23142
Chr2	20207845	Pbr003826.1	ATP citrate (pro-S)-lyase	acid	4.20373e-13	1.19103
Chr2	20207845	Pbr014102.1	sorbitol transporter	sugar	2.3995e-15	1.28571
Chr2	20207845	Pbr022360.1	fructose-bisphosphate aldolase	sugar	1.65099e-15	1.29213
Chr2	20207845	Pbr028275.1	alcoholdehydrogenase	aroma	1.94365e-13	1.20593
Chr2	20207845	Pbr030554.1	malate dehydrogenase	acid	2.78873e-18	1.39406
Chr2	20208089	Pbr011142.1	beta-glucosidase	aroma	1.38396e-16	1.38688
Chr2	20208089	Pbr015925.1	citrate transporter	acid	9.22156e-14	1.26903
Chr2	20208089	Pbr030382.1	beta-glucosidase	aroma	2.30902e-13	1.2509
Chr2	20208089	Pbr041820.1	hydroperoxidelyase	aroma	1.73263e-13	1.25661
Chr2	20208089	Pbr042329.1	starch phosphorylase	sugar	3.53921e-18	1.4463
Chr2	20208128	Pbr005421.1	acetylesterase	aroma	2.2588e-15	1.12008
Chr2	20208128	Pbr005767.1	S-(hydroxymethyl)glutathionedehydrogenase/alcoholdehydrogenase	aroma	2.85067e-18	1.21321
Chr2	20208128	Pbr006120.1	glucose-1-phosphate adenylyltransferase	sugar	2.38862e-19	1.24466
Chr2	20208128	Pbr015095.1	hexose transporter	sugar	9.246e-19	1.22768
Chr2	20208128	Pbr016213.1	starch phosphorylase	sugar	2.19442e-18	1.2166
Chr2	20208128	Pbr016349.1	citrate transporter	acid	9.79059e-18	1.19696
Chr2	20208128	Pbr018801.2	fructokinase	sugar	7.0067e-22	1.31303
Chr2	20208128	Pbr019272.1	starch synthase	sugar	5.35971e-21	1.29001
Chr2	20208128	Pbr022330.1	beta-glucosidase	aroma	5.44384e-16	1.14107
Chr2	20208128	Pbr024522.1	fructokinase	sugar	1.18999e-19	1.25323
Chr2	20208128	Pbr027464.1	malate transporter	acid	7.55273e-18	-1.20041
Chr2	20208128	Pbr032775.1	sorbitol dehydrogenase	sugar	2.08245e-15	1.1213
Chr2	20208128	Pbr034963.1	beta-glucosidase	aroma	1.70328e-16	1.15773
Chr2	20208128	Pbr035932.1	fructose-1,6-bisphosphatase	sugar	3.37301e-18	1.21102
Chr2	20208128	Pbr038975.1	fructose-bisphosphate aldolase	sugar	2.43177e-14	1.08348
Chr2	20208128	Pbr039673.1	glucose-6-phosphate adenylyltransferase	sugar	1.1239e-16	1.16359
Chr2	20219365	Pbr014738.1	acetylesterase	aroma	7.19739e-14	-0.951964
Chr2	20221900	Pbr006178.1	phosphoglucomutase	sugar	2.4953e-16	1.01533
Chr2	20221900	Pbr016162.1	pyruvatedecarboxylase	aroma	2.96288e-17	1.04153
Chr2	20223512	Pbr039380.2	alcoholdehydrogenase	aroma	3.50701e-14	-0.919331
Chr2	20232637	Pbr004541.1	lipoxygenase	aroma	2.18654e-24	0.898538
Chr2	20232637	Pbr004568.1	lipoxygenase	aroma	3.35084e-21	0.84716
Chr2	20232637	Pbr005571.1	citrate synthase	acid	4.54971e-25	-0.908716
Chr2	20232637	Pbr016356.1	isocitrate dehydrogenase	acid	1.55975e-21	-0.852834
Chr2	20232637	Pbr018101.1	aconitate hydratase 1	acid	3.43409e-21	-0.846976
Chr2	20232637	Pbr019537.1	acetyl-CoAacyltransferase1	aroma	4.29772e-20	-0.827638
Chr2	20232637	Pbr028275.1	alcoholdehydrogenase	aroma	3.13237e-22	0.864493
Chr2	20232637	Pbr030186.1	pyruvate kinase	acid	5.39644e-24	-0.892557
Chr2	20232637	Pbr038453.1	starch synthase	sugar	1.40493e-15	0.737134
Chr2	20232637	Pbr038975.1	fructose-bisphosphate aldolase	sugar	1.99195e-17	0.776543
Chr2	20232637	Pbr041820.1	hydroperoxidelyase	aroma	2.90285e-16	0.752159
Chr2	20232696	Pbr008100.1	lipoxygenase	aroma	1.37644e-18	0.793506
Chr2	20232696	Pbr010532.1	fructose-1,6-bisphosphatase	sugar	4.72575e-18	0.78312
Chr2	20246268	Pbr039380.2	alcoholdehydrogenase	aroma	1.07296e-13	-0.642558
Chr2	20253333	Pbr038547.1	sorbitol transporter	sugar	4.18926e-17	0.702782
Chr2	20254680	Pbr014738.1	acetylesterase	aroma	1.00746e-12	0.82431
Chr2	20266890	Pbr014738.1	acetylesterase	aroma	5.48867e-15	-0.893996
Chr2	20276749	Pbr039380.2	alcoholdehydrogenase	aroma	2.12488e-18	-1.21702
Chr2	20301258	Pbr014738.1	acetylesterase	aroma	1.37621e-13	0.862939
Chr2	20302215	Pbr039380.2	alcoholdehydrogenase	aroma	2.7729e-14	-0.661443
Chr2	20335258	Pbr014738.1	acetylesterase	aroma	6.73432e-13	0.843842
Chr2	20363394	Pbr014738.1	acetylesterase	aroma	4.38265e-14	-0.864306
Chr2	20374825	Pbr014738.1	acetylesterase	aroma	1.7017e-14	0.741575
Chr2	20391310	Pbr014738.1	acetylesterase	aroma	1.37621e-13	-0.862939
Chr2	20392906	Pbr039380.2	alcoholdehydrogenase	aroma	1.2351e-13	-0.832127
Chr2	20405187	Pbr014738.1	acetylesterase	aroma	4.56813e-15	-0.925991
Chr2	20405506	Pbr039380.2	alcoholdehydrogenase	aroma	7.37319e-15	0.856896
Chr2	20416860	Pbr039380.2	alcoholdehydrogenase	aroma	1.63538e-13	-0.777743
Chr2	20420504	Pbr014738.1	acetylesterase	aroma	9.61976e-14	0.883607
Chr2	20434805	Pbr014738.1	acetylesterase	aroma	1.6874e-14	-0.904624
Chr2	20434805	Pbr039380.2	alcoholdehydrogenase	aroma	5.61087e-13	-0.85695
Chr2	20456183	Pbr014738.1	acetylesterase	aroma	9.55403e-14	-0.865869
Chr2	20466162	Pbr039380.2	alcoholdehydrogenase	aroma	1.56741e-16	0.84044
Chr2	20482855	Pbr014738.1	acetylesterase	aroma	1.58883e-13	-0.844344
Chr2	20507084	Pbr014738.1	acetylesterase	aroma	1.58883e-13	0.844344
Chr2	20523383	Pbr014738.1	acetylesterase	aroma	1.58883e-13	-0.844344
Chr2	20595705	Pbr014738.1	acetylesterase	aroma	2.01735e-14	-0.873763
Chr2	20609154	Pbr014738.1	acetylesterase	aroma	1.58883e-13	0.844344
Chr2	20623789	Pbr014738.1	acetylesterase	aroma	1.58883e-13	-0.844344
Chr2	20643111	Pbr014738.1	acetylesterase	aroma	6.71928e-15	0.830315
Chr2	20668019	Pbr014738.1	acetylesterase	aroma	3.89984e-13	-0.832279
Chr2	20668092	Pbr039380.2	alcoholdehydrogenase	aroma	5.27527e-14	0.864511
Chr2	20681163	Pbr014738.1	acetylesterase	aroma	2.30694e-13	-0.819367
Chr2	20794869	Pbr039380.2	alcoholdehydrogenase	aroma	1.10118e-13	0.609778
Chr2	21214989	Pbr014738.1	acetylesterase	aroma	7.88952e-13	0.824371
Chr2	21300907	Pbr039380.2	alcoholdehydrogenase	aroma	2.61143e-14	-0.696436
Chr2	21301739	Pbr014738.1	acetylesterase	aroma	7.88952e-13	0.824371
Chr2	21324272	Pbr014738.1	acetylesterase	aroma	1.14236e-13	-0.971255
Chr2	21337122	Pbr014738.1	acetylesterase	aroma	5.53906e-13	-0.82749
Chr2	21353393	Pbr014738.1	acetylesterase	aroma	3.91929e-13	-0.820135
Chr2	21375896	Pbr014738.1	acetylesterase	aroma	7.61267e-14	-0.828168
Chr2	21407398	Pbr014738.1	acetylesterase	aroma	2.05771e-13	0.778927
Chr2	21417711	Pbr039380.2	alcoholdehydrogenase	aroma	1.55908e-13	-1.05833
Chr2	21418198	Pbr014738.1	acetylesterase	aroma	5.36814e-13	0.830916
Chr2	21430366	Pbr039380.2	alcoholdehydrogenase	aroma	2.81611e-14	-0.77864
Chr2	21432651	Pbr014738.1	acetylesterase	aroma	5.53906e-13	0.82749
Chr2	21458934	Pbr014738.1	acetylesterase	aroma	7.96115e-14	-0.895687
Chr2	21469988	Pbr014738.1	acetylesterase	aroma	7.88952e-13	0.824371
Chr2	21480778	Pbr014738.1	acetylesterase	aroma	1.39613e-13	-0.864787
Chr2	21480778	Pbr039380.2	alcoholdehydrogenase	aroma	3.2579e-13	-0.853194
Chr2	21486552	Pbr023783.1	beta-glucosidase	aroma	2.81621e-15	-0.888525
Chr2	21568604	Pbr014738.1	acetylesterase	aroma	1.97019e-14	-0.768134
Chr2	21717562	Pbr023783.1	beta-glucosidase	aroma	4.95438e-13	0.829017
Chr3	159926	Pbr039380.2	alcoholdehydrogenase	aroma	8.00176e-17	0.696017
Chr3	214089	Pbr039718.1	aconitate hydratase 1	acid	3.83032e-14	1.4881
Chr3	246615	Pbr039718.1	aconitate hydratase 1	acid	1.01361e-13	1.05631
Chr3	344649	Pbr018232.1	sucrose transporter	sugar	4.82629e-14	-0.72654
Chr3	344658	Pbr039718.1	aconitate hydratase 1	acid	7.48744e-17	-0.895334
Chr3	394921	Pbr039380.2	alcoholdehydrogenase	aroma	2.51856e-13	-0.720414
Chr3	1268899	Pbr005502.1	fructose-bisphosphate aldolase	sugar	1.05383e-14	-1.37133
Chr3	1268899	Pbr005767.1	S-(hydroxymethyl)glutathionedehydrogenase/alcoholdehydrogenase	aroma	1.31996e-17	1.49185
Chr3	1268918	Pbr017113.2	hexose transporter	sugar	5.49144e-15	1.13953
Chr3	1268918	Pbr019272.1	starch synthase	sugar	8.22615e-19	1.2657
Chr3	1268918	Pbr028764.1	fructose-bisphosphate aldolase	sugar	5.60489e-14	1.10194
Chr3	1268918	Pbr034294.1	hexose transporter	sugar	2.32276e-18	-1.25201
Chr3	1268918	Pbr036276.1	lipoxygenase	aroma	8.44321e-14	1.09509
Chr3	1268918	Pbr038355.1	starch phosphorylase	sugar	8.45338e-18	1.23455
Chr3	1268918	Pbr038453.1	starch synthase	sugar	7.67566e-20	1.29598
Chr3	1268923	Pbr006272.1	malate dehydrogenase	acid	2.25521e-14	-1.08057
Chr3	1269233	Pbr003107.1	sucrose-phosphate synthase	sugar	2.25943e-19	-1.42739
Chr3	1269233	Pbr004541.1	lipoxygenase	aroma	6.28702e-16	-1.30547
Chr3	1269233	Pbr004969.1	lipoxygenase	aroma	2.06921e-16	-1.32379
Chr3	1269233	Pbr005571.1	citrate synthase	acid	7.13865e-21	1.47479
Chr3	1269233	Pbr013898.2	phosphoglucomutase	sugar	3.89351e-20	-1.4519
Chr3	1269233	Pbr014102.1	sorbitol transporter	sugar	3.35522e-13	-1.19268
Chr3	1269233	Pbr015376.1	lysosomalPro-Xcarboxypeptidase	aroma	9.45145e-17	-1.33645
Chr3	1269233	Pbr015925.1	citrate transporter	acid	4.75271e-16	-1.31012
Chr3	1269233	Pbr016213.1	starch phosphorylase	sugar	5.63032e-18	-1.38033
Chr3	1269233	Pbr016356.1	isocitrate dehydrogenase	acid	2.17994e-16	1.32294
Chr3	1269233	Pbr017459.1	phosphoenolpyruvate carboxykinase	acid	2.69319e-16	-1.31949
Chr3	1269233	Pbr018101.1	aconitate hydratase 1	acid	6.81206e-21	1.47541
Chr3	1269233	Pbr018801.2	fructokinase	sugar	7.5058e-20	-1.44285
Chr3	1269233	Pbr019537.1	acetyl-CoAacyltransferase1	aroma	6.80693e-19	1.41159
Chr3	1269233	Pbr020361.1	beta-glucosidase	aroma	2.24476e-18	-1.3941
Chr3	1269233	Pbr022330.1	beta-glucosidase	aroma	8.53898e-16	-1.30034
Chr3	1269233	Pbr022360.1	fructose-bisphosphate aldolase	sugar	5.45426e-20	-1.44726
Chr3	1269233	Pbr024431.1	isocitrate dehydrogenase	acid	5.45949e-18	1.3808
Chr3	1269233	Pbr024522.1	fructokinase	sugar	4.73959e-17	-1.34743
Chr3	1269233	Pbr027464.1	malate transporter	acid	2.36549e-21	1.4893
Chr3	1269233	Pbr028003.1	starch phosphorylase	sugar	2.28059e-18	-1.39386
Chr3	1269233	Pbr028275.1	alcoholdehydrogenase	aroma	1.30598e-19	-1.43512
Chr3	1269233	Pbr030186.1	pyruvate kinase	acid	5.31924e-20	1.44761
Chr3	1269233	Pbr030554.1	malate dehydrogenase	acid	6.34357e-20	-1.44518
Chr3	1269233	Pbr034954.1	glucose-4-phosphate adenylyltransferase	sugar	5.6981e-14	-1.22625
Chr3	1269233	Pbr035932.1	fructose-1,6-bisphosphatase	sugar	2.68883e-21	-1.48764
Chr3	1269233	Pbr036303.1	phosphoenolpyruvatecarboxykinase(ATP)	aroma	4.42054e-16	-1.31132
Chr3	1269233	Pbr037752.1	ATP citrate (pro-S)-lyase	acid	3.97524e-16	-1.31308
Chr3	1269233	Pbr039553.1	starch synthase	sugar	2.27378e-15	-1.2837
Chr3	1269233	Pbr041820.1	hydroperoxidelyase	aroma	3.82483e-19	-1.41989
Chr3	1463315	Pbr003107.1	sucrose-phosphate synthase	sugar	4.17108e-16	1.05274
Chr3	1463315	Pbr028003.1	starch phosphorylase	sugar	9.56024e-14	0.975986
Chr3	1463321	Pbr003612.1	hexose transporter	sugar	9.13215e-15	-1.01034
Chr3	1471801	Pbr013451.1	sorbitol transporter	sugar	6.36557e-16	-1.46535
Chr3	1471801	Pbr019272.1	starch synthase	sugar	1.00432e-16	1.49928
Chr3	1471801	Pbr024522.1	fructokinase	sugar	3.184e-15	1.43463
Chr3	1471801	Pbr027464.1	malate transporter	acid	4.55017e-14	-1.38131
Chr3	1471801	Pbr036276.1	lipoxygenase	aroma	4.20026e-13	1.33407
Chr3	1471801	Pbr038453.1	starch synthase	sugar	3.28457e-14	1.38803
Chr3	1471807	Pbr006120.1	glucose-1-phosphate adenylyltransferase	sugar	6.42464e-16	-1.42662
Chr3	1471807	Pbr016213.1	starch phosphorylase	sugar	2.15062e-13	-1.31308
Chr3	1471807	Pbr016356.1	isocitrate dehydrogenase	acid	1.01361e-13	1.32867
Chr3	1471807	Pbr018950.1	hexose transporter	sugar	3.07886e-13	-1.30555
Chr3	1471807	Pbr019537.1	acetyl-CoAacyltransferase1	aroma	1.91877e-13	1.31547
Chr3	1471807	Pbr028275.1	alcoholdehydrogenase	aroma	1.19182e-15	-1.41526
Chr3	1471807	Pbr030554.1	malate dehydrogenase	acid	1.09141e-14	-1.37323
Chr3	1471807	Pbr035932.1	fructose-1,6-bisphosphatase	sugar	2.59739e-13	-1.30913
Chr3	1471807	Pbr037752.1	ATP citrate (pro-S)-lyase	acid	4.11424e-13	-1.2994
Chr3	1471808	Pbr006272.1	malate dehydrogenase	acid	2.1143e-13	-1.31344
Chr3	1471808	Pbr012094.1	phosphoglucomutase	sugar	1.82361e-13	1.31653
Chr3	1471808	Pbr018101.1	aconitate hydratase 1	acid	1.98474e-13	1.31476
Chr3	1471808	Pbr022360.1	fructose-bisphosphate aldolase	sugar	3.29188e-14	-1.35145
Chr3	1471824	Pbr005571.1	citrate synthase	acid	5.90556e-13	1.21853
Chr3	1471824	Pbr017459.1	phosphoenolpyruvate carboxykinase	acid	2.5749e-14	-1.27953
Chr3	1471824	Pbr028764.1	fructose-bisphosphate aldolase	sugar	3.50514e-13	-1.22902
Chr3	1471824	Pbr038355.1	starch phosphorylase	sugar	7.4926e-15	-1.30233
Chr3	1511007	Pbr006120.1	glucose-1-phosphate adenylyltransferase	sugar	5.62127e-19	-1.45917
Chr3	1552704	Pbr012641.1	sucrose synthase	sugar	4.61327e-17	1.0796
Chr3	1553148	Pbr006144.1	hexose transporter	sugar	3.03527e-18	1.11351
Chr3	1553148	Pbr011434.1	malate dehydrogenase	acid	2.35472e-18	1.11654
Chr3	1553148	Pbr012277.1	pyruvate kinase	acid	2.81465e-15	-1.0257
Chr3	1553148	Pbr015533.1	hexokinase	sugar	4.74113e-17	1.07971
Chr3	1553148	Pbr018463.1	sorbitol transporter	sugar	1.18429e-18	1.12466
Chr3	1553515	Pbr005841.1	hexokinase	sugar	6.37151e-14	-1.01529
Chr3	1554121	Pbr006726.1	glucose-6-phosphate 1-dehydrogenase	sugar	9.59491e-17	-1.07561
Chr3	1554193	Pbr007013.1	fructose-1,6-bisphosphatase	sugar	1.49939e-16	-1.11192
Chr3	1620635	Pbr012630.1	isocitrate dehydrogenase	acid	2.81627e-17	-1.03824
Chr3	1654373	Pbr012630.1	isocitrate dehydrogenase	acid	5.41635e-14	0.881846
Chr3	1682406	Pbr012630.1	isocitrate dehydrogenase	acid	1.21919e-15	-0.968928
Chr3	1702284	Pbr012630.1	isocitrate dehydrogenase	acid	2.06234e-15	0.965339
Chr3	1703750	Pbr002202.1	Phosphoenolpyruvate carboxylase	acid	2.60055e-13	-0.986424
Chr3	1735727	Pbr012630.1	isocitrate dehydrogenase	acid	3.99149e-15	0.953811
Chr3	1760921	Pbr012630.1	isocitrate dehydrogenase	acid	1.8794e-14	0.895507
Chr3	2014378	Pbr020146.2	glucose-3-phosphate adenylyltransferase	sugar	7.10172e-14	-0.605886
Chr3	2428593	Pbr000142.1	starch synthase	sugar	9.50476e-14	1.13571
Chr3	2428593	Pbr008100.1	lipoxygenase	aroma	1.45617e-15	1.20534
Chr3	2428605	Pbr006726.1	glucose-6-phosphate 1-dehydrogenase	sugar	1.78526e-13	1.09039
Chr3	2428620	Pbr005841.1	hexokinase	sugar	2.53588e-14	1.17485
Chr3	2455174	Pbr004967.1	lipoxygenase	aroma	5.53627e-13	0.969145
Chr3	2455643	Pbr004289.1	beta-glucosidase	aroma	1.31891e-12	0.934111
Chr3	3035491	Pbr039718.1	aconitate hydratase 1	acid	2.65397e-13	0.807289
Chr3	3358725	Pbr039380.2	alcoholdehydrogenase	aroma	1.0686e-16	0.653621
Chr3	3360573	Pbr038547.1	sorbitol transporter	sugar	6.21041e-15	-0.598548
Chr3	3489089	Pbr039380.2	alcoholdehydrogenase	aroma	5.57998e-14	0.596231
Chr3	3508681	Pbr039380.2	alcoholdehydrogenase	aroma	3.98858e-16	-0.764247
Chr3	3521142	Pbr039380.2	alcoholdehydrogenase	aroma	3.67694e-16	0.757126
Chr3	3531412	Pbr039380.2	alcoholdehydrogenase	aroma	4.14294e-16	-0.763882
Chr3	3659176	Pbr039380.2	alcoholdehydrogenase	aroma	2.54878e-16	-0.760761
Chr3	3701202	Pbr039380.2	alcoholdehydrogenase	aroma	2.27788e-16	-0.753889
Chr3	3702331	Pbr014738.1	acetylesterase	aroma	5.82433e-15	-1.08691
Chr3	3702811	Pbr038547.1	sorbitol transporter	sugar	1.10843e-18	-1.1681
Chr3	3734543	Pbr038547.1	sorbitol transporter	sugar	6.35095e-15	-0.635405
Chr3	3734543	Pbr039380.2	alcoholdehydrogenase	aroma	1.68724e-18	-0.701903
Chr3	3859353	Pbr039718.1	aconitate hydratase 1	acid	1.72452e-13	1.50508
Chr3	3973461	Pbr039718.1	aconitate hydratase 1	acid	1.67932e-13	1.50425
Chr3	4001032	Pbr039718.1	aconitate hydratase 1	acid	6.63523e-13	1.08804
Chr3	4202051	Pbr039718.1	aconitate hydratase 1	acid	1.99591e-14	1.1304
Chr3	4227725	Pbr039718.1	aconitate hydratase 1	acid	6.82566e-14	1.49867
Chr3	4240500	Pbr039718.1	aconitate hydratase 1	acid	1.84902e-16	1.72401
Chr3	5076039	Pbr039718.1	aconitate hydratase 1	acid	2.65088e-13	1.05717
Chr3	5120342	Pbr005501.1	fructose-bisphosphate aldolase	sugar	3.51953e-22	-1.29305
Chr3	5120342	Pbr005502.1	fructose-bisphosphate aldolase	sugar	2.61329e-20	-1.24493
Chr3	5120342	Pbr018801.2	fructokinase	sugar	1.06406e-21	1.28105
Chr3	5120342	Pbr019445.1	pyruvatedecarboxylase	aroma	1.76417e-17	-1.16423
Chr3	5120342	Pbr042329.1	starch phosphorylase	sugar	2.60787e-18	1.189
Chr3	5120540	Pbr006178.1	phosphoglucomutase	sugar	2.78889e-18	-1.15047
Chr3	5120639	Pbr015095.1	hexose transporter	sugar	6.59707e-19	1.28486
Chr3	5188281	Pbr005502.1	fructose-bisphosphate aldolase	sugar	8.24871e-15	-1.16188
Chr3	5246645	Pbr024269.1	malate dehydrogenase	acid	3.03826e-16	0.848743
Chr3	5300789	Pbr039718.1	aconitate hydratase 1	acid	1.5772e-16	0.77367
Chr3	5306570	Pbr038547.1	sorbitol transporter	sugar	8.20901e-14	0.633464
Chr3	5306570	Pbr039380.2	alcoholdehydrogenase	aroma	4.55317e-16	0.680931
Chr3	5444619	Pbr014738.1	acetylesterase	aroma	1.84393e-12	0.582931
Chr3	5444619	Pbr039380.2	alcoholdehydrogenase	aroma	1.87908e-14	0.626963
Chr3	5447360	Pbr039114.1	sucrose transporter	sugar	6.87017e-13	-0.595538
Chr3	5447694	Pbr038547.1	sorbitol transporter	sugar	1.44373e-14	-0.629347
Chr3	5455071	Pbr039380.2	alcoholdehydrogenase	aroma	8.57424e-15	-0.638585
Chr3	5459771	Pbr014738.1	acetylesterase	aroma	8.05961e-13	0.6174
Chr3	5459771	Pbr038547.1	sorbitol transporter	sugar	3.40702e-15	0.670542
Chr3	5506069	Pbr039718.1	aconitate hydratase 1	acid	2.2458e-15	1.63144
Chr3	5512740	Pbr039380.2	alcoholdehydrogenase	aroma	5.98436e-17	-0.76654
Chr3	5607923	Pbr038547.1	sorbitol transporter	sugar	4.88358e-14	-0.618426
Chr3	5609135	Pbr020146.2	glucose-3-phosphate adenylyltransferase	sugar	8.71758e-14	-0.618895
Chr3	5633665	Pbr039380.2	alcoholdehydrogenase	aroma	4.11477e-16	0.759946
Chr3	5658478	Pbr039380.2	alcoholdehydrogenase	aroma	7.03663e-15	-0.683215
Chr3	5671331	Pbr014738.1	acetylesterase	aroma	3.9223e-14	0.691612
Chr3	5672031	Pbr039380.2	alcoholdehydrogenase	aroma	1.38097e-16	-0.728228
Chr3	5673269	Pbr039718.1	aconitate hydratase 1	acid	2.2458e-15	1.63144
Chr3	5687530	Pbr039380.2	alcoholdehydrogenase	aroma	2.76581e-16	-0.738701
Chr3	5698822	Pbr039718.1	aconitate hydratase 1	acid	3.08845e-17	0.95087
Chr3	5740912	Pbr039718.1	aconitate hydratase 1	acid	2.2458e-15	1.63144
Chr3	5749340	Pbr039380.2	alcoholdehydrogenase	aroma	9.60817e-18	0.739615
Chr3	5853838	Pbr039718.1	aconitate hydratase 1	acid	1.74537e-15	1.63743
Chr3	5890241	Pbr038547.1	sorbitol transporter	sugar	7.88607e-13	-0.587637
Chr3	5890445	Pbr039380.2	alcoholdehydrogenase	aroma	1.32253e-19	-0.770548
Chr3	5891388	Pbr014738.1	acetylesterase	aroma	1.11354e-13	-0.644719
Chr3	5892199	Pbr039718.1	aconitate hydratase 1	acid	1.54176e-15	1.74451
Chr3	6025306	Pbr039718.1	aconitate hydratase 1	acid	2.2458e-15	1.63144
Chr3	6062105	Pbr039718.1	aconitate hydratase 1	acid	9.32823e-14	1.3622
Chr3	6146566	Pbr039718.1	aconitate hydratase 1	acid	2.2458e-15	1.63144
Chr3	6226362	Pbr039718.1	aconitate hydratase 1	acid	2.2458e-15	1.63144
Chr3	6257752	Pbr039718.1	aconitate hydratase 1	acid	2.2458e-15	1.63144
Chr3	6280232	Pbr039718.1	aconitate hydratase 1	acid	2.2458e-15	1.63144
Chr3	6402868	Pbr039380.2	alcoholdehydrogenase	aroma	1.36411e-16	-0.64741
Chr3	6533821	Pbr014738.1	acetylesterase	aroma	2.12259e-14	-0.704169
Chr3	6534413	Pbr039380.2	alcoholdehydrogenase	aroma	8.42801e-18	-0.778482
Chr3	6665021	Pbr039718.1	aconitate hydratase 1	acid	9.08151e-15	0.987143
Chr3	6712421	Pbr039380.2	alcoholdehydrogenase	aroma	3.80523e-15	0.708399
Chr3	6740353	Pbr039718.1	aconitate hydratase 1	acid	3.41182e-15	0.704814
Chr3	6849541	Pbr000331.1	sorbitol transporter	sugar	1.03823e-14	1.35522
Chr3	6849575	Pbr001360.1	phosphofructokinase	sugar	6.03603e-15	1.43713
Chr3	6849623	Pbr006144.1	hexose transporter	sugar	3.41741e-16	1.45342
Chr3	6849623	Pbr011434.1	malate dehydrogenase	acid	6.26346e-14	1.3528
Chr3	6849623	Pbr015533.1	hexokinase	sugar	1.45209e-15	1.42667
Chr3	6849623	Pbr018801.2	fructokinase	sugar	5.23606e-15	1.40223
Chr3	6849623	Pbr039240.1	citrate transporter	acid	9.85315e-13	1.29431
Chr3	6849624	Pbr036396.1	glucose-5-phosphate adenylyltransferase	sugar	5.77833e-15	1.40032
Chr3	7081159	Pbr039718.1	aconitate hydratase 1	acid	1.43218e-13	1.51258
Chr3	7161187	Pbr020146.2	glucose-3-phosphate adenylyltransferase	sugar	4.39449e-13	0.737688
Chr3	7201198	Pbr031060.1	malate dehydrogenase	acid	1.276e-15	1.08666
Chr3	7201198	Pbr034294.1	hexose transporter	sugar	2.43995e-13	-1.00708
Chr3	7201198	Pbr036276.1	lipoxygenase	aroma	5.71975e-13	0.993191
Chr3	7201198	Pbr041820.1	hydroperoxidelyase	aroma	3.564e-13	1.00094
Chr3	7201219	Pbr034963.1	beta-glucosidase	aroma	4.25045e-14	1.04736
Chr3	7203722	Pbr039718.1	aconitate hydratase 1	acid	2.32699e-13	-0.79344
Chr3	7204950	Pbr016213.1	starch phosphorylase	sugar	7.21624e-14	0.990279
Chr3	7204950	Pbr024522.1	fructokinase	sugar	7.85229e-15	1.02289
Chr3	7204950	Pbr042329.1	starch phosphorylase	sugar	3.09684e-14	1.00292
Chr3	7204955	Pbr022330.1	beta-glucosidase	aroma	3.60798e-13	0.96297
Chr3	7204955	Pbr035932.1	fructose-1,6-bisphosphatase	sugar	2.48283e-13	0.9688
Chr3	7343505	Pbr014738.1	acetylesterase	aroma	4.68774e-16	0.709876
Chr3	7343505	Pbr039380.2	alcoholdehydrogenase	aroma	3.57814e-14	0.668956
Chr3	7510421	Pbr039718.1	aconitate hydratase 1	acid	4.61234e-14	1.14714
Chr3	8305489	Pbr039718.1	aconitate hydratase 1	acid	1.20417e-16	1.76246
Chr3	8685957	Pbr036641.1	hexokinase	sugar	2.97905e-14	0.886958
Chr3	9176726	Pbr036641.1	hexokinase	sugar	7.23283e-16	0.909351
Chr3	9208145	Pbr036641.1	hexokinase	sugar	3.53596e-15	-0.907706
Chr3	9274723	Pbr036641.1	hexokinase	sugar	4.77565e-14	0.606077
Chr3	9501644	Pbr036641.1	hexokinase	sugar	3.2062e-14	0.925392
Chr3	9514468	Pbr036641.1	hexokinase	sugar	3.2062e-14	0.925392
Chr3	9540380	Pbr039380.2	alcoholdehydrogenase	aroma	8.59092e-15	0.77297
Chr3	11993498	Pbr039380.2	alcoholdehydrogenase	aroma	3.20821e-13	0.938446
Chr3	12287509	Pbr005841.1	hexokinase	sugar	5.58991e-15	-1.04366
Chr3	12287509	Pbr007013.1	fructose-1,6-bisphosphatase	sugar	6.18406e-14	-1.00798
Chr3	12287515	Pbr012277.1	pyruvate kinase	acid	8.206e-20	-1.21389
Chr3	12287515	Pbr015533.1	hexokinase	sugar	4.74778e-17	1.13456
Chr3	12287515	Pbr016162.1	pyruvatedecarboxylase	aroma	2.09405e-21	-1.25538
Chr3	12287527	Pbr001360.1	phosphofructokinase	sugar	2.00695e-18	1.15155
Chr3	12287527	Pbr006144.1	hexose transporter	sugar	1.73668e-19	1.18072
Chr3	12287527	Pbr011434.1	malate dehydrogenase	acid	5.6604e-21	1.21929
Chr3	12287527	Pbr016797.1	fructose-bisphosphate aldolase	sugar	3.49414e-17	-1.11564
Chr3	12287527	Pbr021220.1	alcoholdehydrogenase	aroma	2.65278e-22	-1.25177
Chr3	12287527	Pbr021222.2	alcoholdehydrogenase	aroma	8.72225e-21	-1.21456
Chr3	12287527	Pbr028610.1	phosphofructokinase	sugar	1.20797e-14	-1.03497
Chr3	12287527	Pbr036396.1	glucose-5-phosphate adenylyltransferase	sugar	8.97442e-18	1.13299
Chr3	12287546	Pbr012641.1	sucrose synthase	sugar	7.81335e-17	1.11094
Chr3	12287546	Pbr015118.1	phosphoglucomutase	sugar	7.0226e-18	-1.14203
Chr3	12287546	Pbr026336.1	sucrose synthase	sugar	3.41188e-14	-1.02484
Chr3	12287547	Pbr006178.1	phosphoglucomutase	sugar	1.45994e-15	-1.07094
Chr3	13154850	Pbr004126.1	beta-glucosidase	aroma	6.28753e-17	1.59489
Chr3	13154850	Pbr004967.1	lipoxygenase	aroma	7.60333e-16	1.54659
Chr3	13154850	Pbr005571.1	citrate synthase	acid	1.1837e-18	-1.66682
Chr3	13154850	Pbr010565.1	lysosomalPro-Xcarboxypeptidase	aroma	1.19029e-15	1.53762
Chr3	13154850	Pbr011142.1	beta-glucosidase	aroma	2.939e-18	1.65086
Chr3	13154850	Pbr013898.2	phosphoglucomutase	sugar	2.50494e-16	1.56842
Chr3	13154850	Pbr014289.1	sorbitol transporter	sugar	7.2574e-15	-1.50052
Chr3	13154850	Pbr015095.1	hexose transporter	sugar	1.80673e-17	1.6181
Chr3	13154850	Pbr016349.1	citrate transporter	acid	4.36299e-17	1.60175
Chr3	13154850	Pbr016356.1	isocitrate dehydrogenase	acid	2.05388e-17	-1.61574
Chr3	13154850	Pbr018101.1	aconitate hydratase 1	acid	3.38361e-18	-1.64836
Chr3	13154850	Pbr018950.1	hexose transporter	sugar	2.41131e-17	1.61278
Chr3	13154850	Pbr019272.1	starch synthase	sugar	2.95757e-19	1.69061
Chr3	13154850	Pbr019537.1	acetyl-CoAacyltransferase1	aroma	1.14671e-17	-1.62642
Chr3	13154850	Pbr022330.1	beta-glucosidase	aroma	1.40611e-17	1.6227
Chr3	13154850	Pbr022360.1	fructose-bisphosphate aldolase	sugar	6.60247e-15	1.5025
Chr3	13154850	Pbr024522.1	fructokinase	sugar	5.43343e-19	1.68026
Chr3	13154850	Pbr026844.2	beta-glucosidase	aroma	1.1584e-16	1.58328
Chr3	13154850	Pbr027464.1	malate transporter	acid	2.79946e-20	-1.72962
Chr3	13154850	Pbr028275.1	alcoholdehydrogenase	aroma	5.14824e-19	1.68118
Chr3	13154850	Pbr030554.1	malate dehydrogenase	acid	4.06515e-19	1.68521
Chr3	13154850	Pbr030843.1	beta-glucosidase	aroma	3.18061e-13	1.41765
Chr3	13154850	Pbr032775.1	sorbitol dehydrogenase	sugar	9.65742e-15	1.49451
Chr3	13154850	Pbr034294.1	hexose transporter	sugar	2.60936e-16	-1.56763
Chr3	13154850	Pbr035932.1	fructose-1,6-bisphosphatase	sugar	3.6102e-19	1.68723
Chr3	13154850	Pbr037752.1	ATP citrate (pro-S)-lyase	acid	9.26403e-18	1.63029
Chr3	13154850	Pbr038355.1	starch phosphorylase	sugar	3.55215e-18	1.6475
Chr3	13154850	Pbr038453.1	starch synthase	sugar	1.02011e-17	1.62855
Chr3	13154850	Pbr038975.1	fructose-bisphosphate aldolase	sugar	8.97559e-14	1.44623
Chr3	13154850	Pbr039240.1	citrate transporter	acid	1.63075e-14	1.4834
Chr3	13154850	Pbr039553.1	starch synthase	sugar	7.4038e-17	1.5918
Chr3	13154850	Pbr042329.1	starch phosphorylase	sugar	1.33281e-17	1.62368
Chr3	13160064	Pbr003107.1	sucrose-phosphate synthase	sugar	3.89952e-17	1.54104
Chr3	13160064	Pbr016213.1	starch phosphorylase	sugar	1.25118e-16	1.51986
Chr3	13160064	Pbr017459.1	phosphoenolpyruvate carboxykinase	acid	1.48558e-16	1.5167
Chr3	13160064	Pbr020853.1	beta-glucosidase	aroma	5.42948e-16	1.49243
Chr3	13160064	Pbr028003.1	starch phosphorylase	sugar	1.76559e-16	1.5135
Chr3	13160064	Pbr028992.1	beta-glucosidase	aroma	6.44728e-17	1.53197
Chr3	13160064	Pbr030186.1	pyruvate kinase	acid	6.30956e-17	-1.53236
Chr3	13160064	Pbr034460.1	lysosomalPro-Xcarboxypeptidase	aroma	5.3251e-14	1.40068
Chr3	13160064	Pbr036276.1	lipoxygenase	aroma	1.96901e-17	1.55321
Chr3	13160064	Pbr036303.1	phosphoenolpyruvatecarboxykinase(ATP)	aroma	3.73871e-14	1.40811
Chr3	13162521	Pbr001348.1	hexose transporter	sugar	1.92102e-15	-1.48533
Chr3	13162521	Pbr004568.1	lipoxygenase	aroma	2.61434e-18	1.60683
Chr3	13162521	Pbr008084.1	hexose transporter	sugar	1.73453e-13	-1.39154
Chr3	13162521	Pbr022545.1	ATP citrate (pro-S)-lyase	acid	9.16645e-13	-1.35418
Chr3	13162521	Pbr031898.1	starch synthase	sugar	2.75967e-15	1.47814
Chr3	13162521	Pbr034963.1	beta-glucosidase	aroma	6.44939e-16	1.50663
Chr3	13162521	Pbr041820.1	hydroperoxidelyase	aroma	9.6661e-19	1.62375
Chr3	13162566	Pbr004541.1	lipoxygenase	aroma	2.92109e-19	1.62012
Chr3	13162566	Pbr008100.1	lipoxygenase	aroma	3.20035e-15	1.45405
Chr3	13162566	Pbr030382.1	beta-glucosidase	aroma	3.85875e-15	1.45036
Chr3	13162915	Pbr004969.1	lipoxygenase	aroma	2.28788e-14	1.36422
Chr3	13162915	Pbr006120.1	glucose-1-phosphate adenylyltransferase	sugar	1.17965e-21	1.64446
Chr3	13162915	Pbr020361.1	beta-glucosidase	aroma	1.42666e-15	1.41766
Chr3	13162915	Pbr039673.1	glucose-6-phosphate adenylyltransferase	sugar	5.39911e-15	1.39245
Chr3	13365361	Pbr025447.1	pyruvate kinase	acid	1.58962e-14	1.77076
Chr3	13431803	Pbr004967.1	lipoxygenase	aroma	9.05673e-15	1.06164
Chr3	13431803	Pbr028992.1	beta-glucosidase	aroma	1.30322e-19	1.20962
Chr3	13431803	Pbr030843.1	beta-glucosidase	aroma	4.5527e-16	1.10484
Chr3	13431803	Pbr036276.1	lipoxygenase	aroma	9.41156e-16	1.09461
Chr3	13431806	Pbr001348.1	hexose transporter	sugar	1.30454e-17	1.16433
Chr3	13431806	Pbr003107.1	sucrose-phosphate synthase	sugar	5.21053e-16	-1.11416
Chr3	13431806	Pbr004541.1	lipoxygenase	aroma	2.68602e-18	-1.18468
Chr3	13431806	Pbr006120.1	glucose-1-phosphate adenylyltransferase	sugar	7.78675e-21	-1.25467
Chr3	13431806	Pbr012094.1	phosphoglucomutase	sugar	7.815e-14	1.03904
Chr3	13431806	Pbr014102.1	sorbitol transporter	sugar	3.44581e-14	-1.05193
Chr3	13431806	Pbr016213.1	starch phosphorylase	sugar	1.88928e-19	-1.21745
Chr3	13431806	Pbr016349.1	citrate transporter	acid	6.12733e-14	-1.0429
Chr3	13431806	Pbr016356.1	isocitrate dehydrogenase	acid	3.83042e-16	1.1185
Chr3	13431806	Pbr018101.1	aconitate hydratase 1	acid	7.07918e-14	1.04061
Chr3	13431806	Pbr018950.1	hexose transporter	sugar	1.33247e-19	-1.22164
Chr3	13431806	Pbr019272.1	starch synthase	sugar	1.67198e-19	-1.21892
Chr3	13431806	Pbr020361.1	beta-glucosidase	aroma	7.84427e-17	-1.14041
Chr3	13431806	Pbr020853.1	beta-glucosidase	aroma	2.6188e-18	-1.18501
Chr3	13431806	Pbr022330.1	beta-glucosidase	aroma	3.43537e-15	-1.08689
Chr3	13431806	Pbr026844.2	beta-glucosidase	aroma	1.2786e-14	-1.06719
Chr3	13431806	Pbr027464.1	malate transporter	acid	2.54959e-19	1.21384
Chr3	13431806	Pbr028003.1	starch phosphorylase	sugar	1.64326e-15	-1.09769
Chr3	13431806	Pbr028275.1	alcoholdehydrogenase	aroma	1.47874e-15	-1.09922
Chr3	13431806	Pbr030382.1	beta-glucosidase	aroma	1.04243e-16	-1.13654
Chr3	13431806	Pbr035932.1	fructose-1,6-bisphosphatase	sugar	5.40171e-17	-1.14546
Chr3	13431806	Pbr038975.1	fructose-bisphosphate aldolase	sugar	1.21915e-19	-1.2227
Chr3	13431824	Pbr013898.2	phosphoglucomutase	sugar	1.06717e-15	-1.07743
Chr3	13431824	Pbr015376.1	lysosomalPro-Xcarboxypeptidase	aroma	3.75775e-14	-1.02536
Chr3	13431824	Pbr024522.1	fructokinase	sugar	1.5408e-19	-1.19062
Chr3	13431860	Pbr030554.1	malate dehydrogenase	acid	3.26108e-20	-1.25077
Chr3	13431894	Pbr008100.1	lipoxygenase	aroma	1.19296e-20	1.28498
Chr3	13431894	Pbr014289.1	sorbitol transporter	sugar	2.82012e-15	-1.12046
Chr3	13431894	Pbr028764.1	fructose-bisphosphate aldolase	sugar	3.01916e-17	1.1857
Chr3	13431894	Pbr039114.1	sucrose transporter	sugar	1.21226e-14	-1.09805
Chr3	13432468	Pbr013372.1	fructose-bisphosphate aldolase	sugar	1.92296e-13	0.983764
Chr3	13432468	Pbr027783.1	malate dehydrogenase	acid	4.42229e-14	-1.00628
Chr3	13432504	Pbr008084.1	hexose transporter	sugar	2.78052e-15	-1.09199
Chr3	13432504	Pbr024431.1	isocitrate dehydrogenase	acid	2.89761e-16	-1.12445
Chr3	13432504	Pbr030186.1	pyruvate kinase	acid	4.45477e-17	-1.15014
Chr3	13432504	Pbr031898.1	starch synthase	sugar	8.22627e-20	1.22961
Chr3	13432528	Pbr000142.1	starch synthase	sugar	2.66791e-16	-1.10912
Chr3	13432528	Pbr004969.1	lipoxygenase	aroma	1.53498e-22	-1.28091
Chr3	13432528	Pbr008092.1	hexose transporter	sugar	1.09178e-14	1.05585
Chr3	13432528	Pbr015516.1	malate dehydrogenase	acid	9.37486e-17	-1.12336
Chr3	13432528	Pbr017459.1	phosphoenolpyruvate carboxykinase	acid	7.09799e-22	-1.26474
Chr3	13432528	Pbr018801.2	fructokinase	sugar	3.40216e-15	-1.07307
Chr3	13432528	Pbr022360.1	fructose-bisphosphate aldolase	sugar	9.22781e-18	-1.15383
Chr3	13432528	Pbr022545.1	ATP citrate (pro-S)-lyase	acid	3.84085e-18	1.16497
Chr3	13432528	Pbr032936.1	S-(hydroxymethyl)glutathionedehydrogenase/alcoholdehydrogenase	aroma	5.18421e-16	-1.09991
Chr3	13432528	Pbr036303.1	phosphoenolpyruvatecarboxykinase(ATP)	aroma	2.26355e-16	-1.11138
Chr3	13432528	Pbr037752.1	ATP citrate (pro-S)-lyase	acid	4.14267e-19	-1.19242
Chr3	13432528	Pbr038355.1	starch phosphorylase	sugar	1.03869e-19	-1.20887
Chr3	13432528	Pbr038453.1	starch synthase	sugar	6.30333e-18	-1.1587
Chr3	13432528	Pbr039673.1	glucose-6-phosphate adenylyltransferase	sugar	7.95375e-18	-1.15573
Chr3	13432528	Pbr041369.1	beta-glucosidase	aroma	1.01409e-14	-1.05695
Chr3	13432528	Pbr041820.1	hydroperoxidelyase	aroma	1.29354e-20	-1.23284
Chr3	13432570	Pbr017113.2	hexose transporter	sugar	4.40595e-17	-1.04654
Chr3	13432576	Pbr003826.1	ATP citrate (pro-S)-lyase	acid	5.76166e-17	1.03928
Chr3	13432576	Pbr023784.2	lipoxygenase	aroma	2.6531e-14	0.958831
Chr3	13432576	Pbr034789.1	aconitate hydratase 1	acid	1.20061e-15	1.00082
Chr3	13432577	Pbr015095.1	hexose transporter	sugar	3.28808e-14	-0.954122
Chr3	13910540	Pbr023783.1	beta-glucosidase	aroma	6.85447e-13	0.99546
Chr3	15371914	Pbr038056.1	citrate transporter	acid	8.61147e-14	0.688763
Chr3	15613422	Pbr000099.1	phosphofructokinase	sugar	1.83835e-14	-1.35108
Chr3	15613422	Pbr005571.1	citrate synthase	acid	5.16461e-15	1.37552
Chr3	15613422	Pbr008084.1	hexose transporter	sugar	1.17094e-15	1.40319
Chr3	15613422	Pbr015376.1	lysosomalPro-Xcarboxypeptidase	aroma	1.89333e-15	-1.39433
Chr3	15613422	Pbr016349.1	citrate transporter	acid	1.15246e-15	-1.40349
Chr3	15613422	Pbr026844.2	beta-glucosidase	aroma	1.47302e-17	-1.47974
Chr3	15613422	Pbr028992.1	beta-glucosidase	aroma	9.40038e-14	-1.31858
Chr3	15613422	Pbr036303.1	phosphoenolpyruvatecarboxykinase(ATP)	aroma	2.18709e-15	-1.39166
Chr3	15613422	Pbr039553.1	starch synthase	sugar	2.38487e-15	-1.39004
Chr3	15613808	Pbr019445.1	pyruvatedecarboxylase	aroma	1.24046e-13	-1.67623
Chr3	15615044	Pbr000274.1	H+ symporter	sugar	1.74578e-13	1.25781
Chr3	15615044	Pbr028275.1	alcoholdehydrogenase	aroma	1.31818e-15	1.34943
Chr3	15615044	Pbr032775.1	sorbitol dehydrogenase	sugar	8.44329e-14	1.27212
Chr3	15615044	Pbr038355.1	starch phosphorylase	sugar	3.44213e-16	1.37286
Chr3	15616867	Pbr038453.1	starch synthase	sugar	2.15669e-15	-1.25532
Chr3	15616882	Pbr001348.1	hexose transporter	sugar	6.75012e-14	1.1902
Chr3	15616882	Pbr003107.1	sucrose-phosphate synthase	sugar	1.67913e-17	-1.32695
Chr3	15616882	Pbr004126.1	beta-glucosidase	aroma	5.46048e-17	-1.309
Chr3	15616882	Pbr005767.1	S-(hydroxymethyl)glutathionedehydrogenase/alcoholdehydrogenase	aroma	1.3817e-16	-1.29455
Chr3	15616882	Pbr006120.1	glucose-1-phosphate adenylyltransferase	sugar	2.01481e-18	-1.35815
Chr3	15616882	Pbr008092.1	hexose transporter	sugar	3.35555e-16	1.28047
Chr3	15616882	Pbr011142.1	beta-glucosidase	aroma	8.94347e-17	-1.30136
Chr3	15616882	Pbr014289.1	sorbitol transporter	sugar	9.17393e-15	1.22547
Chr3	15616882	Pbr016213.1	starch phosphorylase	sugar	6.30777e-18	-1.34152
Chr3	15616882	Pbr016356.1	isocitrate dehydrogenase	acid	1.02503e-16	1.29923
Chr3	15616882	Pbr017113.2	hexose transporter	sugar	2.77799e-15	-1.2458
Chr3	15616882	Pbr017459.1	phosphoenolpyruvate carboxykinase	acid	6.38567e-21	-1.43654
Chr3	15616882	Pbr018101.1	aconitate hydratase 1	acid	5.54755e-15	1.2341
Chr3	15616882	Pbr018801.2	fructokinase	sugar	1.27117e-17	-1.33112
Chr3	15616882	Pbr018950.1	hexose transporter	sugar	5.30277e-18	-1.34408
Chr3	15616882	Pbr019272.1	starch synthase	sugar	1.6983e-20	-1.42382
Chr3	15616882	Pbr022360.1	fructose-bisphosphate aldolase	sugar	6.29544e-15	-1.23194
Chr3	15616882	Pbr024522.1	fructokinase	sugar	7.35961e-17	-1.30439
Chr3	15616882	Pbr027464.1	malate transporter	acid	5.87525e-22	1.46665
Chr3	15616882	Pbr030186.1	pyruvate kinase	acid	3.2085e-15	1.24338
Chr3	15616882	Pbr030382.1	beta-glucosidase	aroma	1.04044e-17	-1.33411
Chr3	15616882	Pbr030554.1	malate dehydrogenase	acid	5.98958e-21	-1.43737
Chr3	15616882	Pbr034294.1	hexose transporter	sugar	1.68281e-15	1.25417
Chr3	15616882	Pbr034963.1	beta-glucosidase	aroma	1.05155e-15	-1.26194
Chr3	15616882	Pbr035932.1	fructose-1,6-bisphosphatase	sugar	1.41208e-20	-1.42624
Chr3	15616882	Pbr037752.1	ATP citrate (pro-S)-lyase	acid	1.62215e-18	-1.36126
Chr3	15616882	Pbr038975.1	fructose-bisphosphate aldolase	sugar	2.31004e-17	-1.32214
Chr3	15616882	Pbr039673.1	glucose-6-phosphate adenylyltransferase	sugar	3.13964e-15	-1.24375
Chr3	15616882	Pbr041820.1	hydroperoxidelyase	aroma	1.85149e-17	-1.32548
Chr3	15616882	Pbr042329.1	starch phosphorylase	sugar	3.8573e-18	-1.34873
Chr3	15617047	Pbr015095.1	hexose transporter	sugar	9.01838e-17	1.57036
Chr3	15712341	Pbr004967.1	lipoxygenase	aroma	7.21549e-14	1.36757
Chr3	15712341	Pbr004969.1	lipoxygenase	aroma	6.5775e-18	1.5423
Chr3	15712341	Pbr005571.1	citrate synthase	acid	2.43401e-17	-1.51981
Chr3	15712341	Pbr011142.1	beta-glucosidase	aroma	1.00589e-18	1.57356
Chr3	15712341	Pbr014289.1	sorbitol transporter	sugar	8.45617e-17	-1.49782
Chr3	15712341	Pbr015095.1	hexose transporter	sugar	1.33885e-17	1.53016
Chr3	15712341	Pbr016349.1	citrate transporter	acid	3.82926e-16	1.47035
Chr3	15712341	Pbr017459.1	phosphoenolpyruvate carboxykinase	acid	3.62554e-15	1.42776
Chr3	15712341	Pbr018101.1	aconitate hydratase 1	acid	3.03473e-18	-1.55532
Chr3	15712341	Pbr022330.1	beta-glucosidase	aroma	2.76922e-17	1.51755
Chr3	15712341	Pbr026844.2	beta-glucosidase	aroma	1.08515e-15	1.45088
Chr3	15712341	Pbr027464.1	malate transporter	acid	3.1781e-18	-1.55455
Chr3	15712341	Pbr030186.1	pyruvate kinase	acid	1.53083e-16	-1.48713
Chr3	15712341	Pbr030843.1	beta-glucosidase	aroma	1.82003e-13	1.34806
Chr3	15712341	Pbr036303.1	phosphoenolpyruvatecarboxykinase(ATP)	aroma	1.14718e-16	1.49234
Chr3	15712341	Pbr038453.1	starch synthase	sugar	1.33462e-15	1.44696
Chr3	15712341	Pbr039553.1	starch synthase	sugar	5.01851e-17	1.5071
Chr3	15713704	Pbr019537.1	acetyl-CoAacyltransferase1	aroma	7.25036e-15	-1.45385
Chr3	15714097	Pbr003107.1	sucrose-phosphate synthase	sugar	1.74e-17	1.54644
Chr3	15714097	Pbr004126.1	beta-glucosidase	aroma	2.68417e-16	1.49704
Chr3	15714097	Pbr008084.1	hexose transporter	sugar	7.0097e-14	-1.38683
Chr3	15714097	Pbr015376.1	lysosomalPro-Xcarboxypeptidase	aroma	4.70999e-14	1.39519
Chr3	15714097	Pbr018801.2	fructokinase	sugar	2.03279e-15	1.45855
Chr3	15714097	Pbr028003.1	starch phosphorylase	sugar	2.89619e-16	1.49562
Chr3	15714097	Pbr030554.1	malate dehydrogenase	acid	2.25124e-17	1.54191
Chr3	15714097	Pbr032775.1	sorbitol dehydrogenase	sugar	1.82084e-17	1.54564
Chr3	15714097	Pbr034294.1	hexose transporter	sugar	1.13792e-13	-1.37654
Chr3	15714097	Pbr035932.1	fructose-1,6-bisphosphatase	sugar	6.42816e-17	1.5232
Chr3	15714097	Pbr038355.1	starch phosphorylase	sugar	5.89105e-16	1.4823
Chr3	15714097	Pbr041820.1	hydroperoxidelyase	aroma	8.8298e-14	1.38194
Chr3	15714097	Pbr042329.1	starch phosphorylase	sugar	1.46457e-17	1.54946
Chr3	15714887	Pbr008092.1	hexose transporter	sugar	4.68418e-14	-1.34185
Chr3	15714887	Pbr036276.1	lipoxygenase	aroma	1.90117e-14	1.3598
Chr3	15719877	Pbr020853.1	beta-glucosidase	aroma	8.58067e-14	1.3199
Chr3	15719877	Pbr022360.1	fructose-bisphosphate aldolase	sugar	5.7586e-15	1.37291
Chr3	15719877	Pbr028764.1	fructose-bisphosphate aldolase	sugar	8.61365e-16	1.40825
Chr3	15719877	Pbr028992.1	beta-glucosidase	aroma	1.36064e-15	1.39988
Chr3	15719877	Pbr038975.1	fructose-bisphosphate aldolase	sugar	1.95297e-15	1.39321
Chr3	15719877	Pbr040325.2	malate dehydrogenase	acid	3.18162e-14	1.33977
Chr3	15719916	Pbr001348.1	hexose transporter	sugar	7.42642e-15	-1.31242
Chr3	15719916	Pbr006120.1	glucose-1-phosphate adenylyltransferase	sugar	9.14369e-18	1.4266
Chr3	15719916	Pbr006272.1	malate dehydrogenase	acid	1.80543e-14	1.29596
Chr3	15719916	Pbr010565.1	lysosomalPro-Xcarboxypeptidase	aroma	5.02976e-17	1.39908
Chr3	15719916	Pbr014102.1	sorbitol transporter	sugar	8.94599e-14	1.26541
Chr3	15719916	Pbr016356.1	isocitrate dehydrogenase	acid	4.09716e-17	-1.40244
Chr3	15719916	Pbr018950.1	hexose transporter	sugar	2.95647e-17	1.40776
Chr3	15719916	Pbr019272.1	starch synthase	sugar	6.87105e-19	1.46658
Chr3	15719916	Pbr030382.1	beta-glucosidase	aroma	3.95937e-17	1.403
Chr3	15719931	Pbr013898.2	phosphoglucomutase	sugar	5.29057e-15	1.30579
Chr3	15719931	Pbr024522.1	fructokinase	sugar	2.11454e-17	1.39945
Chr3	15719931	Pbr034963.1	beta-glucosidase	aroma	1.45832e-20	1.50766
Chr3	15719931	Pbr037752.1	ATP citrate (pro-S)-lyase	acid	5.17521e-17	1.38501
Chr3	15719940	Pbr000274.1	H+ symporter	sugar	3.77259e-14	1.25767
Chr3	15719940	Pbr004541.1	lipoxygenase	aroma	3.70693e-15	1.29987
Chr3	15719940	Pbr004568.1	lipoxygenase	aroma	3.30605e-16	1.34153
Chr3	15719940	Pbr008100.1	lipoxygenase	aroma	1.21744e-17	1.39501
Chr3	15719940	Pbr016213.1	starch phosphorylase	sugar	1.9661e-17	1.38747
Chr3	15719940	Pbr028275.1	alcoholdehydrogenase	aroma	2.57094e-16	1.34573
Chr3	15719940	Pbr037395.1	sucrose synthase	sugar	1.18271e-15	1.31984
Chr3	15719940	Pbr039673.1	glucose-6-phosphate adenylyltransferase	sugar	3.91138e-18	1.41257
Chr3	17560078	Pbr030382.1	beta-glucosidase	aroma	2.09839e-13	0.884656
Chr3	17962945	Pbr023783.1	beta-glucosidase	aroma	2.77644e-13	-0.921727
Chr3	17962945	Pbr027676.1	aconitate hydratase 1	acid	8.46137e-17	-1.03104
Chr3	18358486	Pbr027676.1	aconitate hydratase 1	acid	8.12364e-15	-1.63454
Chr3	18452243	Pbr027676.1	aconitate hydratase 1	acid	9.68002e-14	1.19271
Chr3	18486174	Pbr027676.1	aconitate hydratase 1	acid	9.46309e-16	1.35741
Chr3	18724185	Pbr027676.1	aconitate hydratase 1	acid	3.35655e-15	1.41896
Chr3	18803340	Pbr027676.1	aconitate hydratase 1	acid	8.12367e-15	0.81902
Chr3	18907580	Pbr014738.1	acetylesterase	aroma	1.81806e-13	-1.0957
Chr3	19009160	Pbr027676.1	aconitate hydratase 1	acid	1.74968e-14	-1.38956
Chr3	19130573	Pbr027676.1	aconitate hydratase 1	acid	5.44669e-16	1.28199
Chr3	19142494	Pbr027676.1	aconitate hydratase 1	acid	4.10911e-15	-1.34837
Chr3	19169428	Pbr027676.1	aconitate hydratase 1	acid	4.96269e-16	1.21243
Chr3	19295320	Pbr027676.1	aconitate hydratase 1	acid	5.4452e-15	1.34238
Chr3	19309840	Pbr027676.1	aconitate hydratase 1	acid	1.19692e-15	-1.35326
Chr3	19366664	Pbr027676.1	aconitate hydratase 1	acid	2.0869e-15	-1.31249
Chr3	19408530	Pbr027676.1	aconitate hydratase 1	acid	5.00307e-16	-1.35245
Chr3	19424538	Pbr027676.1	aconitate hydratase 1	acid	1.92391e-15	1.16502
Chr3	19468086	Pbr039114.1	sucrose transporter	sugar	7.08817e-16	0.6459
Chr3	19468599	Pbr014738.1	acetylesterase	aroma	2.49189e-16	0.627869
Chr3	19468806	Pbr027676.1	aconitate hydratase 1	acid	2.98774e-15	-1.29189
Chr3	19509047	Pbr027676.1	aconitate hydratase 1	acid	5.4452e-15	1.34238
Chr3	19536185	Pbr027676.1	aconitate hydratase 1	acid	3.22379e-15	-1.29056
Chr3	19559605	Pbr027676.1	aconitate hydratase 1	acid	1.80723e-15	-1.60612
Chr3	19579480	Pbr027676.1	aconitate hydratase 1	acid	2.25691e-15	1.11654
Chr3	19599614	Pbr027676.1	aconitate hydratase 1	acid	5.4452e-15	1.34238
Chr3	19629563	Pbr027676.1	aconitate hydratase 1	acid	3.28647e-15	1.37222
Chr3	19649071	Pbr027676.1	aconitate hydratase 1	acid	1.81934e-15	1.34581
Chr3	19668152	Pbr027676.1	aconitate hydratase 1	acid	5.4452e-15	-1.34238
Chr3	19933535	Pbr001360.1	phosphofructokinase	sugar	4.12924e-18	1.57131
Chr3	19933535	Pbr006144.1	hexose transporter	sugar	3.54435e-16	1.49185
Chr3	19933535	Pbr006178.1	phosphoglucomutase	sugar	3.03946e-14	-1.4043
Chr3	19933535	Pbr011434.1	malate dehydrogenase	acid	3.52086e-19	1.61223
Chr3	19933535	Pbr012277.1	pyruvate kinase	acid	1.03251e-17	-1.55555
Chr3	19933535	Pbr015118.1	phosphoglucomutase	sugar	2.55409e-15	-1.4541
Chr3	19933535	Pbr015533.1	hexokinase	sugar	2.2391e-14	1.4106
Chr3	20341538	Pbr013272.1	malate transporter	acid	1.68553e-29	-1.00168
Chr3	20400633	Pbr013272.1	malate transporter	acid	1.68553e-29	1.00168
Chr3	20445046	Pbr013272.1	malate transporter	acid	1.14722e-15	-0.777829
Chr3	20463520	Pbr013272.1	malate transporter	acid	1.49577e-14	-1.46732
Chr3	20477786	Pbr013272.1	malate transporter	acid	2.80711e-32	1.02637
Chr3	20509325	Pbr013272.1	malate transporter	acid	3.88077e-32	-1.04528
Chr3	20528533	Pbr013272.1	malate transporter	acid	2.21652e-30	-0.996203
Chr3	20544867	Pbr013272.1	malate transporter	acid	1.32035e-32	1.00388
Chr3	20555100	Pbr013272.1	malate transporter	acid	3.26383e-33	1.02653
Chr3	20579291	Pbr013272.1	malate transporter	acid	6.71328e-25	-0.887607
Chr3	20609426	Pbr013272.1	malate transporter	acid	4.36794e-33	-0.941242
Chr3	20640436	Pbr013272.1	malate transporter	acid	8.09529e-31	-0.912938
Chr3	20652701	Pbr013272.1	malate transporter	acid	2.76215e-34	0.990491
Chr3	20663471	Pbr013272.1	malate transporter	acid	2.76215e-34	-0.990491
Chr3	20706199	Pbr013272.1	malate transporter	acid	3.56607e-19	0.808859
Chr3	20725761	Pbr013272.1	malate transporter	acid	9.55823e-23	0.791353
Chr3	20736718	Pbr013272.1	malate transporter	acid	1.84924e-27	-0.800957
Chr3	20762800	Pbr013272.1	malate transporter	acid	8.37132e-35	-1.03054
Chr3	20774569	Pbr023783.1	beta-glucosidase	aroma	3.58626e-15	0.761315
Chr3	20780727	Pbr013272.1	malate transporter	acid	6.02438e-24	0.828803
Chr3	20801602	Pbr013272.1	malate transporter	acid	3.77398e-17	0.760209
Chr3	20836917	Pbr013272.1	malate transporter	acid	9.23812e-28	-0.921101
Chr3	20881589	Pbr013272.1	malate transporter	acid	6.18296e-27	-0.89163
Chr3	20899798	Pbr013272.1	malate transporter	acid	7.85845e-29	0.93472
Chr3	20911105	Pbr013272.1	malate transporter	acid	4.57013e-28	-0.919203
Chr3	20939400	Pbr013272.1	malate transporter	acid	4.57013e-28	-0.919203
Chr3	20967206	Pbr013272.1	malate transporter	acid	1.56865e-21	0.818648
Chr3	20982964	Pbr013272.1	malate transporter	acid	1.82616e-19	0.858534
Chr3	21028926	Pbr013272.1	malate transporter	acid	4.8308e-30	-1.00587
Chr3	21062268	Pbr013272.1	malate transporter	acid	6.38542e-34	1.08145
Chr3	21088154	Pbr013272.1	malate transporter	acid	1.02246e-39	1.15264
Chr3	21101785	Pbr013272.1	malate transporter	acid	3.59418e-25	0.935937
Chr3	21120161	Pbr013272.1	malate transporter	acid	1.6113e-18	0.763017
Chr3	21138698	Pbr013590.1	dipeptidyl-peptidase4	aroma	5.84685e-13	0.761079
Chr3	21146512	Pbr013272.1	malate transporter	acid	7.62111e-23	-0.886518
Chr3	21155934	Pbr018101.1	aconitate hydratase 1	acid	3.38265e-13	0.826115
Chr3	21157362	Pbr000058.1	malate transporter	acid	3.12286e-13	-0.958592
Chr3	21157362	Pbr038355.1	starch phosphorylase	sugar	3.27881e-14	0.992586
Chr3	21178337	Pbr023784.2	lipoxygenase	aroma	3.03631e-15	1.18798
Chr3	21178343	Pbr016213.1	starch phosphorylase	sugar	3.6917e-16	1.31411
Chr3	21178343	Pbr024522.1	fructokinase	sugar	7.16641e-18	1.37648
Chr3	21178343	Pbr027464.1	malate transporter	acid	1.21401e-13	-1.21193
Chr3	21178343	Pbr035932.1	fructose-1,6-bisphosphatase	sugar	2.00736e-15	1.28565
Chr3	21178343	Pbr041820.1	hydroperoxidelyase	aroma	9.75555e-17	1.33575
Chr3	21178897	Pbr019272.1	starch synthase	sugar	1.39107e-17	1.17442
Chr3	21178936	Pbr008092.1	hexose transporter	sugar	3.65879e-13	-1.05115
Chr3	21178936	Pbr038355.1	starch phosphorylase	sugar	1.19834e-16	1.17615
Chr3	21178953	Pbr034294.1	hexose transporter	sugar	1.24659e-18	-1.16996
Chr3	21178953	Pbr042329.1	starch phosphorylase	sugar	1.66788e-15	1.07507
Chr3	21179709	Pbr016349.1	citrate transporter	acid	2.50116e-14	1.14356
Chr3	21179709	Pbr022330.1	beta-glucosidase	aroma	2.02563e-14	1.14708
Chr3	21179734	Pbr014370.1	fructokinase	sugar	3.80308e-16	1.43344
Chr3	21179734	Pbr015095.1	hexose transporter	sugar	2.38047e-13	1.3085
Chr3	21179734	Pbr018801.2	fructokinase	sugar	8.30503e-15	1.37594
Chr3	21179734	Pbr029752.1	hexokinase	sugar	1.462e-18	1.52795
Chr3	21179734	Pbr036303.1	phosphoenolpyruvatecarboxykinase(ATP)	aroma	1.27819e-13	1.32142
Chr3	21179734	Pbr039240.1	citrate transporter	acid	4.67494e-15	1.38696
Chr3	21179941	Pbr013272.1	malate transporter	acid	2.48733e-17	0.702528
Chr3	21201807	Pbr014738.1	acetylesterase	aroma	1.15559e-15	-1.12496
Chr3	21223580	Pbr027464.1	malate transporter	acid	1.31175e-14	-0.89092
Chr3	21223595	Pbr031898.1	starch synthase	sugar	6.67745e-13	-0.850527
Chr3	21256285	Pbr013272.1	malate transporter	acid	4.57245e-29	-1.06803
Chr3	21285704	Pbr013272.1	malate transporter	acid	1.41578e-32	1.1109
Chr3	21349501	Pbr013272.1	malate transporter	acid	1.36302e-32	-1.01315
Chr3	21363886	Pbr013272.1	malate transporter	acid	3.36575e-16	0.836331
Chr3	21385475	Pbr013272.1	malate transporter	acid	4.94894e-32	1.09466
Chr3	21438099	Pbr013272.1	malate transporter	acid	2.9491e-30	-1.02824
Chr3	21478122	Pbr013272.1	malate transporter	acid	9.65923e-28	-0.955464
Chr3	21501918	Pbr023783.1	beta-glucosidase	aroma	3.42687e-13	0.758313
Chr3	21502139	Pbr013272.1	malate transporter	acid	1.48365e-22	-0.872792
Chr3	21512988	Pbr013272.1	malate transporter	acid	2.32822e-28	1.01637
Chr3	21593806	Pbr023783.1	beta-glucosidase	aroma	7.09138e-15	-0.868593
Chr3	21597887	Pbr013272.1	malate transporter	acid	2.34294e-28	1.00843
Chr3	21613341	Pbr013272.1	malate transporter	acid	7.62105e-26	0.922986
Chr3	21651986	Pbr013272.1	malate transporter	acid	8.02285e-30	1.01404
Chr3	21667626	Pbr013272.1	malate transporter	acid	1.82006e-34	-1.08083
Chr3	21700783	Pbr013272.1	malate transporter	acid	4.24541e-35	1.13291
Chr3	21757933	Pbr013272.1	malate transporter	acid	1.65054e-27	-0.944833
Chr3	21774457	Pbr013590.1	dipeptidyl-peptidase4	aroma	1.67612e-13	0.765131
Chr3	21774462	Pbr023783.1	beta-glucosidase	aroma	2.14565e-13	-0.764682
Chr3	21775624	Pbr013272.1	malate transporter	acid	2.06377e-21	-0.849269
Chr3	21792690	Pbr013272.1	malate transporter	acid	4.76904e-26	0.952213
Chr3	21819691	Pbr013272.1	malate transporter	acid	4.23905e-33	-1.10519
Chr3	21830853	Pbr013272.1	malate transporter	acid	4.23905e-33	1.10519
Chr3	21848000	Pbr013272.1	malate transporter	acid	1.90498e-33	1.11176
Chr3	22159886	Pbr027676.1	aconitate hydratase 1	acid	5.93184e-14	1.02711
Chr3	22185388	Pbr027676.1	aconitate hydratase 1	acid	6.0368e-16	-0.826005
Chr3	22660170	Pbr027676.1	aconitate hydratase 1	acid	1.23767e-13	0.961273
Chr3	23249877	Pbr027676.1	aconitate hydratase 1	acid	3.72851e-17	1.15706
Chr3	25529419	Pbr015925.1	citrate transporter	acid	1.29826e-13	0.96953
Chr3	26227408	Pbr014738.1	acetylesterase	aroma	4.11376e-16	0.668576
Chr3	26627395	Pbr016213.1	starch phosphorylase	sugar	1.0795e-14	-1.20279
Chr3	26627395	Pbr024522.1	fructokinase	sugar	3.55323e-16	-1.25877
Chr3	26627395	Pbr027464.1	malate transporter	acid	8.57743e-14	1.16658
Chr3	26663435	Pbr027676.1	aconitate hydratase 1	acid	1.26338e-15	-0.743264
Chr3	26840983	Pbr030186.1	pyruvate kinase	acid	2.25352e-15	-1.11507
Chr3	26840996	Pbr006726.1	glucose-6-phosphate 1-dehydrogenase	sugar	1.42406e-17	1.29326
Chr3	26840996	Pbr028003.1	starch phosphorylase	sugar	3.34148e-16	1.2457
Chr3	26840996	Pbr028764.1	fructose-bisphosphate aldolase	sugar	4.46094e-19	1.34201
Chr3	26840996	Pbr032936.1	S-(hydroxymethyl)glutathionedehydrogenase/alcoholdehydrogenase	aroma	1.38872e-13	1.14501
Chr3	26841011	Pbr000058.1	malate transporter	acid	6.71924e-16	-1.22596
Chr3	26841011	Pbr001348.1	hexose transporter	sugar	4.33009e-16	-1.23283
Chr3	26841011	Pbr003107.1	sucrose-phosphate synthase	sugar	1.18287e-14	1.1794
Chr3	26841011	Pbr004541.1	lipoxygenase	aroma	1.07009e-14	1.18108
Chr3	26841011	Pbr004568.1	lipoxygenase	aroma	2.08938e-16	1.24408
Chr3	26841011	Pbr004967.1	lipoxygenase	aroma	8.79214e-15	1.18436
Chr3	26841011	Pbr004969.1	lipoxygenase	aroma	2.33053e-14	1.16794
Chr3	26841011	Pbr005571.1	citrate synthase	acid	1.25171e-16	-1.25188
Chr3	26841011	Pbr008100.1	lipoxygenase	aroma	2.74663e-16	1.23987
Chr3	26841011	Pbr009635.1	sucrose transporter	sugar	1.07502e-13	1.14141
Chr3	26841011	Pbr010532.1	fructose-1,6-bisphosphatase	sugar	1.54666e-13	1.13495
Chr3	26841011	Pbr010565.1	lysosomalPro-Xcarboxypeptidase	aroma	2.98085e-13	1.12315
Chr3	26841011	Pbr012094.1	phosphoglucomutase	sugar	4.20549e-17	-1.26821
Chr3	26841011	Pbr012392.1	fructose-1,6-bisphosphatase	sugar	8.78225e-13	1.10328
Chr3	26841011	Pbr013372.1	fructose-bisphosphate aldolase	sugar	3.12435e-14	-1.16293
Chr3	26841011	Pbr014289.1	sorbitol transporter	sugar	5.33046e-17	-1.2647
Chr3	26841011	Pbr015141.1	glucose-6-phosphate 1-dehydrogenase	sugar	4.5553e-13	-1.11541
Chr3	26841011	Pbr016356.1	isocitrate dehydrogenase	acid	2.86854e-14	-1.16439
Chr3	26841011	Pbr018101.1	aconitate hydratase 1	acid	2.50761e-17	-1.27583
Chr3	26841011	Pbr018870.1	pyruvate kinase	acid	3.61705e-16	-1.23562
Chr3	26841011	Pbr018950.1	hexose transporter	sugar	1.88016e-14	1.17159
Chr3	26841011	Pbr019537.1	acetyl-CoAacyltransferase1	aroma	9.86427e-18	-1.28936
Chr3	26841011	Pbr020853.1	beta-glucosidase	aroma	3.05704e-19	1.33755
Chr3	26841011	Pbr022360.1	fructose-bisphosphate aldolase	sugar	1.11736e-16	1.2536
Chr3	26841011	Pbr022545.1	ATP citrate (pro-S)-lyase	acid	4.93543e-15	-1.19392
Chr3	26841011	Pbr024431.1	isocitrate dehydrogenase	acid	2.75862e-16	-1.23981
Chr3	26841011	Pbr028275.1	alcoholdehydrogenase	aroma	4.54047e-16	1.23209
Chr3	26841011	Pbr028609.1	phosphofructokinase	sugar	5.96642e-17	1.26302
Chr3	26841011	Pbr028992.1	beta-glucosidase	aroma	4.5195e-18	1.30048
Chr3	26841011	Pbr030382.1	beta-glucosidase	aroma	7.71212e-20	1.35577
Chr3	26841011	Pbr030554.1	malate dehydrogenase	acid	1.05683e-15	1.2188
Chr3	26841011	Pbr031898.1	starch synthase	sugar	6.00761e-14	1.15162
Chr3	26841011	Pbr034759.1	sorbitol transporter	sugar	3.39128e-13	-1.1208
Chr3	26841011	Pbr036276.1	lipoxygenase	aroma	2.78603e-17	1.27428
Chr3	26841011	Pbr036345.1	fructose-1,6-bisphosphatase	sugar	2.75889e-15	1.20341
Chr3	26841011	Pbr037395.1	sucrose synthase	sugar	4.90335e-15	1.19402
Chr3	26841011	Pbr038453.1	starch synthase	sugar	7.8782e-16	1.22345
Chr3	26841011	Pbr038975.1	fructose-bisphosphate aldolase	sugar	1.89498e-16	1.24557
Chr3	26841011	Pbr040325.2	malate dehydrogenase	acid	2.41626e-14	1.16733
Chr3	26841011	Pbr041369.1	beta-glucosidase	aroma	2.80133e-15	1.20316
Chr3	26841011	Pbr041820.1	hydroperoxidelyase	aroma	1.14701e-13	1.14026
Chr3	26841131	Pbr022043.1	sorbitol dehydrogenase	sugar	5.20088e-14	1.14039
Chr3	27017098	Pbr027676.1	aconitate hydratase 1	acid	1.87794e-14	-1.41421
Chr3	27030283	Pbr039380.2	alcoholdehydrogenase	aroma	2.52448e-13	-0.875793
Chr3	27176610	Pbr015376.1	lysosomalPro-Xcarboxypeptidase	aroma	2.87156e-18	0.958506
Chr3	27176702	Pbr016213.1	starch phosphorylase	sugar	4.24079e-16	-1.32571
Chr3	27176702	Pbr017459.1	phosphoenolpyruvate carboxykinase	acid	3.16095e-15	-1.29136
Chr3	27176702	Pbr018801.2	fructokinase	sugar	2.04392e-13	-1.21477
Chr3	27176702	Pbr019537.1	acetyl-CoAacyltransferase1	aroma	8.08121e-16	1.31485
Chr3	27176702	Pbr022330.1	beta-glucosidase	aroma	4.93961e-16	-1.32315
Chr3	27176702	Pbr024431.1	isocitrate dehydrogenase	acid	1.71968e-17	1.3775
Chr3	27176702	Pbr030554.1	malate dehydrogenase	acid	4.42101e-16	-1.32501
Chr3	27176702	Pbr036303.1	phosphoenolpyruvatecarboxykinase(ATP)	aroma	1.43247e-15	-1.30508
Chr3	27176702	Pbr038355.1	starch phosphorylase	sugar	7.69679e-16	-1.31567
Chr3	27176702	Pbr039553.1	starch synthase	sugar	1.20444e-14	-1.2676
Chr3	27176768	Pbr030382.1	beta-glucosidase	aroma	1.17948e-18	0.881934
Chr3	27176779	Pbr013898.2	phosphoglucomutase	sugar	1.11434e-14	-0.779856
Chr3	27176779	Pbr040325.2	malate dehydrogenase	acid	3.74837e-13	-0.739273
Chr3	27176976	Pbr004541.1	lipoxygenase	aroma	1.13456e-17	-0.934486
Chr3	27176976	Pbr004568.1	lipoxygenase	aroma	9.88357e-19	-0.959385
Chr3	27176976	Pbr005571.1	citrate synthase	acid	7.7869e-21	1.00541
Chr3	27176976	Pbr010565.1	lysosomalPro-Xcarboxypeptidase	aroma	8.50432e-16	-0.887228
Chr3	27176976	Pbr012094.1	phosphoglucomutase	sugar	6.23509e-18	0.940707
Chr3	27176976	Pbr014289.1	sorbitol transporter	sugar	5.94324e-14	0.8361
Chr3	27176976	Pbr015925.1	citrate transporter	acid	1.34504e-14	-0.854565
Chr3	27176976	Pbr016356.1	isocitrate dehydrogenase	acid	7.92934e-15	0.860977
Chr3	27176976	Pbr018101.1	aconitate hydratase 1	acid	1.66914e-16	0.905567
Chr3	27176976	Pbr018950.1	hexose transporter	sugar	6.31729e-17	-0.916207
Chr3	27176976	Pbr020361.1	beta-glucosidase	aroma	1.65365e-16	-0.905671
Chr3	27176976	Pbr022360.1	fructose-bisphosphate aldolase	sugar	2.63454e-20	-0.994227
Chr3	27176976	Pbr027464.1	malate transporter	acid	3.55453e-18	0.946479
Chr3	27176976	Pbr028003.1	starch phosphorylase	sugar	1.64384e-17	-0.930593
Chr3	27176976	Pbr028275.1	alcoholdehydrogenase	aroma	8.07963e-16	-0.887815
Chr3	27176976	Pbr030186.1	pyruvate kinase	acid	9.21583e-20	0.982464
Chr3	27176976	Pbr034460.1	lysosomalPro-Xcarboxypeptidase	aroma	1.69164e-13	-0.822697
Chr3	27176976	Pbr035932.1	fructose-1,6-bisphosphatase	sugar	1.40792e-17	-0.932223
Chr3	27176976	Pbr038975.1	fructose-bisphosphate aldolase	sugar	1.78473e-17	-0.929726
Chr3	27176995	Pbr003107.1	sucrose-phosphate synthase	sugar	1.71429e-16	0.89351
Chr3	27176995	Pbr024522.1	fructokinase	sugar	2.92171e-15	0.86154
Chr3	27177073	Pbr006120.1	glucose-1-phosphate adenylyltransferase	sugar	2.70499e-15	-0.773393
Chr3	27177073	Pbr011142.1	beta-glucosidase	aroma	1.48307e-18	-0.845564
Chr3	27177073	Pbr026844.2	beta-glucosidase	aroma	1.30556e-14	-0.7567
Chr3	27190392	Pbr019272.1	starch synthase	sugar	4.23336e-14	0.675589
Chr3	27190392	Pbr020361.1	beta-glucosidase	aroma	1.29086e-18	0.769121
Chr3	27190392	Pbr024431.1	isocitrate dehydrogenase	acid	9.82913e-15	-0.690065
Chr3	27190392	Pbr024522.1	fructokinase	sugar	3.7096e-17	0.741165
Chr3	27190392	Pbr026844.2	beta-glucosidase	aroma	1.78978e-16	0.727378
Chr3	27190392	Pbr028275.1	alcoholdehydrogenase	aroma	9.53924e-19	0.771547
Chr3	27190392	Pbr030186.1	pyruvate kinase	acid	1.8178e-23	-0.850142
Chr3	27190392	Pbr032775.1	sorbitol dehydrogenase	sugar	2.14752e-14	0.682379
Chr3	27190392	Pbr038975.1	fructose-bisphosphate aldolase	sugar	7.92496e-19	0.773027
Chr3	27190409	Pbr005571.1	citrate synthase	acid	3.67189e-22	-0.824454
Chr3	27190409	Pbr006120.1	glucose-1-phosphate adenylyltransferase	sugar	9.05199e-15	0.686302
Chr3	27190409	Pbr018950.1	hexose transporter	sugar	2.31082e-17	0.740299
Chr3	27190409	Pbr035932.1	fructose-1,6-bisphosphatase	sugar	1.53092e-20	0.797996
Chr3	27190418	Pbr008092.1	hexose transporter	sugar	2.09875e-14	-0.694007
Chr3	27190418	Pbr014289.1	sorbitol transporter	sugar	3.64016e-18	-0.773397
Chr3	27190418	Pbr015925.1	citrate transporter	acid	2.93599e-15	0.713394
Chr3	27190418	Pbr016356.1	isocitrate dehydrogenase	acid	6.68035e-17	-0.748357
Chr3	27190418	Pbr038355.1	starch phosphorylase	sugar	2.52752e-15	0.714835
Chr3	27191167	Pbr030843.1	beta-glucosidase	aroma	1.13126e-14	-0.93344
Chr3	27191167	Pbr040325.2	malate dehydrogenase	acid	1.08442e-13	-0.902672
Chr3	27191251	Pbr003107.1	sucrose-phosphate synthase	sugar	5.70801e-18	-1.03996
Chr3	27191251	Pbr004541.1	lipoxygenase	aroma	6.36183e-16	-0.983553
Chr3	27191251	Pbr004568.1	lipoxygenase	aroma	2.96119e-17	-1.02089
Chr3	27191251	Pbr010532.1	fructose-1,6-bisphosphatase	sugar	3.59785e-15	-0.961327
Chr3	27191251	Pbr010565.1	lysosomalPro-Xcarboxypeptidase	aroma	3.6252e-15	-0.961228
Chr3	27191251	Pbr011142.1	beta-glucosidase	aroma	2.59752e-18	-1.04885
Chr3	27191251	Pbr012094.1	phosphoglucomutase	sugar	1.32972e-17	1.03025
Chr3	27191251	Pbr013898.2	phosphoglucomutase	sugar	3.86668e-14	-0.929395
Chr3	27191251	Pbr015376.1	lysosomalPro-Xcarboxypeptidase	aroma	3.71803e-17	-1.0182
Chr3	27191251	Pbr018101.1	aconitate hydratase 1	acid	2.81345e-18	1.04796
Chr3	27191251	Pbr019537.1	acetyl-CoAacyltransferase1	aroma	4.56156e-17	1.01578
Chr3	27191251	Pbr022360.1	fructose-bisphosphate aldolase	sugar	1.25164e-20	-1.10564
Chr3	27191251	Pbr027464.1	malate transporter	acid	1.92114e-17	1.02597
Chr3	27191251	Pbr028003.1	starch phosphorylase	sugar	7.47103e-16	-0.981527
Chr3	27191251	Pbr030382.1	beta-glucosidase	aroma	7.23101e-20	-1.08761
Chr3	27191251	Pbr030554.1	malate dehydrogenase	acid	6.8301e-16	-0.982658
Chr3	27191251	Pbr034460.1	lysosomalPro-Xcarboxypeptidase	aroma	8.22312e-15	-0.950411
Chr3	27191251	Pbr036303.1	phosphoenolpyruvatecarboxykinase(ATP)	aroma	3.93187e-14	-0.929164
Chr3	27191251	Pbr039553.1	starch synthase	sugar	6.45864e-17	-1.01163
Chr3	27191251	Pbr041820.1	hydroperoxidelyase	aroma	3.70989e-14	-0.929967
Chr3	27191432	Pbr016213.1	starch phosphorylase	sugar	4.95035e-14	-0.85361
Chr3	27191432	Pbr018801.2	fructokinase	sugar	4.44307e-13	-0.8247
Chr3	27191432	Pbr022330.1	beta-glucosidase	aroma	1.12823e-15	-0.900007
Chr3	27191432	Pbr042329.1	starch phosphorylase	sugar	2.65798e-14	-0.861525
Chr3	27267133	Pbr014738.1	acetylesterase	aroma	3.87796e-13	-1.09696
Chr3	27278487	Pbr014738.1	acetylesterase	aroma	1.55199e-13	-1.12098
Chr3	27302233	Pbr014738.1	acetylesterase	aroma	3.87796e-13	-1.09696
Chr3	27330922	Pbr020361.1	beta-glucosidase	aroma	2.02952e-15	0.897263
Chr3	27330922	Pbr041820.1	hydroperoxidelyase	aroma	2.29736e-15	0.895779
Chr3	27331281	Pbr024431.1	isocitrate dehydrogenase	acid	1.63022e-17	0.853814
Chr3	27331281	Pbr030186.1	pyruvate kinase	acid	1.96754e-14	0.779705
Chr3	27331281	Pbr034759.1	sorbitol transporter	sugar	1.69885e-15	0.806616
Chr3	27331418	Pbr000142.1	starch synthase	sugar	3.2653e-19	0.9094
Chr3	27331418	Pbr006726.1	glucose-6-phosphate 1-dehydrogenase	sugar	1.62405e-15	0.824548
Chr3	27331418	Pbr022545.1	ATP citrate (pro-S)-lyase	acid	2.57938e-14	-0.793428
Chr3	27332092	Pbr008084.1	hexose transporter	sugar	2.87042e-14	-0.704625
Chr3	27332417	Pbr018101.1	aconitate hydratase 1	acid	8.76649e-14	0.677908
Chr3	27332417	Pbr018870.1	pyruvate kinase	acid	1.27309e-13	0.674004
Chr3	27332417	Pbr031898.1	starch synthase	sugar	8.64092e-16	-0.723489
Chr3	27332430	Pbr010532.1	fructose-1,6-bisphosphatase	sugar	1.1626e-15	-0.715887
Chr4	10344	Pbr005571.1	citrate synthase	acid	2.02798e-15	-1.16791
Chr4	10344	Pbr013372.1	fructose-bisphosphate aldolase	sugar	7.50373e-20	-1.3107
Chr4	10344	Pbr015095.1	hexose transporter	sugar	6.33529e-14	1.11215
Chr4	10344	Pbr018101.1	aconitate hydratase 1	acid	1.4225e-13	-1.09837
Chr4	10344	Pbr019164.1	hexose transporter	sugar	5.08817e-17	1.223
Chr4	10344	Pbr028992.1	beta-glucosidase	aroma	1.6764e-18	1.27033
Chr4	10344	Pbr036013.1	acetylesterase	aroma	5.73261e-14	1.11383
Chr4	10344	Pbr039673.1	glucose-6-phosphate adenylyltransferase	sugar	6.77932e-21	1.34033
Chr4	10884	Pbr000058.1	malate transporter	acid	9.33366e-18	-1.31902
Chr4	10884	Pbr001348.1	hexose transporter	sugar	1.53728e-17	-1.31166
Chr4	10884	Pbr003107.1	sucrose-phosphate synthase	sugar	7.63028e-16	1.25134
Chr4	10884	Pbr004969.1	lipoxygenase	aroma	2.23346e-20	1.40244
Chr4	10884	Pbr006120.1	glucose-1-phosphate adenylyltransferase	sugar	5.27864e-23	1.47706
Chr4	10884	Pbr006726.1	glucose-6-phosphate 1-dehydrogenase	sugar	1.83404e-17	1.30904
Chr4	10884	Pbr008100.1	lipoxygenase	aroma	1.04793e-22	1.469
Chr4	10884	Pbr009635.1	sucrose transporter	sugar	5.44262e-17	1.29267
Chr4	10884	Pbr012392.1	fructose-1,6-bisphosphatase	sugar	5.09931e-17	1.29366
Chr4	10884	Pbr012401.1	fructose-1,6-bisphosphatase	sugar	1.24325e-18	1.34799
Chr4	10884	Pbr013898.2	phosphoglucomutase	sugar	6.82324e-16	1.25314
Chr4	10884	Pbr014289.1	sorbitol transporter	sugar	2.6073e-16	-1.26843
Chr4	10884	Pbr016356.1	isocitrate dehydrogenase	acid	1.40652e-16	-1.27808
Chr4	10884	Pbr017459.1	phosphoenolpyruvate carboxykinase	acid	1.59102e-17	1.31115
Chr4	10884	Pbr018950.1	hexose transporter	sugar	2.08893e-20	1.40331
Chr4	10884	Pbr020361.1	beta-glucosidase	aroma	2.53563e-17	1.3042
Chr4	10884	Pbr022329.1	beta-glucosidase	aroma	1.37416e-15	1.2418
Chr4	10884	Pbr022360.1	fructose-bisphosphate aldolase	sugar	1.11496e-19	1.38116
Chr4	10884	Pbr028003.1	starch phosphorylase	sugar	8.5149e-19	1.3533
Chr4	10884	Pbr028609.1	phosphofructokinase	sugar	1.07776e-14	1.20738
Chr4	10884	Pbr030382.1	beta-glucosidase	aroma	3.14451e-18	1.3348
Chr4	10884	Pbr030554.1	malate dehydrogenase	acid	2.10812e-15	1.23478
Chr4	10884	Pbr030843.1	beta-glucosidase	aroma	7.82292e-17	1.28713
Chr4	10884	Pbr031898.1	starch synthase	sugar	3.35489e-19	1.3662
Chr4	10884	Pbr032936.1	S-(hydroxymethyl)glutathionedehydrogenase/alcoholdehydrogenase	aroma	1.01993e-15	1.24665
Chr4	10884	Pbr035932.1	fructose-1,6-bisphosphatase	sugar	9.74336e-18	1.31838
Chr4	10884	Pbr036276.1	lipoxygenase	aroma	9.81248e-20	1.38288
Chr4	10884	Pbr036303.1	phosphoenolpyruvatecarboxykinase(ATP)	aroma	6.38486e-15	1.21629
Chr4	10884	Pbr037395.1	sucrose synthase	sugar	1.02808e-17	1.3176
Chr4	10884	Pbr038975.1	fructose-bisphosphate aldolase	sugar	1.29341e-19	1.37917
Chr4	10884	Pbr041369.1	beta-glucosidase	aroma	2.79201e-14	1.19092
Chr4	10887	Pbr020853.1	beta-glucosidase	aroma	4.43695e-19	1.346
Chr4	10898	Pbr000274.1	H+ symporter	sugar	6.83652e-16	1.24359
Chr4	10898	Pbr004541.1	lipoxygenase	aroma	5.80334e-24	1.49097
Chr4	10898	Pbr004568.1	lipoxygenase	aroma	2.47315e-19	1.35998
Chr4	10898	Pbr004967.1	lipoxygenase	aroma	8.34777e-14	1.16261
Chr4	10898	Pbr005421.1	acetylesterase	aroma	5.8368e-14	1.16896
Chr4	10898	Pbr018232.1	sucrose transporter	sugar	2.47082e-17	1.29469
Chr4	10898	Pbr019272.1	starch synthase	sugar	8.94286e-17	1.27532
Chr4	10898	Pbr019537.1	acetyl-CoAacyltransferase1	aroma	2.60995e-21	-1.41902
Chr4	10898	Pbr022330.1	beta-glucosidase	aroma	1.5746e-14	1.19176
Chr4	10898	Pbr022545.1	ATP citrate (pro-S)-lyase	acid	3.14727e-16	-1.25586
Chr4	10898	Pbr028275.1	alcoholdehydrogenase	aroma	2.34716e-19	1.36068
Chr4	10898	Pbr028764.1	fructose-bisphosphate aldolase	sugar	3.96573e-17	1.28763
Chr4	10898	Pbr030186.1	pyruvate kinase	acid	1.43026e-17	-1.30276
Chr4	10898	Pbr038355.1	starch phosphorylase	sugar	2.90172e-16	1.25713
Chr4	10898	Pbr038453.1	starch synthase	sugar	1.02435e-16	1.27325
Chr4	10898	Pbr041820.1	hydroperoxidelyase	aroma	1.67593e-20	1.3955
Chr4	10953	Pbr012094.1	phosphoglucomutase	sugar	5.34582e-14	-1.18879
Chr4	10953	Pbr015925.1	citrate transporter	acid	1.64238e-13	1.16841
Chr4	10953	Pbr016213.1	starch phosphorylase	sugar	1.06606e-18	1.36083
Chr4	10953	Pbr024522.1	fructokinase	sugar	1.47358e-17	1.32266
Chr4	10953	Pbr027464.1	malate transporter	acid	9.43209e-15	-1.21922
Chr4	10953	Pbr034954.1	glucose-4-phosphate adenylyltransferase	sugar	1.71478e-15	1.24796
Chr4	10953	Pbr034963.1	beta-glucosidase	aroma	1.95202e-15	1.24582
Chr4	10953	Pbr037752.1	ATP citrate (pro-S)-lyase	acid	4.22368e-15	1.23291
Chr4	10956	Pbr011142.1	beta-glucosidase	aroma	4.82283e-16	1.26864
Chr4	30467	Pbr024522.1	fructokinase	sugar	9.85796e-16	-1.08247
Chr4	30467	Pbr028275.1	alcoholdehydrogenase	aroma	1.15688e-15	-1.08021
Chr4	30469	Pbr003107.1	sucrose-phosphate synthase	sugar	5.79987e-16	-1.08497
Chr4	30469	Pbr004969.1	lipoxygenase	aroma	3.31381e-19	-1.18055
Chr4	30469	Pbr008100.1	lipoxygenase	aroma	7.55806e-14	-1.01372
Chr4	30469	Pbr016213.1	starch phosphorylase	sugar	5.96042e-16	-1.08459
Chr4	30469	Pbr017459.1	phosphoenolpyruvate carboxykinase	acid	6.47969e-15	-1.05066
Chr4	30469	Pbr018101.1	aconitate hydratase 1	acid	7.28941e-15	1.04894
Chr4	30469	Pbr019272.1	starch synthase	sugar	2.50918e-16	-1.09645
Chr4	30469	Pbr022330.1	beta-glucosidase	aroma	1.91489e-14	-1.03463
Chr4	30469	Pbr023784.2	lipoxygenase	aroma	9.10239e-15	-1.04568
Chr4	30469	Pbr027464.1	malate transporter	acid	5.81588e-16	1.08493
Chr4	30469	Pbr030186.1	pyruvate kinase	acid	1.34428e-15	1.07323
Chr4	30469	Pbr036303.1	phosphoenolpyruvatecarboxykinase(ATP)	aroma	5.34307e-14	-1.01907
Chr4	30469	Pbr038355.1	starch phosphorylase	sugar	4.93319e-18	-1.14766
Chr4	30469	Pbr038453.1	starch synthase	sugar	1.89835e-18	-1.15949
Chr4	30469	Pbr039673.1	glucose-6-phosphate adenylyltransferase	sugar	1.83944e-16	-1.10065
Chr4	30469	Pbr041820.1	hydroperoxidelyase	aroma	4.61453e-18	-1.1485
Chr4	30514	Pbr005571.1	citrate synthase	acid	6.91671e-13	-1.28587
Chr4	30521	Pbr006120.1	glucose-1-phosphate adenylyltransferase	sugar	5.36729e-15	1.4816
Chr4	30521	Pbr018950.1	hexose transporter	sugar	2.99969e-13	1.39525
Chr4	30521	Pbr020361.1	beta-glucosidase	aroma	1.56071e-14	1.45949
Chr4	30521	Pbr028003.1	starch phosphorylase	sugar	6.71275e-14	1.42836
Chr4	30521	Pbr030554.1	malate dehydrogenase	acid	8.06654e-13	1.37267
Chr4	30521	Pbr031898.1	starch synthase	sugar	5.0949e-15	1.48266
Chr4	30521	Pbr037752.1	ATP citrate (pro-S)-lyase	acid	1.87506e-13	1.40577
Chr4	65608	Pbr039380.2	alcoholdehydrogenase	aroma	1.42335e-13	0.599014
Chr4	65852	Pbr023783.1	beta-glucosidase	aroma	4.58811e-15	-0.6299
Chr4	72030	Pbr013272.1	malate transporter	acid	2.26845e-16	0.889802
Chr4	107859	Pbr027676.1	aconitate hydratase 1	acid	1.71769e-14	-0.88348
Chr4	132503	Pbr023783.1	beta-glucosidase	aroma	8.28316e-14	0.839508
Chr4	363848	Pbr038056.1	citrate transporter	acid	3.7312e-14	-0.665145
Chr4	381145	Pbr038056.1	citrate transporter	acid	1.91565e-13	0.648335
Chr4	404355	Pbr023783.1	beta-glucosidase	aroma	7.77855e-16	-0.722019
Chr4	410314	Pbr038056.1	citrate transporter	acid	7.49068e-16	-0.646623
Chr4	412895	Pbr014738.1	acetylesterase	aroma	8.03125e-17	-0.671243
Chr4	422807	Pbr038547.1	sorbitol transporter	sugar	6.26588e-14	0.605324
Chr4	427808	Pbr038056.1	citrate transporter	acid	9.24642e-18	0.68903
Chr4	439098	Pbr038056.1	citrate transporter	acid	5.02439e-17	0.635895
Chr4	452999	Pbr038056.1	citrate transporter	acid	2.95889e-14	0.735871
Chr4	489781	Pbr038056.1	citrate transporter	acid	1.31506e-13	0.71733
Chr4	501399	Pbr038056.1	citrate transporter	acid	8.98175e-15	-0.742828
Chr4	524845	Pbr038056.1	citrate transporter	acid	7.12472e-17	-0.67141
Chr4	543247	Pbr038056.1	citrate transporter	acid	8.89249e-18	0.675353
Chr4	545330	Pbr014738.1	acetylesterase	aroma	1.02645e-14	-0.611805
Chr4	572635	Pbr039380.2	alcoholdehydrogenase	aroma	3.88524e-14	0.610575
Chr4	573088	Pbr038547.1	sorbitol transporter	sugar	1.25378e-15	0.648876
Chr4	595834	Pbr038056.1	citrate transporter	acid	1.12994e-13	-0.69209
Chr4	598741	Pbr038547.1	sorbitol transporter	sugar	4.33436e-15	0.742886
Chr4	605186	Pbr020433.1	lipoxygenase	aroma	2.21516e-13	1.48396
Chr4	685635	Pbr020433.1	lipoxygenase	aroma	2.21516e-13	1.48396
Chr4	713516	Pbr038547.1	sorbitol transporter	sugar	3.68844e-13	0.661854
Chr4	716948	Pbr020433.1	lipoxygenase	aroma	7.99777e-13	1.10407
Chr4	737864	Pbr020433.1	lipoxygenase	aroma	8.22178e-13	-1.55847
Chr4	745257	Pbr038547.1	sorbitol transporter	sugar	2.12879e-13	0.708325
Chr4	824835	Pbr038056.1	citrate transporter	acid	9.25772e-15	-0.811247
Chr4	825675	Pbr038547.1	sorbitol transporter	sugar	1.47004e-14	0.714407
Chr4	845591	Pbr038056.1	citrate transporter	acid	7.32428e-14	-0.777232
Chr4	845591	Pbr038547.1	sorbitol transporter	sugar	2.36271e-13	0.763143
Chr4	845976	Pbr020433.1	lipoxygenase	aroma	8.22178e-13	-1.55847
Chr4	1062548	Pbr014738.1	acetylesterase	aroma	3.87796e-13	1.09696
Chr4	1412911	Pbr015516.1	malate dehydrogenase	acid	3.31739e-19	-1.14346
Chr4	1412972	Pbr000007.1	phosphofructokinase	sugar	2.76663e-14	0.993755
Chr4	1412972	Pbr013899.1	fructokinase	sugar	2.16493e-17	1.09011
Chr4	1414200	Pbr026844.2	beta-glucosidase	aroma	6.66554e-15	-1.04367
Chr4	1414200	Pbr039114.1	sucrose transporter	sugar	8.06602e-14	1.00637
Chr4	1414328	Pbr003826.1	ATP citrate (pro-S)-lyase	acid	3.68589e-16	-1.47106
Chr4	1414338	Pbr001348.1	hexose transporter	sugar	5.71593e-17	1.48535
Chr4	1414338	Pbr015141.1	glucose-6-phosphate 1-dehydrogenase	sugar	1.68592e-15	1.42387
Chr4	1414338	Pbr028003.1	starch phosphorylase	sugar	1.28846e-17	-1.51103
Chr4	1414338	Pbr030382.1	beta-glucosidase	aroma	3.65907e-21	-1.63906
Chr4	1414362	Pbr000274.1	H+ symporter	sugar	4.28185e-16	-1.233
Chr4	1414362	Pbr001339.1	hexose transporter	sugar	7.35219e-14	1.14809
Chr4	1414362	Pbr004289.1	beta-glucosidase	aroma	5.26819e-15	-1.19284
Chr4	1414362	Pbr006120.1	glucose-1-phosphate adenylyltransferase	sugar	1.53505e-20	-1.37652
Chr4	1414362	Pbr006272.1	malate dehydrogenase	acid	1.4183e-16	-1.24999
Chr4	1414362	Pbr010565.1	lysosomalPro-Xcarboxypeptidase	aroma	1.06841e-17	-1.28821
Chr4	1414362	Pbr011142.1	beta-glucosidase	aroma	1.8773e-14	-1.17162
Chr4	1414362	Pbr012094.1	phosphoglucomutase	sugar	1.16045e-15	1.21732
Chr4	1414362	Pbr013372.1	fructose-bisphosphate aldolase	sugar	2.87061e-13	1.12383
Chr4	1414362	Pbr014289.1	sorbitol transporter	sugar	2.75963e-22	1.42556
Chr4	1414362	Pbr018801.2	fructokinase	sugar	8.55792e-13	-1.10376
Chr4	1414362	Pbr018950.1	hexose transporter	sugar	2.88383e-17	-1.27378
Chr4	1414362	Pbr020432.1	lipoxygenase	aroma	1.16357e-15	1.21728
Chr4	1414362	Pbr022043.1	sorbitol dehydrogenase	sugar	9.35885e-15	-1.18332
Chr4	1414362	Pbr028609.1	phosphofructokinase	sugar	5.65074e-17	-1.26383
Chr4	1414362	Pbr036303.1	phosphoenolpyruvatecarboxykinase(ATP)	aroma	9.19146e-23	-1.43837
Chr4	1414362	Pbr036345.1	fructose-1,6-bisphosphatase	sugar	1.59602e-15	-1.21223
Chr4	1414362	Pbr037395.1	sucrose synthase	sugar	9.40413e-16	-1.22065
Chr4	1414362	Pbr039652.1	hexose transporter	sugar	1.66573e-14	-1.17364
Chr4	1414362	Pbr039673.1	glucose-6-phosphate adenylyltransferase	sugar	3.88385e-17	-1.26939
Chr4	1414408	Pbr001165.1	beta-glucosidase	aroma	1.17161e-14	-1.0533
Chr4	1414408	Pbr004967.1	lipoxygenase	aroma	1.32476e-21	-1.25625
Chr4	1414408	Pbr005767.1	S-(hydroxymethyl)glutathionedehydrogenase/alcoholdehydrogenase	aroma	4.37374e-15	-1.06788
Chr4	1414408	Pbr016036.1	hexose transporter	sugar	3.71537e-18	-1.16374
Chr4	1414408	Pbr016213.1	starch phosphorylase	sugar	1.09842e-23	-1.30589
Chr4	1414408	Pbr016349.1	citrate transporter	acid	1.4181e-14	-1.05043
Chr4	1414408	Pbr016356.1	isocitrate dehydrogenase	acid	5.4507e-23	1.28976
Chr4	1414408	Pbr017113.2	hexose transporter	sugar	3.83921e-21	-1.24463
Chr4	1414408	Pbr017459.1	phosphoenolpyruvate carboxykinase	acid	2.2339e-24	-1.3215
Chr4	1414408	Pbr019272.1	starch synthase	sugar	3.45044e-29	-1.41946
Chr4	1414408	Pbr020361.1	beta-glucosidase	aroma	8.50343e-22	-1.26102
Chr4	1414408	Pbr024431.1	isocitrate dehydrogenase	acid	2.33238e-22	1.27473
Chr4	1414408	Pbr024522.1	fructokinase	sugar	9.46486e-18	-1.15187
Chr4	1414408	Pbr028275.1	alcoholdehydrogenase	aroma	1.99108e-23	-1.29995
Chr4	1414408	Pbr030554.1	malate dehydrogenase	acid	3.00298e-17	-1.13689
Chr4	1414408	Pbr036276.1	lipoxygenase	aroma	2.33862e-26	-1.36394
Chr4	1414408	Pbr037752.1	ATP citrate (pro-S)-lyase	acid	6.32627e-24	-1.31135
Chr4	1414408	Pbr038453.1	starch synthase	sugar	1.83812e-31	-1.46019
Chr4	1414408	Pbr041820.1	hydroperoxidelyase	aroma	8.53092e-30	-1.43065
Chr4	1414408	Pbr042200.2	beta-glucosidase	aroma	8.11591e-21	-1.23633
Chr4	1414409	Pbr018101.1	aconitate hydratase 1	acid	1.00927e-24	1.32495
Chr4	1414409	Pbr020853.1	beta-glucosidase	aroma	2.70819e-22	-1.26915
Chr4	1414409	Pbr022329.1	beta-glucosidase	aroma	3.43741e-17	-1.13155
Chr4	1414409	Pbr027464.1	malate transporter	acid	6.61431e-23	1.28373
Chr4	1414409	Pbr028992.1	beta-glucosidase	aroma	2.14097e-21	-1.2471
Chr4	1414409	Pbr031060.1	malate dehydrogenase	acid	2.50011e-13	-1.00259
Chr4	1414409	Pbr035932.1	fructose-1,6-bisphosphatase	sugar	6.16167e-19	-1.1822
Chr4	1414415	Pbr008084.1	hexose transporter	sugar	2.74137e-26	1.35412
Chr4	1414415	Pbr039553.1	starch synthase	sugar	3.87283e-17	-1.12656
Chr4	1414415	Pbr042329.1	starch phosphorylase	sugar	4.66626e-14	-1.02591
Chr4	1414429	Pbr000058.1	malate transporter	acid	3.0116e-19	1.1908
Chr4	1414429	Pbr004969.1	lipoxygenase	aroma	4.04399e-26	-1.35473
Chr4	1414429	Pbr005571.1	citrate synthase	acid	4.07871e-22	1.26485
Chr4	1414429	Pbr008100.1	lipoxygenase	aroma	3.16815e-30	-1.43391
Chr4	1414429	Pbr009635.1	sucrose transporter	sugar	9.16707e-18	-1.14865
Chr4	1414429	Pbr013451.1	sorbitol transporter	sugar	3.57935e-18	1.16054
Chr4	1414429	Pbr015095.1	hexose transporter	sugar	7.65657e-21	-1.23309
Chr4	1414429	Pbr022330.1	beta-glucosidase	aroma	1.04761e-22	-1.27901
Chr4	1414429	Pbr023784.2	lipoxygenase	aroma	3.10145e-18	-1.16234
Chr4	1414429	Pbr028764.1	fructose-bisphosphate aldolase	sugar	3.70002e-25	-1.33441
Chr4	1414429	Pbr031898.1	starch synthase	sugar	3.03528e-23	-1.29163
Chr4	1414429	Pbr034294.1	hexose transporter	sugar	2.41687e-22	1.27034
Chr4	1414429	Pbr034963.1	beta-glucosidase	aroma	7.94865e-15	-1.05575
Chr4	1414429	Pbr038355.1	starch phosphorylase	sugar	4.55173e-24	-1.31044
Chr4	1414429	Pbr039240.1	citrate transporter	acid	9.24537e-13	-0.981225
Chr4	1414436	Pbr017810.1	citrate transporter	acid	7.8034e-14	-1.02104
Chr4	1414436	Pbr022525.1	malate dehydrogenase	acid	1.29125e-15	-1.08208
Chr4	1415062	Pbr004568.1	lipoxygenase	aroma	1.62156e-24	-1.33818
Chr4	1415062	Pbr019537.1	acetyl-CoAacyltransferase1	aroma	5.39692e-22	1.27886
Chr4	1415062	Pbr022360.1	fructose-bisphosphate aldolase	sugar	4.81439e-21	-1.25488
Chr4	1415062	Pbr030186.1	pyruvate kinase	acid	7.22373e-27	1.38848
Chr4	1415062	Pbr040325.2	malate dehydrogenase	acid	1.03153e-17	-1.16257
Chr4	1415102	Pbr000142.1	starch synthase	sugar	3.72504e-20	-1.23157
Chr4	1415102	Pbr003107.1	sucrose-phosphate synthase	sugar	7.90085e-19	-1.19504
Chr4	1415102	Pbr004126.1	beta-glucosidase	aroma	4.74241e-16	-1.11088
Chr4	1415102	Pbr004541.1	lipoxygenase	aroma	1.29934e-24	-1.34033
Chr4	1415102	Pbr006726.1	glucose-6-phosphate 1-dehydrogenase	sugar	1.95206e-17	-1.15425
Chr4	1415102	Pbr008092.1	hexose transporter	sugar	2.97723e-23	1.3092
Chr4	1415102	Pbr010532.1	fructose-1,6-bisphosphatase	sugar	1.26719e-16	-1.12918
Chr4	1415102	Pbr012392.1	fructose-1,6-bisphosphatase	sugar	1.56238e-14	-1.05974
Chr4	1415102	Pbr013898.2	phosphoglucomutase	sugar	3.73072e-19	-1.20422
Chr4	1415102	Pbr015376.1	lysosomalPro-Xcarboxypeptidase	aroma	9.75978e-18	-1.16329
Chr4	1415102	Pbr018870.1	pyruvate kinase	acid	4.28708e-14	1.04418
Chr4	1415102	Pbr020415.1	lipoxygenase	aroma	2.70774e-17	1.14993
Chr4	1415102	Pbr022545.1	ATP citrate (pro-S)-lyase	acid	4.63946e-24	1.32788
Chr4	1415102	Pbr029168.1	hexose transporter	sugar	1.292e-14	1.06262
Chr4	1415102	Pbr030843.1	beta-glucosidase	aroma	4.62545e-24	-1.32791
Chr4	1415102	Pbr032775.1	sorbitol dehydrogenase	sugar	1.14718e-13	-1.02865
Chr4	1415102	Pbr032936.1	S-(hydroxymethyl)glutathionedehydrogenase/alcoholdehydrogenase	aroma	6.97102e-18	-1.16763
Chr4	1415102	Pbr034460.1	lysosomalPro-Xcarboxypeptidase	aroma	2.25321e-14	-1.05414
Chr4	1415102	Pbr034759.1	sorbitol transporter	sugar	4.01882e-19	1.20331
Chr4	1415102	Pbr038975.1	fructose-bisphosphate aldolase	sugar	4.73813e-17	-1.14248
Chr4	1415102	Pbr040797.1	pyruvate kinase	acid	5.48284e-15	-1.07549
Chr4	1415102	Pbr041369.1	beta-glucosidase	aroma	3.00322e-20	-1.23407
Chr4	1422176	Pbr038547.1	sorbitol transporter	sugar	7.48718e-15	0.967512
Chr4	1433481	Pbr027676.1	aconitate hydratase 1	acid	4.61956e-13	1.22339
Chr4	1470903	Pbr038547.1	sorbitol transporter	sugar	3.09202e-13	0.742599
Chr4	1673082	Pbr023783.1	beta-glucosidase	aroma	7.13564e-16	0.780951
Chr4	1673082	Pbr027676.1	aconitate hydratase 1	acid	1.74742e-15	0.771878
Chr4	1673264	Pbr006144.1	hexose transporter	sugar	6.59011e-18	-1.23262
Chr4	1673264	Pbr006178.1	phosphoglucomutase	sugar	4.72415e-18	1.23712
Chr4	1673264	Pbr011434.1	malate dehydrogenase	acid	1.00955e-15	-1.16067
Chr4	1673264	Pbr015533.1	hexokinase	sugar	3.32929e-13	-1.06703
Chr4	1673264	Pbr016162.1	pyruvatedecarboxylase	aroma	8.28866e-18	1.22951
Chr4	1673282	Pbr012277.1	pyruvate kinase	acid	2.2316e-13	1.38139
Chr4	1673282	Pbr015118.1	phosphoglucomutase	sugar	8.13549e-16	1.49716
Chr4	1673288	Pbr012641.1	sucrose synthase	sugar	1.3687e-14	-1.2128
Chr4	1729700	Pbr001348.1	hexose transporter	sugar	3.02561e-16	-1.25648
Chr4	1729700	Pbr006726.1	glucose-6-phosphate 1-dehydrogenase	sugar	2.36042e-16	1.26036
Chr4	1729700	Pbr007013.1	fructose-1,6-bisphosphatase	sugar	1.04248e-13	1.15864
Chr4	1729700	Pbr008100.1	lipoxygenase	aroma	4.50057e-15	1.2129
Chr4	1729700	Pbr015141.1	glucose-6-phosphate 1-dehydrogenase	sugar	7.59157e-14	-1.1643
Chr4	1729700	Pbr022545.1	ATP citrate (pro-S)-lyase	acid	9.44454e-17	-1.27449
Chr4	1729700	Pbr028609.1	phosphofructokinase	sugar	6.6206e-17	1.2799
Chr4	1729700	Pbr028764.1	fructose-bisphosphate aldolase	sugar	3.01254e-13	1.13936
Chr4	1729700	Pbr032936.1	S-(hydroxymethyl)glutathionedehydrogenase/alcoholdehydrogenase	aroma	2.63907e-19	1.3591
Chr4	1729715	Pbr000142.1	starch synthase	sugar	2.25111e-14	1.28275
Chr4	1729715	Pbr005841.1	hexokinase	sugar	7.00124e-16	1.34508
Chr4	1729715	Pbr008471.1	utp-glucose-1-phosphate uridylyltransferase	sugar	8.75478e-13	1.21118
Chr4	1729715	Pbr013372.1	fructose-bisphosphate aldolase	sugar	1.82177e-14	-1.28669
Chr4	1729715	Pbr015038.1	ATP citrate (pro-S)-lyase	acid	4.63856e-13	-1.22407
Chr4	1729715	Pbr020085.1	phosphoglucomutase	sugar	1.21684e-13	1.25056
Chr4	1729715	Pbr022043.1	sorbitol dehydrogenase	sugar	6.46397e-18	1.42202
Chr4	1729715	Pbr031898.1	starch synthase	sugar	3.16544e-14	1.27635
Chr4	1736709	Pbr015095.1	hexose transporter	sugar	1.48087e-14	1.29054
Chr4	1736709	Pbr018801.2	fructokinase	sugar	2.35033e-17	1.40157
Chr4	1736709	Pbr024522.1	fructokinase	sugar	1.26689e-17	1.41143
Chr4	1736709	Pbr030554.1	malate dehydrogenase	acid	1.5002e-19	1.47869
Chr4	1736709	Pbr034294.1	hexose transporter	sugar	5.4474e-14	-1.26606
Chr4	1736709	Pbr037752.1	ATP citrate (pro-S)-lyase	acid	8.6908e-15	1.30034
Chr4	1736709	Pbr039553.1	starch synthase	sugar	7.17519e-14	1.26078
Chr4	1736709	Pbr042329.1	starch phosphorylase	sugar	3.33726e-18	1.43229
Chr4	1740390	Pbr035932.1	fructose-1,6-bisphosphatase	sugar	4.08727e-15	1.22379
Chr4	1740390	Pbr039240.1	citrate transporter	acid	2.31346e-15	1.23325
Chr4	1740420	Pbr004126.1	beta-glucosidase	aroma	3.05851e-15	1.30607
Chr4	1740420	Pbr008084.1	hexose transporter	sugar	1.18548e-14	-1.28176
Chr4	1740420	Pbr016349.1	citrate transporter	acid	7.62435e-15	1.28976
Chr4	1740420	Pbr019272.1	starch synthase	sugar	3.55944e-17	1.381
Chr4	1740420	Pbr019445.1	pyruvatedecarboxylase	aroma	6.17776e-17	-1.37211
Chr4	1740420	Pbr027464.1	malate transporter	acid	1.43782e-16	-1.35828
Chr4	1740426	Pbr006120.1	glucose-1-phosphate adenylyltransferase	sugar	2.38524e-15	1.32362
Chr4	1740426	Pbr017459.1	phosphoenolpyruvate carboxykinase	acid	1.18178e-13	1.25113
Chr4	1740426	Pbr026844.2	beta-glucosidase	aroma	1.03688e-15	1.33827
Chr4	1742886	Pbr038547.1	sorbitol transporter	sugar	8.85152e-18	-1.12524
Chr4	1742886	Pbr039380.2	alcoholdehydrogenase	aroma	8.40886e-14	-0.9987
Chr4	1744135	Pbr027676.1	aconitate hydratase 1	acid	6.29051e-16	-1.54803
Chr4	1861713	Pbr038547.1	sorbitol transporter	sugar	1.1346e-12	-0.683183
Chr4	2051568	Pbr023783.1	beta-glucosidase	aroma	9.49039e-14	0.725155
Chr4	2344113	Pbr024522.1	fructokinase	sugar	3.55956e-14	1.01878
Chr4	2345576	Pbr015095.1	hexose transporter	sugar	1.00829e-14	1.12824
Chr4	2345576	Pbr016349.1	citrate transporter	acid	3.74096e-15	1.14387
Chr4	2345587	Pbr005767.1	S-(hydroxymethyl)glutathionedehydrogenase/alcoholdehydrogenase	aroma	9.82314e-15	-1.07947
Chr4	2345623	Pbr010565.1	lysosomalPro-Xcarboxypeptidase	aroma	2.75072e-16	1.11595
Chr4	2345623	Pbr013451.1	sorbitol transporter	sugar	2.65934e-14	-1.0492
Chr4	2345623	Pbr018950.1	hexose transporter	sugar	1.00961e-12	0.990683
Chr4	2345623	Pbr019272.1	starch synthase	sugar	1.64462e-23	1.31224
Chr4	2345623	Pbr023784.2	lipoxygenase	aroma	4.75833e-19	1.19853
Chr4	2345623	Pbr028992.1	beta-glucosidase	aroma	1.56265e-14	1.05733
Chr4	2345623	Pbr034294.1	hexose transporter	sugar	9.5783e-18	-1.16089
Chr4	2345623	Pbr034963.1	beta-glucosidase	aroma	7.14287e-15	1.06911
Chr4	2345623	Pbr036303.1	phosphoenolpyruvatecarboxykinase(ATP)	aroma	3.42923e-15	1.07997
Chr4	2345623	Pbr038453.1	starch synthase	sugar	5.23663e-18	1.16864
Chr4	2345623	Pbr042329.1	starch phosphorylase	sugar	1.74159e-16	1.12226
Chr4	2345634	Pbr000058.1	malate transporter	acid	1.05637e-16	-1.12163
Chr4	2345634	Pbr000274.1	H+ symporter	sugar	9.45697e-16	1.09134
Chr4	2345634	Pbr004541.1	lipoxygenase	aroma	6.33093e-19	1.18716
Chr4	2345634	Pbr004568.1	lipoxygenase	aroma	1.1442e-17	1.15094
Chr4	2345634	Pbr004967.1	lipoxygenase	aroma	3.26056e-17	1.1373
Chr4	2345634	Pbr004969.1	lipoxygenase	aroma	8.53176e-20	1.21105
Chr4	2345634	Pbr005571.1	citrate synthase	acid	7.50842e-14	-1.02621
Chr4	2345634	Pbr008084.1	hexose transporter	sugar	1.5395e-17	-1.14711
Chr4	2345634	Pbr008092.1	hexose transporter	sugar	5.70712e-18	-1.15984
Chr4	2345634	Pbr008100.1	lipoxygenase	aroma	5.38078e-18	1.16059
Chr4	2345634	Pbr014289.1	sorbitol transporter	sugar	9.8722e-15	-1.05724
Chr4	2345634	Pbr016213.1	starch phosphorylase	sugar	9.67488e-21	1.23598
Chr4	2345634	Pbr016356.1	isocitrate dehydrogenase	acid	1.31963e-18	-1.17816
Chr4	2345634	Pbr017459.1	phosphoenolpyruvate carboxykinase	acid	1.10055e-16	1.12108
Chr4	2345634	Pbr019537.1	acetyl-CoAacyltransferase1	aroma	7.10982e-18	-1.15704
Chr4	2345634	Pbr022330.1	beta-glucosidase	aroma	1.4478e-18	1.17702
Chr4	2345634	Pbr022360.1	fructose-bisphosphate aldolase	sugar	7.20635e-15	1.06193
Chr4	2345634	Pbr028275.1	alcoholdehydrogenase	aroma	4.07401e-21	1.24561
Chr4	2345634	Pbr028764.1	fructose-bisphosphate aldolase	sugar	7.78638e-15	1.06078
Chr4	2345634	Pbr030186.1	pyruvate kinase	acid	2.965e-19	-1.19631
Chr4	2345634	Pbr030382.1	beta-glucosidase	aroma	3.62046e-15	1.07205
Chr4	2345634	Pbr031898.1	starch synthase	sugar	2.74016e-15	1.0761
Chr4	2345634	Pbr035932.1	fructose-1,6-bisphosphatase	sugar	5.54683e-14	1.03094
Chr4	2345634	Pbr036276.1	lipoxygenase	aroma	3.2433e-23	1.29674
Chr4	2345634	Pbr038355.1	starch phosphorylase	sugar	2.45028e-22	1.27588
Chr4	2345634	Pbr039673.1	glucose-6-phosphate adenylyltransferase	sugar	1.59139e-13	1.01433
Chr4	2345634	Pbr041369.1	beta-glucosidase	aroma	3.16758e-16	1.10664
Chr4	2345634	Pbr041820.1	hydroperoxidelyase	aroma	3.11886e-22	1.27334
Chr4	2345798	Pbr031281.1	sucrose transporter	sugar	7.05705e-15	-1.05696
Chr4	2346053	Pbr016036.1	hexose transporter	sugar	4.68958e-17	1.08184
Chr4	2346053	Pbr020853.1	beta-glucosidase	aroma	7.67703e-15	1.01353
Chr4	2346053	Pbr022329.1	beta-glucosidase	aroma	7.78405e-14	0.979767
Chr4	2346053	Pbr030843.1	beta-glucosidase	aroma	7.23838e-17	1.07632
Chr4	2346053	Pbr034954.1	glucose-4-phosphate adenylyltransferase	sugar	1.79355e-13	0.967132
Chr4	2591013	Pbr027676.1	aconitate hydratase 1	acid	6.04149e-13	0.807893
Chr4	3164433	Pbr039380.2	alcoholdehydrogenase	aroma	2.46403e-14	-0.845037
Chr4	3488089	Pbr039114.1	sucrose transporter	sugar	2.41647e-14	-1.33013
Chr4	3488429	Pbr034294.1	hexose transporter	sugar	1.77264e-13	0.9803
Chr4	3488969	Pbr017459.1	phosphoenolpyruvate carboxykinase	acid	1.51086e-14	-1.30288
Chr4	3488969	Pbr018801.2	fructokinase	sugar	3.38216e-14	-1.28767
Chr4	3489137	Pbr003826.1	ATP citrate (pro-S)-lyase	acid	1.95384e-13	-1.398
Chr4	3489137	Pbr014370.1	fructokinase	sugar	5.61178e-15	-1.47346
Chr4	3489137	Pbr016349.1	citrate transporter	acid	4.63853e-15	-1.47733
Chr4	3489137	Pbr018950.1	hexose transporter	sugar	1.61263e-14	-1.45168
Chr4	3489137	Pbr026844.2	beta-glucosidase	aroma	9.08153e-14	-1.41483
Chr4	3489137	Pbr030554.1	malate dehydrogenase	acid	1.98953e-17	-1.58152
Chr4	3489137	Pbr032775.1	sorbitol dehydrogenase	sugar	2.25705e-13	-1.39479
Chr4	3489137	Pbr035932.1	fructose-1,6-bisphosphatase	sugar	7.81784e-15	-1.46668
Chr4	3489137	Pbr036013.1	acetylesterase	aroma	5.72501e-14	-1.42482
Chr4	3489137	Pbr037752.1	ATP citrate (pro-S)-lyase	acid	5.28516e-15	-1.47468
Chr4	3489137	Pbr039553.1	starch synthase	sugar	3.07304e-13	-1.38789
Chr4	3489137	Pbr042329.1	starch phosphorylase	sugar	1.00832e-12	-1.36083
Chr4	3489185	Pbr006120.1	glucose-1-phosphate adenylyltransferase	sugar	9.16399e-16	-1.37081
Chr4	3489185	Pbr016356.1	isocitrate dehydrogenase	acid	3.37822e-15	1.3473
Chr4	3489185	Pbr018101.1	aconitate hydratase 1	acid	6.08721e-15	1.33646
Chr4	3489185	Pbr019272.1	starch synthase	sugar	5.07197e-18	-1.45814
Chr4	3489185	Pbr019537.1	acetyl-CoAacyltransferase1	aroma	6.7946e-15	1.33442
Chr4	3489185	Pbr022330.1	beta-glucosidase	aroma	9.85606e-17	-1.40947
Chr4	3489185	Pbr023784.2	lipoxygenase	aroma	2.07397e-14	-1.31341
Chr4	3489185	Pbr027464.1	malate transporter	acid	2.79526e-15	1.35076
Chr4	3489185	Pbr028275.1	alcoholdehydrogenase	aroma	8.88235e-19	-1.48538
Chr4	3489185	Pbr030186.1	pyruvate kinase	acid	1.80995e-14	1.316
Chr4	3489185	Pbr036276.1	lipoxygenase	aroma	2.37476e-13	-1.2655
Chr4	3489185	Pbr038355.1	starch phosphorylase	sugar	1.41444e-18	-1.4782
Chr4	3489185	Pbr039240.1	citrate transporter	acid	5.61517e-13	-1.24789
Chr4	3489188	Pbr013451.1	sorbitol transporter	sugar	4.54492e-17	1.49798
Chr4	3489188	Pbr016213.1	starch phosphorylase	sugar	2.14133e-14	-1.3825
Chr4	3489188	Pbr024522.1	fructokinase	sugar	2.47622e-16	-1.46773
Chr4	3489188	Pbr038453.1	starch synthase	sugar	1.25307e-14	-1.39321
Chr4	3489188	Pbr041820.1	hydroperoxidelyase	aroma	1.72364e-17	-1.51481
Chr4	3489527	Pbr008084.1	hexose transporter	sugar	1.02799e-14	-1.09655
Chr4	3752586	Pbr023783.1	beta-glucosidase	aroma	1.23293e-12	0.58135
Chr4	3755291	Pbr038547.1	sorbitol transporter	sugar	1.81784e-13	0.595678
Chr4	6864420	Pbr014738.1	acetylesterase	aroma	1.92497e-17	-0.913981
Chr4	6886742	Pbr014738.1	acetylesterase	aroma	2.19378e-17	-0.985071
Chr4	8968634	Pbr006726.1	glucose-6-phosphate 1-dehydrogenase	sugar	3.01577e-16	1.47476
Chr4	8968634	Pbr028609.1	phosphofructokinase	sugar	2.28266e-15	1.4367
Chr4	8968634	Pbr034759.1	sorbitol transporter	sugar	1.2477e-14	-1.4034
Chr4	8968661	Pbr000274.1	H+ symporter	sugar	5.66504e-14	1.35486
Chr4	8968661	Pbr020853.1	beta-glucosidase	aroma	5.97013e-16	1.44321
Chr4	8968661	Pbr024431.1	isocitrate dehydrogenase	acid	9.52972e-14	-1.34415
Chr4	8968661	Pbr028003.1	starch phosphorylase	sugar	2.05726e-15	1.4201
Chr4	8968661	Pbr031898.1	starch synthase	sugar	1.24313e-16	1.47163
Chr4	8968661	Pbr038355.1	starch phosphorylase	sugar	8.08402e-16	1.43761
Chr4	8968670	Pbr001339.1	hexose transporter	sugar	6.16741e-13	-1.1946
Chr4	8968670	Pbr001348.1	hexose transporter	sugar	2.36961e-16	-1.33702
Chr4	8968670	Pbr003826.1	ATP citrate (pro-S)-lyase	acid	6.14822e-16	1.32109
Chr4	8968670	Pbr004568.1	lipoxygenase	aroma	3.65178e-18	1.40304
Chr4	8968670	Pbr006120.1	glucose-1-phosphate adenylyltransferase	sugar	6.76888e-18	1.39363
Chr4	8968670	Pbr012392.1	fructose-1,6-bisphosphatase	sugar	1.14385e-14	1.27009
Chr4	8968670	Pbr013898.2	phosphoglucomutase	sugar	9.23113e-16	1.3142
Chr4	8968670	Pbr015095.1	hexose transporter	sugar	6.68973e-16	1.31966
Chr4	8968670	Pbr017113.2	hexose transporter	sugar	2.89647e-15	1.29447
Chr4	8968670	Pbr018101.1	aconitate hydratase 1	acid	1.76088e-14	-1.26227
Chr4	8968670	Pbr024522.1	fructokinase	sugar	7.47278e-18	1.39211
Chr4	8968670	Pbr026844.2	beta-glucosidase	aroma	1.01015e-13	1.22977
Chr4	8968670	Pbr027464.1	malate transporter	acid	6.33287e-16	-1.32059
Chr4	8968670	Pbr038975.1	fructose-bisphosphate aldolase	sugar	3.42423e-18	1.40402
Chr4	8968670	Pbr039673.1	glucose-6-phosphate adenylyltransferase	sugar	1.45409e-16	1.34505
Chr4	8969654	Pbr004969.1	lipoxygenase	aroma	2.82073e-20	1.42198
Chr4	8969654	Pbr008100.1	lipoxygenase	aroma	4.42369e-22	1.47519
Chr4	8969654	Pbr016213.1	starch phosphorylase	sugar	7.28152e-17	1.30903
Chr4	8969654	Pbr018232.1	sucrose transporter	sugar	6.01369e-13	1.15347
Chr4	8969654	Pbr018950.1	hexose transporter	sugar	1.15854e-17	1.33708
Chr4	8969654	Pbr022545.1	ATP citrate (pro-S)-lyase	acid	9.11848e-18	-1.34066
Chr4	8969654	Pbr032936.1	S-(hydroxymethyl)glutathionedehydrogenase/alcoholdehydrogenase	aroma	8.33081e-16	1.2701
Chr4	8969654	Pbr036276.1	lipoxygenase	aroma	1.93513e-21	1.45675
Chr4	8969654	Pbr038453.1	starch synthase	sugar	1.1874e-17	1.33671
Chr4	8969654	Pbr041369.1	beta-glucosidase	aroma	1.49416e-16	1.29776
Chr4	8969671	Pbr000058.1	malate transporter	acid	2.78036e-17	-1.32385
Chr4	8969671	Pbr009635.1	sucrose transporter	sugar	4.84703e-15	1.24064
Chr4	8969671	Pbr010565.1	lysosomalPro-Xcarboxypeptidase	aroma	2.07371e-16	1.29256
Chr4	8969671	Pbr013372.1	fructose-bisphosphate aldolase	sugar	9.72823e-17	-1.30451
Chr4	8969671	Pbr013451.1	sorbitol transporter	sugar	4.10096e-15	-1.24349
Chr4	8969671	Pbr016356.1	isocitrate dehydrogenase	acid	1.46342e-19	-1.39974
Chr4	8969671	Pbr019537.1	acetyl-CoAacyltransferase1	aroma	2.08333e-21	-1.45582
Chr4	8969671	Pbr022043.1	sorbitol dehydrogenase	sugar	3.90916e-14	1.20413
Chr4	8969671	Pbr022329.1	beta-glucosidase	aroma	1.94175e-14	1.21657
Chr4	8969671	Pbr028992.1	beta-glucosidase	aroma	9.82359e-18	1.33955
Chr4	8969671	Pbr030843.1	beta-glucosidase	aroma	1.70714e-18	1.3652
Chr4	8969671	Pbr037395.1	sucrose synthase	sugar	1.91665e-15	1.25631
Chr4	8969694	Pbr004541.1	lipoxygenase	aroma	1.14972e-18	1.27002
Chr4	8969694	Pbr004967.1	lipoxygenase	aroma	2.19731e-20	1.32044
Chr4	8969694	Pbr005571.1	citrate synthase	acid	6.79655e-18	-1.24607
Chr4	8969694	Pbr012094.1	phosphoglucomutase	sugar	3.81282e-13	-1.07666
Chr4	8969694	Pbr014289.1	sorbitol transporter	sugar	3.69992e-16	-1.18888
Chr4	8969694	Pbr015516.1	malate dehydrogenase	acid	3.03195e-14	1.11976
Chr4	8969694	Pbr017459.1	phosphoenolpyruvate carboxykinase	acid	1.08386e-16	1.20697
[truncated: 10,312 more rows]
