# Supplementary material for: A systems genetics approach reveals PbrNSC as a regulator of lignin and cellulose biosynthesis in stone cells of pear fruit
Source: Genome Biol. 2021 Nov 14;22:313. doi: 10.1186/s13059-021-02531-8 (PMC8590786; doi:10.1186/s13059-021-02531-8)
Supplement: Supplementary file 9 — Additional file 9. The reported local eQTL for genes in stone cell modules. [file 13059_2021_2531_MOESM9_ESM.xlsx]

## Sheet: Additional file 9
Additional file 9. The reported local eQTL for genes in stone cell modules
Chr	Position of leading SNP	Gene ID	P value	Beta
Chr1	639777	Pbr015763.1	1.92389e-18	-0.690028
Chr1	3780640	Pbr027442.1	2.99769e-19	-1.48782
Chr1	4211384	Pbr018392.1	3.07901e-16	1.50051
Chr1	6237628	Pbr009419.1	2.13163e-13	-0.86986
Chr1	6515979	Pbr009460.1	7.23682e-19	1.15507
Chr1	6864636	Pbr009515.1	1.3634e-14	0.72061
Chr1	6933453	Pbr009520.1	1.94086e-19	-0.951876
Chr1	6969091	Pbr009524.1	4.71882e-24	0.8448
Chr1	7313971	Pbr009570.1	2.31496e-20	0.925946
Chr1	7877066	Pbr017560.1	1.51005e-16	-1.05525
Chr1	7941063	Pbr036080.1	1.97223e-12	-0.694311
Chr1	8856732	Pbr018672.1	2.88839e-38	-0.925638
Chr1	9906118	Pbr013561.1	3.17449e-14	0.677294
Chr2	98906	Pbr042250.1	1.4379e-12	0.725346
Chr2	869732	Pbr023365.1	3.58464e-46	-1.11969
Chr2	1592827	Pbr017152.1	3.49865e-20	0.905982
Chr2	3746874	Pbr019240.1	3.29143e-41	1.06559
Chr2	4836828	Pbr038557.1	6.55052e-17	1.46453
Chr2	5366101	Pbr012793.1	4.78582e-13	0.650284
Chr2	5673495	Pbr012820.5	8.29003e-15	-0.784186
Chr2	9173941	Pbr004923.1	5.64839e-16	-0.874653
Chr2	9575627	Pbr004977.2	3.89385e-19	0.982799
Chr2	10641506	Pbr033378.1	4.57241e-16	-0.704403
Chr2	13885460	Pbr025115.2	2.40792e-15	0.785555
Chr2	15006131	Pbr022859.1	2.07388e-17	-0.823179
Chr2	15041173	Pbr022865.1	1.86273e-14	-0.851766
Chr2	15060107	Pbr022866.1	7.38395e-25	-0.976147
Chr2	15483474	Pbr032065.1	4.78091e-19	0.817844
Chr2	16462512	Pbr027746.2	4.18754e-20	0.845257
Chr2	16535886	Pbr027734.1	1.34632e-25	0.910072
Chr2	16760814	Pbr035996.1	1.47541e-27	0.844327
Chr2	17107054	Pbr011765.1	1.61353e-21	0.841477
Chr2	17184725	Pbr011759.1	8.01403e-13	-0.630347
Chr2	17409818	Pbr011734.1	7.99689e-13	0.681784
Chr2	17557819	Pbr011712.1	1.95341e-16	0.713696
Chr2	17808658	Pbr038108.1	2.30184e-19	-0.782037
Chr2	17814742	Pbr038115.1	4.46803e-15	-0.681996
Chr2	17948141	Pbr038130.1	9.16292e-21	0.801373
Chr2	18527184	Pbr041475.1	1.09575e-12	0.726498
Chr2	18923029	Pbr041421.1	1.55634e-13	1.41268
Chr2	19095366	Pbr042713.1	6.71481e-25	-1.03501
Chr2	19110687	Pbr042714.1	1.91021e-24	1.22075
Chr2	19120117	Pbr014063.15	2.90759e-37	0.954273
Chr2	19381873	Pbr014083.2	1.09539e-44	1.07522
Chr2	20209218	Pbr007402.1	2.08901e-21	1.06109
Chr2	20221936	Pbr007400.1	1.85893e-13	-1.18496
Chr2	20633839	Pbr007336.1	6.65419e-15	0.892931
Chr2	20667907	Pbr007332.1	4.86486e-31	-1.01291
Chr2	20801770	Pbr007307.1	3.90734e-16	0.905407
Chr2	20808398	Pbr033828.1	4.28655e-13	0.826158
Chr2	21333387	Pbr003072.1	3.44552e-14	-0.876702
Chr2	21349604	Pbr003081.1	3.36142e-14	0.678363
Chr2	21408925	Pbr003085.1	3.5199e-19	-0.814644
Chr2	21574850	Pbr003117.1	1.26608e-13	-0.906903
Chr2	21629702	Pbr003126.1	7.08157e-13	-0.660263
Chr2	22030032	Pbr003173.1	5.23527e-13	0.754934
Chr3	988902	Pbr022665.1	7.90503e-13	-0.642778
Chr3	1226563	Pbr022700.1	1.33954e-27	-1.18196
Chr3	1510625	Pbr022796.1	1.10341e-25	-1.12248
Chr3	3286909	Pbr026762.1	7.0287e-36	1.03061
Chr3	3536367	Pbr024846.1	1.08604e-19	0.803241
Chr3	3658864	Pbr042797.1	7.30631e-16	-0.742829
Chr3	3802768	Pbr033702.1	2.91589e-18	0.708677
Chr3	4977792	Pbr040569.1	8.50203e-18	0.964691
Chr3	5246588	Pbr035478.1	3.31738e-19	0.772794
Chr3	5678088	Pbr039772.2	2.66257e-16	0.762535
Chr3	5799500	Pbr039758.1	3.0358e-17	-1.24024
Chr3	8305902	Pbr036582.1	1.13923e-13	0.717953
Chr3	9043912	Pbr027646.1	3.80775e-21	-0.829698
Chr3	10246253	Pbr027648.1	1.80321e-19	-0.947331
Chr3	10954584	Pbr017057.1	1.64456e-19	-0.888431
Chr3	12287509	Pbr021753.2	2.71369e-18	-1.14505
Chr3	12801193	Pbr004790.1	2.5943e-16	-0.72307
Chr3	13154850	Pbr004813.1	2.46834e-17	1.61235
Chr3	14070844	Pbr040435.1	3.62493e-17	0.920667
Chr3	14155284	Pbr040442.1	1.5138e-25	0.793749
Chr3	14166135	Pbr040445.1	9.46897e-14	0.984063
Chr3	15714097	Pbr008400.1	3.66712e-15	1.44701
Chr3	16358896	Pbr041840.1	1.69693e-14	-0.786415
Chr3	16558313	Pbr029027.1	4.1671e-14	0.818074
Chr3	17038665	Pbr003506.1	1.07928e-18	-1.09274
Chr3	17385361	Pbr003479.1	8.00916e-20	0.821801
Chr3	17597333	Pbr003461.1	3.26293e-13	-0.979757
Chr3	19257901	Pbr000709.1	4.04166e-13	-0.869337
Chr3	19309821	Pbr000717.1	1.99213e-17	0.777631
Chr3	19478928	Pbr000743.2	1.47622e-16	0.848255
Chr3	20428930	Pbr013414.1	9.70069e-19	-0.895779
Chr3	20526142	Pbr013395.1	1.25268e-20	-0.936797
Chr3	20836043	Pbr013339.1	5.44996e-15	0.788061
Chr3	20979503	Pbr013313.1	8.04948e-14	-0.741093
Chr3	21157567	Pbr013283.1	1.37072e-42	1.54615
Chr3	21612742	Pbr013226.1	6.97454e-13	0.638007
Chr3	22432205	Pbr013114.1	2.11872e-14	0.965182
Chr3	22955488	Pbr013048.1	2.65799e-16	-0.724609
Chr3	23276359	Pbr013011.1	2.50034e-14	0.904765
Chr3	24696076	Pbr033943.1	4.30207e-15	-0.704402
Chr3	24819964	Pbr033960.1	1.54379e-16	-0.902802
Chr3	25130104	Pbr033994.1	5.09141e-19	0.805724
Chr3	25520242	Pbr032869.1	1.31282e-16	0.811812
Chr3	25612812	Pbr032875.1	8.83014e-15	-0.711198
Chr3	26375502	Pbr003842.1	1.23178e-21	1.18335
Chr3	26659587	Pbr042270.1	2.39399e-23	1.56099
Chr3	26820464	Pbr042299.1	3.73301e-17	-0.882265
Chr3	27070215	Pbr042342.1	2.56903e-14	1.71657
Chr4	439848	Pbr036622.4	2.97882e-44	1.09489
Chr4	871790	Pbr006575.1	3.96784e-35	1.11058
Chr4	874374	Pbr006576.1	2.41616e-44	-1.2589
Chr4	1556926	Pbr020380.2	8.08436e-24	0.937957
Chr4	1589124	Pbr028971.1	2.46896e-42	-1.18241
Chr4	1589124	Pbr028972.1	4.2418e-29	-1.03615
Chr4	1597449	Pbr020376.1	1.79863e-19	-0.806144
Chr4	1657013	Pbr028967.1	1.48523e-12	0.590656
Chr4	1736709	Pbr028949.1	1.68052e-16	-1.36933
Chr4	1768797	Pbr028942.1	3.37101e-23	0.926663
Chr4	1871180	Pbr028928.1	1.56373e-13	0.701118
Chr4	2287380	Pbr006676.1	4.40693e-24	0.986601
Chr4	3158843	Pbr019404.1	4.1793e-13	-1.57182
Chr4	3164239	Pbr019402.1	3.32193e-18	-0.797514
Chr4	3489527	Pbr019445.1	1.77681e-26	-1.41987
Chr4	3949334	Pbr021649.1	2.04849e-13	0.639264
Chr4	4491727	Pbr012372.2	4.43086e-20	-0.827843
Chr4	4907120	Pbr029525.1	1.36152e-17	1.01175
Chr4	6141845	Pbr020960.2	2.89676e-13	0.651289
Chr4	11595104	Pbr031111.1	7.3137e-15	-0.767209
Chr4	12643938	Pbr030912.1	1.69272e-12	1.39871
Chr4	12676228	Pbr030906.5	5.24468e-14	0.755971
Chr5	876509	Pbr007035.1	4.78945e-18	-0.833044
Chr5	1148561	Pbr007015.1	7.19674e-33	-1.22082
Chr5	1729580	Pbr030884.1	9.5138e-16	-0.807603
Chr5	2283200	Pbr030475.1	5.75747e-13	0.670955
Chr5	2391120	Pbr025670.1	7.14557e-23	0.89845
Chr5	2654135	Pbr025692.1	7.86102e-29	0.922237
Chr5	3697687	Pbr008012.1	4.76323e-16	-1.90533
Chr5	3759551	Pbr008019.1	2.78779e-26	-1.3132
Chr5	3890864	Pbr008032.1	2.89061e-23	-0.963641
Chr5	7720703	Pbr001234.1	1.45116e-20	-1.29829
Chr5	9217442	Pbr035159.3	3.561e-22	0.693727
Chr5	10145506	Pbr002182.1	1.39922e-14	-0.884393
Chr5	11018472	Pbr042805.1	2.7045e-22	-1.0097
Chr5	11677000	Pbr025556.1	4.49271e-16	-0.758253
Chr5	14442224	Pbr033298.1	1.87043e-15	0.704974
Chr5	15513082	Pbr035518.1	7.30666e-21	-0.766022
Chr5	15515338	Pbr035517.2	1.17852e-20	1.41778
Chr5	15861061	Pbr035537.1	9.52189e-22	1.50448
Chr5	15928499	Pbr035548.1	1.11308e-13	-0.723905
Chr5	16118223	Pbr042881.1	5.95542e-31	-1.04809
Chr5	16327124	Pbr035584.1	8.98575e-23	1.01387
Chr5	16421953	Pbr035598.1	1.74069e-14	0.84005
Chr5	16733173	Pbr032898.3	1.5122e-14	1.42227
Chr5	17176873	Pbr042857.1	2.20977e-14	1.00049
Chr5	19537657	Pbr025238.1	1.39689e-15	0.685986
Chr5	19707946	Pbr025222.1	1.37079e-15	-0.684813
Chr5	20321930	Pbr026663.1	5.24071e-13	1.26168
Chr5	20600684	Pbr041096.1	1.07499e-12	-0.661319
Chr5	21348789	Pbr041030.2	6.82964e-28	1.1353
Chr5	21385338	Pbr041026.1	1.46956e-14	-0.889213
Chr5	21627534	Pbr002499.1	2.01615e-13	-0.828125
Chr5	22280131	Pbr002572.1	2.85157e-33	-1.23921
Chr5	23402157	Pbr042031.1	2.6165e-18	-0.806774
Chr5	24137860	Pbr042130.1	1.59396e-16	1.72124
Chr5	24543720	Pbr000555.1	2.75919e-41	1.04148
Chr5	24569271	Pbr000551.1	8.5664e-14	-1.13753
Chr5	25490292	Pbr000420.1	3.02867e-25	1.49203
Chr5	25688291	Pbr000389.1	8.24469e-20	1.00218
Chr5	25984595	Pbr000348.1	3.69537e-16	1.51984
Chr5	26076695	Pbr000338.1	5.19052e-17	-1.08738
Chr5	26717359	Pbr000249.2	7.47305e-26	-0.753259
Chr5	27015240	Pbr000226.1	1.12882e-14	-0.982533
Chr5	27467141	Pbr000156.1	1.0421e-19	0.671407
Chr6	596752	Pbr017731.1	4.03583e-16	0.837216
Chr6	873660	Pbr042821.1	8.35472e-14	1.27096
Chr6	911083	Pbr027219.1	2.61552e-20	-1.07229
Chr6	1542891	Pbr011468.1	3.58842e-14	1.25702
Chr6	1545195	Pbr011469.1	3.03827e-16	1.22659
Chr6	2182753	Pbr028390.1	2.6611e-30	-0.974252
Chr6	2211275	Pbr028386.4	1.30037e-26	0.96797
Chr6	2319534	Pbr028373.1	1.55811e-12	1.25306
Chr6	3260572	Pbr020360.1	6.14522e-16	1.60033
Chr6	3464035	Pbr020329.1	7.29952e-15	-0.700495
Chr6	3622013	Pbr020306.1	8.36139e-14	1.0453
Chr6	3976345	Pbr020251.3	2.36556e-16	-0.8609
Chr6	4666511	Pbr020158.1	4.8221e-29	1.51763
Chr6	6341202	Pbr038582.1	8.43401e-18	1.19895
Chr6	6386029	Pbr038583.1	1.10516e-12	1.39856
Chr6	6548854	Pbr038603.1	1.03801e-14	-0.983366
Chr6	7522961	Pbr009149.1	8.36079e-20	-0.850376
Chr6	7569142	Pbr009159.1	1.24624e-14	-0.737575
Chr6	9325507	Pbr014120.1	6.35085e-13	0.676238
Chr6	10713118	Pbr035093.1	3.68331e-42	1.19551
Chr6	10722242	Pbr035092.1	8.19934e-18	-0.865278
Chr6	11420684	Pbr010997.1	1.13281e-21	0.780968
Chr6	13540042	Pbr018196.1	9.6531e-13	-1.11761
Chr6	17659747	Pbr011643.1	1.89534e-12	1.51661
Chr6	18207633	Pbr006838.1	4.49062e-14	0.941603
Chr6	19811150	Pbr015129.1	3.65224e-45	-1.19436
Chr6	19870127	Pbr015121.1	7.55539e-16	-0.902653
Chr6	21072572	Pbr016306.1	8.75368e-14	-0.960574
Chr6	21382208	Pbr016277.1	1.37805e-13	0.878722
Chr6	21856324	Pbr013710.1	1.22612e-14	-0.78836
Chr6	22391788	Pbr013758.1	7.10243e-25	-1.04977
Chr6	22595449	Pbr014535.1	1.10968e-16	0.9985
Chr7	314178	Pbr023782.1	1.04499e-14	-0.691507
Chr7	1390623	Pbr009657.1	1.11655e-30	1.07949
Chr7	1503775	Pbr009669.1	1.42106e-15	0.729417
Chr7	1677283	Pbr009692.1	9.13461e-16	-1.21961
Chr7	2134807	Pbr041656.1	7.13351e-13	0.62319
Chr7	2878472	Pbr041752.1	1.26234e-13	-1.01689
Chr7	3163919	Pbr042822.1	7.25911e-15	0.853859
Chr7	3254052	Pbr027611.1	1.91159e-13	-1.05731
Chr7	4176313	Pbr040785.1	9.25721e-21	-0.75931
Chr7	4188703	Pbr040788.1	1.63448e-27	1.05316
Chr7	4240882	Pbr040792.2	4.87477e-21	1.36009
Chr7	4633839	Pbr015986.1	1.6127e-14	-1.13306
Chr7	7853943	Pbr007938.1	1.21641e-17	0.812348
Chr7	8893900	Pbr041635.2	5.31466e-16	-0.901293
Chr7	9941749	Pbr026478.1	1.1092e-12	-1.22365
Chr7	10342785	Pbr032292.1	1.48949e-39	-1.05669
Chr7	10557093	Pbr032317.1	1.1471e-14	-1.17454
Chr7	10850687	Pbr032351.1	1.33442e-37	-1.11419
Chr7	11807062	Pbr010964.1	6.41687e-14	-1.28988
Chr7	11996974	Pbr002855.1	6.8104e-26	0.967818
Chr7	12026349	Pbr002857.1	2.62948e-34	0.972916
Chr7	12040374	Pbr002859.1	1.12173e-28	1.57689
Chr7	12058523	Pbr002858.3	3.41974e-18	-0.706707
Chr7	13182303	Pbr013935.1	2.04119e-15	-1.04887
Chr7	13336462	Pbr013959.1	9.32105e-13	-0.975529
Chr7	13868016	Pbr018899.1	2.21032e-18	1.00584
Chr7	13874263	Pbr018902.2	4.64954e-13	-0.687057
Chr7	14086299	Pbr035378.1	3.96262e-13	-0.603598
Chr7	14895031	Pbr040003.1	3.61929e-48	-1.02103
Chr7	15071711	Pbr039977.1	2.52867e-23	-0.974073
Chr8	1792060	Pbr016054.1	2.78791e-26	-1.05911
Chr8	2468267	Pbr008537.1	3.9589e-13	-0.927015
Chr8	3241075	Pbr026648.1	8.98158e-19	-0.702756
Chr8	3432495	Pbr026624.1	6.43177e-15	-1.10391
Chr8	3872687	Pbr026573.2	5.86706e-16	-0.787437
Chr8	4028342	Pbr026552.1	7.14249e-33	-0.967413
Chr8	4403678	Pbr026508.1	7.93537e-17	0.649776
Chr8	5650185	Pbr004250.1	3.62965e-35	-0.899905
Chr8	5650185	Pbr004251.1	7.42031e-20	-0.716928
Chr8	5681690	Pbr004253.1	9.50745e-34	-1.00589
Chr8	7066800	Pbr002835.1	6.09195e-13	1.0113
Chr8	8049397	Pbr035307.1	1.13858e-23	1.25691
Chr8	9250102	Pbr020578.1	8.6716e-21	-1.05959
Chr8	10073724	Pbr021265.1	4.29638e-31	-1.40343
Chr8	10572195	Pbr018749.1	5.66103e-19	-1.23354
Chr8	11653473	Pbr012291.1	4.96619e-30	0.833293
Chr8	12218342	Pbr006064.1	2.29071e-16	-0.88254
Chr8	14054949	Pbr029275.1	1.68116e-13	-0.938339
Chr8	14153941	Pbr029292.1	3.52097e-14	-0.778706
Chr8	14532004	Pbr024994.1	2.29438e-13	0.684808
Chr8	14544444	Pbr024998.1	4.61136e-15	0.929993
Chr8	14544712	Pbr024995.1	3.17162e-14	1.10068
Chr8	14979565	Pbr028094.1	2.85961e-14	-0.681981
Chr8	15319745	Pbr006127.1	5.24677e-15	0.765026
Chr8	15454695	Pbr006150.1	1.26796e-20	0.934119
Chr8	15501023	Pbr006160.2	1.26889e-12	0.705129
Chr8	16148726	Pbr036523.1	2.44659e-17	-0.80058
Chr9	881649	Pbr008487.2	7.43276e-16	-0.737403
Chr9	881649	Pbr008488.1	9.0472e-16	-0.735535
Chr9	1977444	Pbr001688.1	1.3522e-27	-0.813836
Chr9	2001820	Pbr001690.1	1.29505e-19	0.811478
Chr9	2082762	Pbr042647.1	2.94972e-13	0.823662
Chr9	2746598	Pbr016636.1	4.26907e-16	-0.836566
Chr9	3000366	Pbr016659.1	1.43645e-16	-1.0522
Chr9	4503962	Pbr006628.1	6.56366e-19	-1.48806
Chr9	6437816	Pbr005308.1	7.8846e-14	-0.651804
Chr9	6994924	Pbr014402.1	1.20795e-17	0.826743
Chr9	7109684	Pbr037589.1	1.58875e-18	-0.799696
Chr9	7860647	Pbr015254.1	1.52061e-20	-0.761024
Chr9	8201011	Pbr029049.1	7.15523e-18	0.827289
Chr9	12460555	Pbr041273.1	3.22306e-25	1.28975
Chr9	13933945	Pbr029693.1	2.28099e-14	0.743958
Chr9	14059053	Pbr029704.1	2.47948e-15	0.758743
Chr9	14410995	Pbr024091.1	1.87839e-26	1.41991
Chr9	14489654	Pbr024085.1	9.04206e-17	-0.748223
Chr9	14796565	Pbr005262.1	6.3024e-14	0.704784
Chr9	14858497	Pbr005251.1	9.4089e-17	-1.56068
Chr9	14859505	Pbr005253.2	1.7361e-12	-1.47424
Chr9	15126282	Pbr005213.1	9.90756e-14	0.653775
Chr9	15368217	Pbr005171.1	1.07452e-15	-1.38505
Chr9	15438404	Pbr005164.1	1.33429e-15	1.11795
Chr9	15440382	Pbr005155.1	1.58933e-13	1.4545
Chr9	15573862	Pbr041820.1	7.0646e-14	1.65203
Chr9	15574131	Pbr041822.1	4.08782e-15	1.11519
Chr9	16213006	Pbr018129.1	1.80005e-18	-0.703622
Chr9	16496795	Pbr018095.1	4.51211e-17	1.1045
Chr9	16523064	Pbr018093.1	1.32444e-12	-1.17248
Chr9	16716656	Pbr018068.1	9.72221e-15	0.766968
Chr9	16776373	Pbr018054.1	4.96463e-22	0.81258
Chr9	17024095	Pbr018017.1	7.74798e-13	1.31659
Chr9	18088014	Pbr006452.1	3.08873e-40	-1.08268
Chr9	18362909	Pbr006474.1	1.01855e-12	-0.596186
Chr9	18362949	Pbr006476.1	5.09429e-19	-0.780337
Chr9	18411449	Pbr006486.1	1.62435e-15	1.37473
Chr9	18517918	Pbr006498.1	5.87666e-19	-0.797279
Chr9	18518862	Pbr006502.1	4.48348e-27	-0.950738
Chr9	19434510	Pbr030616.1	1.23716e-17	-1.08701
Chr9	19735423	Pbr030654.1	5.33487e-17	-0.817186
Chr9	21889841	Pbr035226.1	1.78136e-14	1.40613
Chr9	22024506	Pbr035246.1	5.51551e-20	1.49308
Chr9	22359176	Pbr038770.1	1.89726e-19	-0.807039
Chr10	76062	Pbr031791.1	5.9488e-19	0.746647
Chr10	570316	Pbr010207.1	2.55865e-15	-0.63244
Chr10	816640	Pbr010237.1	1.29253e-17	0.893699
Chr10	1686787	Pbr021488.1	1.88555e-16	-1.27551
Chr10	1755493	Pbr021481.1	1.02794e-12	-0.611451
Chr10	1911812	Pbr021462.2	3.03767e-19	-0.845625
Chr10	2040217	Pbr021447.1	9.25616e-13	1.37599
Chr10	2577388	Pbr021377.1	8.3685e-15	-1.23126
Chr10	2651347	Pbr021363.1	3.11027e-33	1.05859
Chr10	3134149	Pbr037486.1	1.4387e-21	-0.852192
Chr10	3203141	Pbr016079.1	4.04819e-14	-0.623697
Chr10	5129067	Pbr031868.1	2.77901e-28	0.912911
Chr10	5859763	Pbr031986.1	3.63749e-17	-1.2334
Chr10	6265763	Pbr039611.1	3.32164e-24	-1.75719
Chr10	6315316	Pbr039607.1	1.53114e-16	1.1188
Chr10	9214644	Pbr011086.1	7.68467e-14	1.41919
Chr10	10882952	Pbr025863.1	1.39099e-30	-1.05161
Chr10	11763824	Pbr025494.1	6.23341e-24	0.876735
Chr10	13668778	Pbr032144.1	4.79922e-14	-0.981562
Chr10	14521310	Pbr034625.1	1.052e-25	-1.08971
Chr10	15508042	Pbr030437.2	5.66688e-24	0.82716
Chr10	15576426	Pbr030438.1	7.01342e-15	0.698723
Chr10	17905431	Pbr031650.2	1.86475e-19	-0.970385
Chr10	19081425	Pbr036338.1	2.79289e-23	-0.927311
Chr10	20151063	Pbr032460.1	1.84668e-22	0.717532
Chr10	20802127	Pbr039379.1	6.8475e-14	1.05438
Chr10	20830234	Pbr039374.1	4.1174e-36	-0.984863
Chr10	22555881	Pbr009874.1	2.01359e-13	0.646279
Chr10	22874995	Pbr019472.1	4.09006e-20	-0.746893
Chr10	23607462	Pbr040136.1	2.2964e-15	-0.833942
Chr10	23668838	Pbr040147.1	5.84388e-18	0.737003
Chr10	24067191	Pbr018246.1	3.06986e-19	0.685959
Chr10	24886332	Pbr022362.1	4.32614e-20	-0.960732
Chr10	24920479	Pbr022366.1	8.46745e-16	0.92158
Chr10	25261291	Pbr042231.1	1.38945e-25	-0.85436
Chr10	25261726	Pbr042228.1	1.82549e-28	0.836163
Chr10	25274657	Pbr042229.1	2.27783e-15	-0.688477
Chr10	25868135	Pbr015814.1	1.67635e-14	1.12865
Chr11	114619	Pbr041183.5	8.72239e-13	-1.75528
Chr11	833379	Pbr020447.1	1.45595e-24	-0.945934
Chr11	835576	Pbr020448.1	6.9303e-16	-0.896777
Chr11	2025657	Pbr009000.1	3.68352e-18	-0.746061
Chr11	2721372	Pbr035261.1	3.1146e-43	-1.01924
Chr11	5548230	Pbr033246.1	9.40721e-20	1.08746
Chr11	8144290	Pbr040920.2	6.93792e-16	0.698955
Chr11	10629927	Pbr020652.1	1.06945e-43	1.1463
Chr11	13127807	Pbr031571.1	1.38897e-12	1.05779
Chr11	13538827	Pbr015976.4	2.29965e-16	1.03466
Chr11	17016012	Pbr014241.1	9.83145e-13	-0.655301
Chr11	17049827	Pbr014247.1	4.6496e-23	0.736424
Chr11	17102968	Pbr014253.1	5.95173e-19	1.05967
Chr11	17103073	Pbr014252.1	2.98389e-13	-0.669727
Chr11	17156962	Pbr014264.1	1.89372e-12	-1.14251
Chr11	21507959	Pbr030194.1	1.2258e-13	0.772723
Chr11	22679661	Pbr004519.1	1.33305e-20	0.78358
Chr11	24588215	Pbr017318.1	1.84246e-16	-1.00487
Chr11	24588215	Pbr042739.1	6.10798e-17	-1.01831
Chr11	25495587	Pbr011580.1	8.46636e-13	-0.895445
Chr11	25597735	Pbr011595.1	6.69406e-20	-1.06641
Chr11	25754430	Pbr011612.1	8.3742e-16	0.622726
Chr11	26136190	Pbr035753.1	4.7966e-13	-0.721149
Chr11	26253052	Pbr041379.1	2.32741e-13	-1.28232
Chr11	26467286	Pbr033741.3	4.40388e-29	-1.0707
Chr12	910295	Pbr017102.1	2.44377e-17	0.691746
Chr12	999137	Pbr017096.1	8.41724e-15	-0.798898
Chr12	1193491	Pbr041588.1	2.45102e-14	1.00162
Chr12	1724449	Pbr004307.1	1.68795e-19	0.793933
Chr12	1843447	Pbr004326.1	3.86858e-14	0.733658
Chr12	2057300	Pbr004364.1	2.15008e-16	-1.23508
Chr12	2168037	Pbr004379.1	1.51347e-25	-0.883599
Chr12	2590199	Pbr028861.1	6.68441e-31	1.0236
Chr12	2655016	Pbr028864.1	1.5143e-13	1.11215
Chr12	2706862	Pbr028870.1	4.54619e-22	0.759469
Chr12	3357090	Pbr016418.1	3.40956e-13	-0.690743
Chr12	4362881	Pbr014647.1	4.34009e-20	-0.777258
Chr12	5571817	Pbr029747.1	8.68477e-16	0.839907
Chr12	6170920	Pbr035937.1	3.91697e-17	1.91375
Chr12	7239230	Pbr017665.1	3.63809e-23	0.825241
Chr12	9393233	Pbr008291.1	2.64047e-17	1.51839
Chr12	10929874	Pbr020777.1	1.51438e-21	-0.838388
Chr12	11572676	Pbr025448.2	4.13155e-24	-1.36085
Chr12	14443687	Pbr040971.1	1.09142e-16	-0.621707
Chr12	16628769	Pbr035823.1	3.01169e-13	-1.22045
Chr12	18575619	Pbr001369.1	1.54445e-12	-0.809984
Chr12	18705360	Pbr001391.1	3.74504e-29	-1.04827
Chr12	18798848	Pbr001406.1	1.7554e-16	-0.689999
Chr12	21498535	Pbr005539.1	1.92211e-27	-0.866871
Chr12	21684538	Pbr007748.1	4.53404e-26	-0.933176
Chr12	21967839	Pbr007709.1	5.32989e-13	0.683056
Chr12	22061326	Pbr007688.1	4.68703e-15	-0.723826
Chr13	2107009	Pbr028829.1	7.77201e-15	1.1112
Chr13	2113052	Pbr042828.1	2.7474e-24	-0.825072
Chr13	2170288	Pbr028834.2	9.52779e-21	0.716933
Chr13	2871514	Pbr039099.1	1.90854e-15	-0.869722
Chr13	2906289	Pbr039106.1	1.29797e-12	1.34224
Chr13	3175902	Pbr039138.1	2.72495e-18	-1.84004
Chr13	3408696	Pbr039174.2	1.98652e-25	1.49601
Chr13	3440030	Pbr039178.2	1.30196e-17	-0.930843
Chr13	3999547	Pbr030046.1	1.9039e-14	0.997911
Chr13	4047542	Pbr030038.1	4.29214e-13	0.616119
Chr13	4248797	Pbr030010.2	2.47556e-26	-1.61364
Chr13	4346318	Pbr030000.1	8.33408e-16	0.871564
Chr13	4558824	Pbr029965.1	1.88735e-30	1.59358
Chr13	4668771	Pbr029942.1	4.23711e-24	-1.30371
Chr13	4750317	Pbr029930.1	1.16764e-14	1.36934
Chr13	4795471	Pbr029924.1	2.67604e-15	-0.952846
Chr13	4795480	Pbr029925.1	1.74054e-22	-0.938836
Chr13	5998102	Pbr026935.2	1.33406e-14	-0.707997
Chr13	7531372	Pbr018548.1	5.50583e-18	-0.894027
Chr13	7900260	Pbr018592.1	8.33971e-18	0.834808
Chr13	8313086	Pbr014972.1	4.81132e-16	-0.719407
Chr13	8453126	Pbr014982.1	4.02169e-26	1.34865
Chr13	9385145	Pbr011996.2	1.42646e-12	0.730464
Chr13	9618857	Pbr011974.1	3.99444e-13	1.57298
Chr13	10855772	Pbr003630.1	2.18844e-16	-0.779584
Chr13	11363878	Pbr003580.1	2.38904e-22	-1.27866
Chr13	11865028	Pbr014792.1	1.18184e-12	-1.29297
Chr13	12473388	Pbr014861.1	4.13862e-32	1.55776
Chr13	14951227	Pbr034866.1	1.35906e-15	1.04657
Chr13	15057372	Pbr034883.1	3.77308e-15	-1.03488
Chr14	759555	Pbr007636.1	1.24389e-15	-0.676381
Chr14	1294318	Pbr026212.1	3.03981e-16	-0.871352
Chr14	2119347	Pbr010340.1	5.89357e-16	-0.751025
Chr14	3019920	Pbr016784.1	1.404e-12	-0.653952
Chr14	3787203	Pbr016870.1	1.42041e-13	-1.05701
Chr14	4155156	Pbr016922.1	5.97214e-13	-0.668776
Chr14	6657110	Pbr026164.2	7.77823e-24	-0.804668
Chr14	7770752	Pbr002040.1	9.86815e-33	1.27183
Chr14	8802205	Pbr026731.2	3.10449e-19	-0.876118
Chr14	9444968	Pbr018294.1	6.77421e-13	0.605969
Chr14	10848082	Pbr018268.1	1.62085e-20	-1.38597
Chr14	11987913	Pbr040869.1	3.73257e-13	0.637123
Chr14	12559460	Pbr010175.3	1.69735e-12	-1.32789
Chr14	12572806	Pbr010177.1	9.20074e-22	-0.79962
Chr14	12656106	Pbr010182.1	1.5155e-18	0.964525
Chr14	12753435	Pbr027097.1	5.2596e-13	-0.944845
Chr14	13011842	Pbr027125.3	6.18924e-14	-0.741653
Chr14	13382273	Pbr036954.1	1.11494e-23	0.860643
Chr14	13552605	Pbr036931.1	1.43439e-16	-1.68968
Chr14	14548087	Pbr007105.1	6.91408e-17	-0.737845
Chr14	14668562	Pbr007121.1	2.9249e-13	0.869731
Chr14	14872423	Pbr007158.2	4.41645e-18	-1.1615
Chr14	15290444	Pbr007213.1	1.48732e-15	-0.663141
Chr14	15662958	Pbr007271.1	6.73177e-19	1.14853
Chr14	15696755	Pbr007273.2	4.36368e-33	0.910776
Chr14	15794547	Pbr007288.2	5.89972e-15	1.33955
Chr14	15847388	Pbr007293.1	8.21681e-21	0.877674
Chr14	16098558	Pbr038918.3	4.62359e-21	-0.727156
Chr14	16197827	Pbr038900.1	2.69395e-22	-0.959848
Chr14	17382797	Pbr036120.1	3.03338e-37	0.964401
Chr14	17412550	Pbr036123.3	4.87448e-16	-0.941606
Chr14	17685211	Pbr001890.1	4.79545e-21	1.70578
Chr14	17849349	Pbr001904.1	3.66796e-60	0.98935
Chr14	17849452	Pbr042652.1	7.76535e-53	-0.959401
Chr14	17883289	Pbr001909.1	1.20882e-22	1.50457
Chr14	17883331	Pbr001912.1	2.58048e-16	1.37705
Chr14	18012368	Pbr001923.1	1.78972e-16	-1.4026
Chr14	18229153	Pbr001949.1	7.91693e-28	-0.835719
Chr14	18309483	Pbr001954.1	5.30616e-14	-1.01218
Chr14	18350781	Pbr001957.2	1.12368e-13	-1.03126
Chr14	19376567	Pbr037119.1	1.04138e-19	0.843744
Chr15	197051	Pbr025412.1	6.12192e-14	-0.68526
Chr15	591890	Pbr021101.1	2.91206e-17	-1.0951
Chr15	996050	Pbr002619.1	1.11131e-18	0.769256
Chr15	1528399	Pbr002714.1	1.67448e-22	-0.707309
Chr15	1542055	Pbr002715.1	8.21568e-24	-0.886846
Chr15	1648133	Pbr002736.1	2.62186e-14	-0.746987
Chr15	1657681	Pbr002735.2	1.62359e-23	0.758742
Chr15	2219149	Pbr005792.1	1.05214e-35	-1.39444
Chr15	2481745	Pbr005839.1	1.16247e-19	-1.17224
Chr15	2481745	Pbr005841.1	5.22162e-15	-1.0356
Chr15	3138881	Pbr005929.1	1.51812e-18	0.912029
Chr15	3878507	Pbr009274.1	2.79353e-30	1.21876
Chr15	3893018	Pbr009271.1	7.35672e-20	1.90922
Chr15	3946906	Pbr009269.1	4.71289e-18	0.823998
Chr15	3946906	Pbr009270.1	1.28702e-16	0.793299
Chr15	4233186	Pbr009231.3	6.84646e-16	-1.15747
Chr15	4423776	Pbr020153.2	2.33777e-22	0.745259
Chr15	4507101	Pbr020144.1	2.54893e-18	1.19735
Chr15	4507111	Pbr020141.1	1.21334e-16	0.895177
Chr15	5252177	Pbr020032.1	1.05907e-19	0.915369
Chr15	6244928	Pbr019881.1	1.71096e-14	-0.853227
Chr15	6268041	Pbr019880.1	5.07595e-13	1.26618
Chr15	6686427	Pbr019818.1	4.23738e-34	0.962798
Chr15	7200599	Pbr019748.1	1.29207e-12	0.856531
Chr15	7270749	Pbr019739.1	4.03625e-14	0.778608
Chr15	7663383	Pbr019681.1	2.2599e-14	1.1969
Chr15	7707630	Pbr019670.1	1.92882e-16	-0.758482
Chr15	7997639	Pbr019632.1	1.94186e-15	-0.818156
Chr15	8849691	Pbr008791.1	3.42987e-15	0.814643
Chr15	8867830	Pbr008793.1	1.56625e-21	-0.856722
Chr15	10100072	Pbr027859.1	1.78169e-20	-0.989296
Chr15	10562351	Pbr027926.1	2.67032e-13	1.07592
Chr15	10611593	Pbr027936.1	2.45092e-23	-1.56152
Chr15	11508904	Pbr034228.1	9.80328e-19	-0.753228
Chr15	11522385	Pbr034231.1	6.0276e-17	-0.811279
Chr15	11684156	Pbr034256.1	1.01349e-12	-1.0314
Chr15	11963626	Pbr034291.1	3.98114e-19	0.828098
Chr15	12270029	Pbr034336.1	1.45764e-15	-0.834819
Chr15	13372619	Pbr010569.1	1.34646e-14	0.698514
Chr15	13532228	Pbr027690.1	1.85372e-12	0.756122
Chr15	14425924	Pbr016983.1	8.1593e-14	0.626604
Chr15	14620486	Pbr016955.1	9.93399e-24	1.20228
Chr15	14724529	Pbr016943.1	9.75159e-23	1.24554
Chr15	15769440	Pbr015507.1	3.73642e-13	-1.68803
Chr15	16512812	Pbr031704.1	1.45841e-15	-0.761511
Chr15	16598541	Pbr037442.3	5.61421e-14	0.771628
Chr15	17072115	Pbr037396.1	4.83669e-15	-1.24549
Chr15	18426414	Pbr029422.1	4.07167e-21	-1.61958
Chr15	18785823	Pbr031819.1	3.11283e-18	-0.709759
Chr15	18968120	Pbr031829.1	1.75027e-15	-0.644793
Chr15	19105533	Pbr022120.1	6.44004e-13	-1.33868
Chr15	20947518	Pbr004662.1	8.08573e-16	0.96329
Chr15	22025382	Pbr019372.1	7.61897e-20	-0.857508
Chr15	22175469	Pbr019389.1	4.18011e-13	0.598308
Chr15	22603362	Pbr023538.1	1.17984e-16	-0.909847
Chr15	23615201	Pbr040199.1	1.91202e-15	1.36757
Chr15	24007584	Pbr015312.1	1.8167e-18	-0.953405
Chr15	25598693	Pbr017344.1	5.75017e-14	1.33972
Chr15	25598812	Pbr017343.1	1.59539e-13	-1.98637
Chr15	27379119	Pbr019565.1	1.71844e-14	-0.964829
Chr15	28717441	Pbr024114.1	7.13145e-15	-1.4338
Chr15	28758007	Pbr024118.1	8.63872e-23	1.81563
Chr15	29477287	Pbr033712.1	1.25401e-34	1.02538
Chr15	29614273	Pbr025034.1	8.8458e-15	-1.2727
Chr15	31145028	Pbr033225.1	4.50989e-16	-0.907076
Chr15	32621658	Pbr008169.1	2.04303e-15	0.886593
Chr15	36301325	Pbr040603.1	9.51065e-19	-0.819011
Chr15	39544084	Pbr031233.1	1.82565e-21	0.915323
Chr15	40468045	Pbr000858.1	2.44723e-17	-0.75437
Chr15	40742771	Pbr000825.1	5.77508e-14	0.838738
Chr15	41840744	Pbr020800.1	6.10745e-16	0.618945
Chr15	42289891	Pbr020848.1	5.5009e-13	0.660982
Chr15	42465214	Pbr020870.1	1.23375e-19	0.940038
Chr15	42516107	Pbr020875.1	5.51161e-14	1.08702
Chr16	111832	Pbr036163.1	2.55114e-15	-0.611461
Chr16	440945	Pbr036205.2	1.73331e-24	1.27616
Chr16	638818	Pbr036235.1	4.45617e-13	-0.548151
Chr16	869350	Pbr036263.1	6.84425e-17	-1.73833
Chr16	1353953	Pbr029101.2	5.42164e-24	-1.22786
Chr16	1402592	Pbr029110.1	2.94675e-17	0.930144
Chr16	2180737	Pbr008078.1	9.1305e-35	-0.911707
Chr16	2670641	Pbr008108.1	4.88589e-15	0.761072
Chr16	3058452	Pbr012070.1	1.05391e-13	-0.931575
Chr16	3293046	Pbr012106.1	2.87414e-19	-1.2262
Chr16	3340937	Pbr012118.1	4.77027e-13	-1.6805
Chr16	3368439	Pbr012123.1	2.49838e-13	-1.05552
Chr16	4288916	Pbr012255.1	6.32952e-19	0.75115
Chr16	4432445	Pbr012277.1	5.09325e-16	-1.85499
Chr16	4448401	Pbr012276.1	4.7022e-14	1.43606
Chr16	6102800	Pbr015173.1	3.34499e-21	1.70398
Chr16	6112213	Pbr015172.1	6.04128e-13	-0.631308
Chr16	6260917	Pbr015199.1	1.05585e-17	0.76618
Chr16	6622883	Pbr011179.2	1.30786e-13	-0.683214
Chr16	7097667	Pbr011228.1	4.91954e-27	0.841316
Chr16	7620674	Pbr014678.1	3.16558e-18	-0.641721
Chr16	8006576	Pbr018848.1	3.29313e-17	-0.667376
Chr16	13088647	Pbr023570.1	7.78622e-21	-0.718419
Chr16	13589102	Pbr027283.2	1.71633e-16	0.784293
Chr16	15390962	Pbr037606.1	5.13648e-20	1.69227
Chr17	3184736	Pbr022441.1	1.82714e-22	1.50351
Chr17	4891299	Pbr012610.1	3.00144e-21	1.10986
Chr17	5554360	Pbr033485.1	9.03308e-19	0.943628
Chr17	5691561	Pbr008691.1	2.21356e-13	-1.16917
Chr17	5750620	Pbr008685.1	4.15052e-24	1.25543
Chr17	5788493	Pbr008682.1	3.42648e-15	1.06484
Chr17	6240943	Pbr008633.1	2.20447e-14	-0.717171
Chr17	6898184	Pbr006874.1	9.20838e-21	-1.26189
Chr17	7422589	Pbr024549.1	1.54989e-16	1.29784
Chr17	7510025	Pbr024539.1	2.19492e-21	-1.07847
Chr17	8007740	Pbr026791.1	5.13269e-13	0.958504
Chr17	12885445	Pbr030506.1	2.85521e-14	0.659959
Chr17	14383927	Pbr033387.1	3.91018e-14	0.682431
Chr17	14828322	Pbr022257.1	1.9173e-14	1.10173
Chr17	15262921	Pbr002364.1	2.816e-31	1.01142
Chr17	15266634	Pbr002365.1	3.34112e-15	0.676944
Chr17	17374453	Pbr036048.2	2.63364e-14	-0.808522
Chr17	17799882	Pbr016581.1	4.94406e-19	-0.924716
Chr17	19056943	Pbr038415.1	5.75212e-22	-0.845693
Chr17	19522144	Pbr017940.2	2.04778e-14	-1.1235
Chr17	21475575	Pbr011372.1	1.63611e-18	-1.07115
Chr17	21740353	Pbr011335.1	7.58878e-15	0.667
Chr17	21860327	Pbr011315.1	3.75049e-32	1.36609
Chr17	21860327	Pbr011316.1	1.3239e-31	1.35746
Chr17	22722755	Pbr041847.1	1.52823e-16	1.27751
Chr17	22764820	Pbr041850.1	2.04556e-22	1.56876
Chr17	24470819	Pbr027006.1	7.12452e-15	0.660285
Chr17	24473368	Pbr027005.2	1.39572e-20	0.804579
Chr17	24555800	Pbr027026.1	1.50636e-18	0.999845
Chr17	24790461	Pbr014429.1	1.67049e-18	-0.79008
Chr17	24853803	Pbr042723.1	1.51186e-13	0.793578
Chr17	24886846	Pbr014442.1	1.46136e-16	1.16787
Chr17	24945968	Pbr014452.2	1.08072e-28	1.70017
Chr17	24946392	Pbr014453.1	1.18549e-18	-1.1909
scaffold2099.0	905	Pbr014112.1	2.71996e-35	-1.23483
scaffold1083.0	1427	Pbr002192.1	4.91037e-28	1.41705
scaffold1129.0	2041	Pbr003049.1	5.32264e-15	1.43963
scaffold1668.0	4433	Pbr010087.2	6.03413e-28	-0.972862
scaffold565.0	6416	Pbr031718.1	8.10006e-14	0.567272
scaffold1291.0	7653	Pbr005689.1	6.75293e-19	0.776281
scaffold1642.0	7671	Pbr009942.1	1.63758e-15	-0.889814
scaffold1237.0	12596	Pbr004889.1	7.12796e-31	1.00065
scaffold1241.0	13387	Pbr005004.1	1.77466e-18	-1.15398
scaffold1237.0	14947	Pbr004890.1	1.06974e-13	-0.711523
scaffold793.0	15249	Pbr038064.1	1.70553e-15	-0.865156
scaffold565.0	15963	Pbr031715.1	2.78377e-20	1.02957
scaffold1142.0	17484	Pbr003395.1	3.01855e-14	-0.639617
scaffold1455.0	21989	Pbr007905.1	2.91131e-24	-1.03714
scaffold530.0	25032	Pbr030722.1	5.78731e-18	0.821659
scaffold1182.0	25893	Pbr003941.1	7.8923e-13	-0.699989
scaffold639.0.1	28215	Pbr034176.1	5.24637e-28	-1.25674
scaffold1205.0	29123	Pbr004461.1	3.55787e-29	0.892454
scaffold542.0	29722	Pbr031054.2	5.03403e-13	-1.05085
scaffold797.0	30438	Pbr038140.1	1.37383e-12	0.980894
scaffold994.0	32675	Pbr042591.1	1.03615e-15	1.3786
scaffold1090.0	35064	Pbr042657.1	2.2046e-24	1.23388
scaffold1326.0	35488	Pbr006378.2	3.65841e-13	0.699776
scaffold490.0	35868	Pbr029293.1	7.53496e-16	-0.726603
scaffold530.0	38052	Pbr030723.1	2.35731e-35	1.50925
scaffold1174.0	40300	Pbr003789.1	4.17173e-15	0.605736
scaffold1219.0.1	40625	Pbr004650.1	1.52923e-12	-0.72543
scaffold863.0	45191	Pbr039864.1	3.41442e-27	1.36566
scaffold1211.0	47122	Pbr004616.1	6.69124e-22	-1.11207
scaffold675.0	50692	Pbr035206.1	4.90593e-17	-1.17008
scaffold1183.0	51368	Pbr003946.1	1.26878e-27	0.798493
scaffold670.0	55971	Pbr035153.1	1.70837e-27	0.97506
scaffold1199.0	56662	Pbr004135.1	2.54965e-29	0.967217
scaffold581.0.1	61184	Pbr032417.1	1.91228e-18	1.16453
scaffold918.0	67327	Pbr041003.2	4.35416e-15	1.22298
scaffold665.0	67628	Pbr034976.1	9.0656e-14	0.867864
scaffold696.0	67783	Pbr035679.1	9.32651e-13	-0.670254
scaffold876.0.1	67902	Pbr040176.1	1.28934e-17	0.696207
scaffold1028.0	68693	Pbr001291.1	1.29939e-31	1.42916
scaffold160.1.1	68918	Pbr009585.1	4.84212e-14	0.766564
scaffold834.0	72439	Pbr039271.1	5.7387e-15	-0.922523
scaffold1278.0	73617	Pbr005464.1	4.99375e-17	1.17246
scaffold886.0	77465	Pbr040359.1	6.66051e-34	1.44046
scaffold1229.0	77659	Pbr004776.1	5.37932e-18	-0.887509
scaffold530.0	78385	Pbr030728.1	1.24424e-18	1.17364
scaffold630.0	83727	Pbr034027.1	9.018e-19	1.12996
scaffold818.0	86447	Pbr038786.1	4.6887e-13	-0.856863
scaffold1090.0	87140	Pbr002272.5	1.2521e-14	-1.06772
scaffold1090.0	87308	Pbr002277.1	1.30119e-21	-0.999263
scaffold640.0	87596	Pbr034371.1	1.06864e-16	0.683975
scaffold1090.0	90152	Pbr002275.1	2.12419e-14	1.29131
scaffold1139.0	92164	Pbr003268.1	3.15018e-21	-0.835117
scaffold660.0	93904	Pbr034923.1	9.30961e-23	-0.806496
scaffold1163.0	95646	Pbr003683.1	1.74487e-14	-0.734773
scaffold459.0	101580	Pbr027784.1	3.93863e-14	-0.652035
scaffold466.0	106126	Pbr028140.1	3.7536e-13	0.887093
scaffold696.0	115317	Pbr035685.1	2.09737e-13	-0.652969
scaffold665.0	127481	Pbr034978.1	2.21329e-16	1.11157
scaffold197.0	136909	Pbr012831.1	1.57687e-22	0.957899
scaffold757.0	142089	Pbr037295.1	5.62466e-26	1.0796
scaffold824.0	144162	Pbr039016.1	4.29406e-32	1.55294
scaffold615.0.1	151756	Pbr033539.1	2.68343e-14	0.911994
scaffold570.0	152262	Pbr032023.1	6.69492e-22	1.41505
scaffold649.0	154389	Pbr034544.3	4.01978e-14	1.06815
scaffold341.0	154924	Pbr022561.1	2.73526e-19	0.870559
scaffold639.0.1	158823	Pbr034187.2	2.86733e-39	-1.42974
scaffold579.0.1	165597	Pbr032237.1	3.19755e-20	-0.975455
scaffold466.0	171823	Pbr028149.1	8.49895e-16	0.73395
scaffold195.0	196773	Pbr012687.2	6.09204e-13	0.694281
scaffold404.0	208697	Pbr025510.1	8.8453e-13	0.977657
scaffold579.0.1	219274	Pbr032250.1	5.07487e-20	0.949946
scaffold490.0	219471	Pbr029318.2	1.90248e-14	-0.662923
scaffold541.0	249518	Pbr031043.1	7.42646e-18	-0.691868
scaffold489.0.1	249941	Pbr029156.1	1.14231e-19	-0.685258
scaffold640.0	256212	Pbr034380.1	3.99673e-22	-1.16861
scaffold640.0	256212	Pbr034381.1	1.89583e-15	-0.994513
scaffold436.0	288902	Pbr026886.1	2.82338e-40	1.6027
scaffold541.0	293325	Pbr031051.1	1.11652e-16	-0.748418
scaffold541.0	293370	Pbr031049.1	5.67216e-40	0.990825
scaffold384.0	300910	Pbr024500.1	4.15486e-19	-0.781068
scaffold195.0	302371	Pbr012704.1	1.73687e-18	-0.755331
scaffold351.0.1	311434	Pbr023066.1	7.29382e-16	-1.04449
scaffold442.0	320438	Pbr027155.1	4.30424e-21	-0.717964
scaffold436.0	321336	Pbr026887.1	4.1943e-14	0.995956
scaffold436.0	321406	Pbr026889.1	4.06894e-18	-1.16061
scaffold424.0	328666	Pbr026362.1	4.94926e-20	1.06442
scaffold341.0	364262	Pbr022577.1	2.49467e-17	-1.0717
scaffold195.0	423974	Pbr012730.1	1.56011e-17	-0.817717
scaffold235.0	549490	Pbr015973.1	7.60298e-20	1.1997
scaffold233.0	569680	Pbr015879.2	1.73397e-20	-1.35387
scaffold206.0.1	598722	Pbr014005.2	9.30314e-17	-1.07396
scaffold195.0	619810	Pbr012755.1	4.37995e-13	-0.773852
scaffold132.0.1	776215	Pbr006339.1	2.1809e-21	-1.12965
