# Supplementary material for: A systems genetics approach reveals PbrNSC as a regulator of lignin and cellulose biosynthesis in stone cells of pear fruit
Source: Genome Biol. 2021 Nov 14;22:313. doi: 10.1186/s13059-021-02531-8 (PMC8590786; doi:10.1186/s13059-021-02531-8)
Supplement: Supplementary file 10 — Additional file 10. The reported distant eQTL for genes in stone cell modules. [file 13059_2021_2531_MOESM10_ESM.xlsx]

## Sheet: Additional file 10
Additional file 10. The reported distant eQTL for genes in stone cell modules
Chr	Position of leading SNP	Gene ID	P value	Beta
Chr1	16675	Pbr040003.1	1.12296e-13	-0.759763
Chr1	18094	Pbr012704.1	1.01512e-16	-0.757632
Chr1	18094	Pbr012730.1	1.07612e-18	-0.79713
Chr1	18094	Pbr013985.1	8.10548e-17	-0.759676
Chr1	18306	Pbr032292.1	2.16915e-14	0.659448
Chr1	28630	Pbr040003.1	3.53049e-13	0.636257
Chr1	102275	Pbr002859.1	2.08604e-14	-1.07043
Chr1	125731	Pbr002855.1	2.10708e-16	-0.850245
Chr1	125731	Pbr006576.1	1.31581e-13	0.777709
Chr1	125731	Pbr027219.1	1.16525e-13	0.779183
Chr1	125731	Pbr040359.1	5.79032e-14	0.787579
Chr1	126063	Pbr028870.1	7.30039e-18	0.862425
Chr1	126074	Pbr008963.1	1.38965e-14	-0.793386
Chr1	126216	Pbr017102.1	4.79444e-15	0.717643
Chr1	126216	Pbr040003.1	4.96467e-19	0.799738
Chr1	126216	Pbr042828.1	3.91867e-15	0.719629
Chr1	126257	Pbr001904.1	6.53668e-19	-0.804456
Chr1	126257	Pbr003946.1	5.63875e-14	0.698653
Chr1	126257	Pbr007273.2	6.36307e-15	-0.721079
Chr1	126257	Pbr019472.1	1.21685e-16	-0.759009
Chr1	126257	Pbr019818.1	1.14813e-16	-0.759542
Chr1	126257	Pbr042652.1	9.85156e-18	-0.781475
Chr1	126415	Pbr012704.1	3.71808e-23	1.13907
Chr1	126415	Pbr012730.1	3.2992e-23	1.14013
Chr1	126415	Pbr013985.1	6.1051e-23	1.13462
Chr1	126429	Pbr004109.1	6.82174e-16	-0.756569
Chr1	126618	Pbr036120.1	1.39707e-17	-0.879231
Chr1	126812	Pbr022661.1	1.04964e-15	-0.646216
Chr1	209404	Pbr002857.1	7.1283e-16	0.831513
Chr1	217966	Pbr029898.1	3.22527e-17	0.651001
Chr1	226581	Pbr001904.1	9.62685e-17	-0.670526
Chr1	226581	Pbr002855.1	1.58172e-14	0.627101
Chr1	226581	Pbr012687.2	2.25536e-15	0.644269
Chr1	226581	Pbr027219.1	9.50198e-16	-0.651648
Chr1	226581	Pbr042652.1	3.92167e-14	-0.618826
Chr1	230838	Pbr036120.1	3.2457e-14	0.670054
Chr1	236788	Pbr002855.1	1.93478e-16	-0.736047
Chr1	236788	Pbr025851.1	1.71116e-13	0.669779
Chr1	236788	Pbr029898.1	2.09033e-14	0.691443
Chr1	259161	Pbr002855.1	5.61715e-20	-0.753518
Chr1	259161	Pbr002857.1	8.56893e-19	-0.733409
Chr1	284303	Pbr001904.1	6.0492e-19	0.655791
Chr1	423014	Pbr035206.1	3.79608e-14	-1.52542
Chr1	452942	Pbr002855.1	1.34576e-16	0.695685
Chr1	452942	Pbr012687.2	3.37849e-15	0.667505
Chr1	491404	Pbr001904.1	2.89455e-16	0.75857
Chr1	500120	Pbr002855.1	9.6729e-18	0.723425
Chr1	507152	Pbr029898.1	1.44695e-14	0.685126
Chr1	507880	Pbr027219.1	1.3529e-17	0.754197
Chr1	507880	Pbr028870.1	1.84473e-15	0.710231
Chr1	507880	Pbr036120.1	1.78343e-16	0.731709
Chr1	511372	Pbr036837.1	4.42618e-15	-0.648504
Chr1	512083	Pbr012687.2	8.33317e-16	0.642349
Chr1	663502	Pbr002855.1	4.12689e-20	0.818672
Chr1	663502	Pbr012687.2	1.36048e-16	0.750685
Chr1	684749	Pbr008963.1	1.73406e-13	-0.67894
Chr1	684749	Pbr028870.1	2.7924e-17	-0.763648
Chr1	684831	Pbr001904.1	7.05346e-19	0.809021
Chr1	684831	Pbr002855.1	3.8611e-16	-0.753114
Chr1	684831	Pbr029898.1	4.1677e-14	0.706363
Chr1	684831	Pbr036120.1	1.88559e-16	0.759848
Chr1	690178	Pbr040359.1	7.55864e-14	0.693652
Chr1	690178	Pbr042652.1	5.25261e-16	0.743341
Chr1	690984	Pbr027219.1	5.35444e-14	-0.614429
Chr1	691089	Pbr012687.2	3.7834e-13	-0.595298
Chr1	713884	Pbr012704.1	6.63518e-23	1.11958
Chr1	713884	Pbr012730.1	3.27478e-21	1.08362
Chr1	726544	Pbr012730.1	2.24349e-23	-1.15307
Chr1	727000	Pbr001904.1	1.64394e-13	-0.788613
Chr1	728146	Pbr040359.1	4.72508e-14	0.778768
Chr1	728208	Pbr002855.1	1.74241e-19	0.797102
Chr1	728445	Pbr012704.1	2.24077e-23	-1.18204
Chr1	728940	Pbr038477.1	5.89958e-16	-0.769947
Chr1	728984	Pbr002857.1	1.5305e-16	-0.790496
Chr1	729070	Pbr004109.1	1.12488e-17	-1.00441
Chr1	730620	Pbr004461.1	1.18916e-13	-0.632227
Chr1	730620	Pbr032292.1	6.6474e-16	0.680216
Chr1	730620	Pbr039374.1	7.1448e-14	0.637205
Chr1	730683	Pbr040003.1	7.60648e-14	0.771811
Chr1	730764	Pbr013985.1	4.46924e-24	1.18603
Chr1	748302	Pbr002855.1	2.48785e-17	-0.786099
Chr1	751452	Pbr015763.1	1.11838e-21	0.740357
Chr1	751860	Pbr001904.1	8.9249e-22	0.754928
Chr1	751860	Pbr003946.1	1.0703e-15	-0.651711
Chr1	751860	Pbr007273.2	3.06535e-16	0.662181
Chr1	751860	Pbr013977.1	5.73132e-14	-0.616328
Chr1	751860	Pbr017096.1	4.89084e-13	0.595827
Chr1	751860	Pbr017665.1	4.22596e-13	-0.59726
Chr1	751860	Pbr017729.1	1.84938e-15	-0.647039
Chr1	751957	Pbr008963.1	2.03662e-15	0.732327
Chr1	751979	Pbr019472.1	1.93333e-16	-0.680232
Chr1	751979	Pbr025851.1	2.6962e-14	-0.636635
Chr1	751979	Pbr027219.1	2.09966e-17	-0.698345
Chr1	751979	Pbr028870.1	3.5645e-21	-0.761892
Chr1	751979	Pbr029898.1	3.00799e-15	-0.656602
Chr1	751979	Pbr033657.1	5.22904e-15	-0.651663
Chr1	751986	Pbr007041.1	3.0325e-17	-0.676374
Chr1	751986	Pbr034923.1	3.2967e-14	-0.617382
Chr1	751986	Pbr035679.1	2.16494e-13	-0.599804
Chr1	751986	Pbr036120.1	3.72985e-23	-0.769704
Chr1	751986	Pbr040003.1	6.34545e-13	-0.589385
Chr1	751986	Pbr042652.1	5.79906e-19	-0.706064
Chr1	753804	Pbr026478.1	1.48679e-14	1.92633
Chr1	755873	Pbr017102.1	4.32434e-14	-0.673028
Chr1	755873	Pbr032292.1	3.93869e-25	-0.871393
Chr1	770244	Pbr026478.1	3.53966e-15	2.029
Chr1	770346	Pbr032292.1	3.57728e-18	0.817482
Chr1	778519	Pbr004109.1	4.35117e-14	0.842068
Chr1	846672	Pbr004109.1	4.9633e-15	-0.874772
Chr1	847476	Pbr026478.1	3.53966e-15	2.029
Chr1	850254	Pbr019402.1	1.12738e-16	0.759588
Chr1	850254	Pbr040003.1	2.14907e-14	-0.708598
Chr1	851472	Pbr022661.1	5.4717e-14	-0.774496
Chr1	857620	Pbr004461.1	3.77002e-14	-0.657724
Chr1	857620	Pbr032292.1	3.36579e-24	0.836812
Chr1	857764	Pbr026478.1	3.53966e-15	2.029
Chr1	866932	Pbr004109.1	8.81989e-16	-0.7724
Chr1	902331	Pbr032292.1	3.93552e-27	-0.893432
Chr1	905420	Pbr026478.1	3.53966e-15	2.029
Chr1	915396	Pbr007041.1	9.96951e-15	0.772695
Chr1	915396	Pbr022257.1	6.13412e-16	-0.802184
Chr1	915396	Pbr022362.1	2.43378e-14	-0.762849
Chr1	915396	Pbr040003.1	1.12989e-19	0.882822
Chr1	917059	Pbr004109.1	1.08837e-16	0.957755
Chr1	917127	Pbr027224.1	9.19371e-18	-0.696404
Chr1	917127	Pbr032292.1	1.30466e-19	0.727978
Chr1	917290	Pbr010997.1	8.39075e-17	0.788766
Chr1	917290	Pbr019402.1	2.18286e-16	0.779669
Chr1	917290	Pbr040136.1	5.9433e-17	-0.792003
Chr1	917447	Pbr002855.1	4.61245e-17	-0.716455
Chr1	917889	Pbr026478.1	7.85873e-16	1.72168
Chr1	939000	Pbr026478.1	6.42679e-16	0.689507
Chr1	939000	Pbr032292.1	1.04553e-33	-0.942608
Chr1	939349	Pbr022362.1	4.02854e-14	-0.889595
Chr1	939349	Pbr040003.1	1.94577e-16	0.9561
Chr1	939386	Pbr004109.1	3.01136e-16	0.950947
Chr1	939722	Pbr007905.1	1.03171e-13	0.658123
Chr1	970649	Pbr004109.1	1.66349e-14	0.817998
Chr1	978600	Pbr026478.1	4.02219e-15	2.02656
Chr1	979994	Pbr040003.1	5.27275e-14	0.940721
Chr1	980434	Pbr032292.1	2.48092e-14	1.01611
Chr1	980475	Pbr042591.1	9.6216e-14	-1.66563
Chr1	987162	Pbr004109.1	3.01136e-16	-0.950947
Chr1	987162	Pbr022362.1	4.02854e-14	-0.889595
Chr1	990653	Pbr039374.1	5.40401e-16	-0.688816
Chr1	992396	Pbr040003.1	4.81713e-19	0.725358
Chr1	992625	Pbr004461.1	4.95764e-14	-0.638006
Chr1	992625	Pbr010997.1	3.41334e-15	-0.662857
Chr1	992632	Pbr030769.1	3.43381e-13	-0.615912
Chr1	992638	Pbr026488.1	1.51394e-19	0.736973
Chr1	992793	Pbr029693.1	2.54887e-18	-0.775126
Chr1	992913	Pbr026478.1	5.41878e-18	-0.72944
Chr1	992913	Pbr032292.1	6.93972e-34	0.944237
Chr1	992943	Pbr019402.1	9.88961e-16	-0.755255
Chr1	992943	Pbr040136.1	3.26909e-15	0.743366
Chr1	992955	Pbr002855.1	5.95171e-17	-0.781689
Chr1	992955	Pbr004628.1	3.45646e-14	0.718648
Chr1	992955	Pbr027224.1	7.41628e-18	-0.800496
Chr1	1013599	Pbr032292.1	2.00581e-34	-0.920839
Chr1	1013599	Pbr039374.1	1.14009e-15	-0.663594
Chr1	1013630	Pbr026478.1	1.1532e-18	-0.725789
Chr1	1015507	Pbr019402.1	2.13176e-15	-0.722203
Chr1	1022307	Pbr004109.1	1.18642e-17	0.788299
Chr1	1022307	Pbr022362.1	7.40831e-15	0.727345
Chr1	1022307	Pbr040003.1	6.7889e-18	-0.793202
Chr1	1022959	Pbr004519.1	1.18854e-12	0.842804
Chr1	1062283	Pbr004109.1	2.45581e-17	0.718677
Chr1	1062283	Pbr032292.1	2.74154e-22	-0.802875
Chr1	1074426	Pbr004109.1	3.01136e-16	-0.950947
Chr1	1074426	Pbr022362.1	4.02854e-14	-0.889595
Chr1	1075334	Pbr007905.1	3.15111e-18	0.796807
Chr1	1075334	Pbr040003.1	3.38945e-24	0.900456
Chr1	1075409	Pbr032292.1	6.95761e-20	-0.793616
Chr1	1076495	Pbr026478.1	2.36132e-16	-1.16303
Chr1	1103717	Pbr032292.1	7.12189e-18	-0.762489
Chr1	1103829	Pbr026478.1	1.32083e-15	1.93608
Chr1	1145275	Pbr026478.1	3.5295e-16	0.678355
Chr1	1145275	Pbr032292.1	1.35747e-31	-0.898855
Chr1	1146029	Pbr042591.1	2.69506e-14	-1.39849
Chr1	1198434	Pbr034978.1	1.99245e-13	0.633577
Chr1	1238206	Pbr032292.1	7.61527e-13	0.632442
Chr1	1238315	Pbr019402.1	6.05213e-14	0.652805
Chr1	1238455	Pbr004379.1	5.44432e-15	0.685677
Chr1	1245973	Pbr000249.2	1.84169e-15	0.751079
Chr1	1318006	Pbr027219.1	8.21171e-13	-1.2025
Chr1	1387186	Pbr004824.1	1.74031e-14	1.58569
Chr1	1387186	Pbr009667.1	1.60233e-16	1.6874
Chr1	1387186	Pbr011579.1	2.84728e-13	-1.51955
Chr1	1387186	Pbr013642.1	1.41767e-14	1.59037
Chr1	1387186	Pbr015091.1	1.52165e-14	1.58876
Chr1	1387186	Pbr017851.1	3.28155e-13	1.51607
Chr1	1387186	Pbr018095.1	5.89105e-15	1.61016
Chr1	1387186	Pbr018865.2	5.81106e-16	1.6605
Chr1	1387186	Pbr023208.1	2.25256e-14	1.57977
Chr1	1387186	Pbr029103.1	4.6256e-16	1.66532
Chr1	1387216	Pbr004813.1	1.11713e-16	1.51318
Chr1	1387216	Pbr005529.2	1.05924e-14	1.42585
Chr1	1387216	Pbr006215.1	3.79995e-16	1.49055
Chr1	1387216	Pbr009671.1	4.13741e-16	-1.48896
Chr1	1387216	Pbr009672.1	4.2313e-17	-1.53071
Chr1	1387216	Pbr012123.1	5.77139e-16	1.48269
Chr1	1387216	Pbr016185.1	8.02662e-15	-1.43143
Chr1	1387216	Pbr018555.1	3.4112e-15	1.44843
Chr1	1387216	Pbr019272.1	7.79349e-15	1.43202
Chr1	1387216	Pbr020203.1	3.55176e-15	1.44764
Chr1	1387216	Pbr020260.1	1.37856e-14	1.42051
Chr1	1387216	Pbr022323.1	2.45655e-15	1.45486
Chr1	1387216	Pbr025174.1	2.18458e-14	1.41111
Chr1	1387216	Pbr028486.1	1.15299e-16	1.5126
Chr1	1387216	Pbr028497.1	1.59494e-14	1.41755
Chr1	1387216	Pbr029068.1	3.31206e-14	-1.40252
Chr1	1387216	Pbr033819.1	7.15217e-18	1.5619
Chr1	1387216	Pbr041859.1	1.03149e-15	-1.47164
Chr1	1387216	Pbr042396.1	1.35866e-16	1.5096
Chr1	1437705	Pbr024500.1	6.29433e-14	0.732352
Chr1	1440290	Pbr000366.1	1.14225e-16	-1.3901
Chr1	1440290	Pbr001532.1	9.713e-19	1.46621
Chr1	1440290	Pbr001912.1	8.09416e-15	1.3152
Chr1	1440290	Pbr001923.1	1.04204e-18	1.46514
Chr1	1440290	Pbr001945.1	6.47697e-14	-1.2759
Chr1	1440290	Pbr002239.1	2.72509e-15	1.33502
Chr1	1440290	Pbr003139.1	3.94915e-14	-1.28543
Chr1	1440290	Pbr003509.1	7.8113e-19	1.46952
Chr1	1440290	Pbr003593.1	1.04005e-16	1.39167
Chr1	1440290	Pbr004383.1	4.01091e-19	1.47955
Chr1	1440290	Pbr004813.1	4.05039e-19	1.4794
Chr1	1440290	Pbr004824.1	4.44204e-20	1.51174
Chr1	1440290	Pbr005171.1	6.09787e-17	1.40056
Chr1	1440290	Pbr005559.2	3.01068e-17	1.41215
Chr1	1440290	Pbr005939.1	9.4283e-14	1.2686
Chr1	1440290	Pbr006210.1	4.76824e-17	1.40462
Chr1	1440290	Pbr006215.1	1.24374e-16	1.38867
Chr1	1440290	Pbr006564.1	3.02793e-17	1.41206
Chr1	1440290	Pbr007394.1	1.85552e-19	1.49098
Chr1	1440290	Pbr007593.1	8.06529e-17	1.39592
Chr1	1440290	Pbr007670.1	4.74909e-19	1.47702
Chr1	1440290	Pbr008047.1	3.73833e-20	1.51421
Chr1	1440290	Pbr008074.1	7.70857e-17	1.39667
Chr1	1440290	Pbr008161.1	6.3482e-17	1.39989
Chr1	1440290	Pbr008305.1	1.35763e-18	1.46111
Chr1	1440290	Pbr009096.1	5.22278e-18	1.4402
Chr1	1440290	Pbr009514.1	1.83113e-18	1.45651
Chr1	1440290	Pbr010304.2	1.06313e-19	1.49914
Chr1	1440290	Pbr010680.1	3.19141e-14	1.2895
Chr1	1440290	Pbr010894.1	3.82391e-17	1.40824
Chr1	1440290	Pbr011043.1	8.52045e-16	1.35566
Chr1	1440290	Pbr011409.1	9.94796e-16	1.35294
Chr1	1440290	Pbr011468.1	1.05654e-20	1.53204
Chr1	1440290	Pbr011469.1	7.17904e-16	1.35866
Chr1	1440290	Pbr011616.1	1.03883e-15	1.35218
Chr1	1440290	Pbr011779.1	1.9307e-16	1.38125
Chr1	1440290	Pbr012624.1	6.66993e-19	1.47191
Chr1	1440290	Pbr013254.1	2.89402e-18	1.44943
Chr1	1440290	Pbr013288.1	3.95785e-21	1.54561
Chr1	1440290	Pbr013566.1	6.61094e-17	1.39922
Chr1	1440290	Pbr013675.1	1.60467e-16	1.38438
Chr1	1440290	Pbr013872.1	1.1936e-17	1.42709
Chr1	1440290	Pbr014336.1	3.53102e-18	1.44633
Chr1	1440290	Pbr014939.1	2.54026e-18	1.45145
Chr1	1440290	Pbr014962.1	1.22707e-14	1.30749
Chr1	1440290	Pbr015091.1	2.30275e-18	1.45297
Chr1	1440290	Pbr015821.1	1.96555e-18	1.45542
Chr1	1440290	Pbr016040.1	8.60636e-15	1.31407
Chr1	1440290	Pbr016116.2	3.91961e-17	1.40784
Chr1	1440290	Pbr018409.1	5.55368e-18	1.43923
Chr1	1440290	Pbr018492.1	3.29009e-15	1.33163
Chr1	1440290	Pbr018555.1	5.20814e-22	1.57287
Chr1	1440290	Pbr019161.1	1.42506e-16	1.38638
Chr1	1440290	Pbr019272.1	1.00651e-20	1.53271
Chr1	1440290	Pbr019686.1	8.4541e-16	1.3558
Chr1	1440290	Pbr019887.1	3.11146e-21	1.54889
Chr1	1440290	Pbr019912.2	5.01527e-19	1.4762
Chr1	1440290	Pbr019974.2	4.35108e-19	1.47833
Chr1	1440290	Pbr020043.1	1.02318e-16	1.39195
Chr1	1440290	Pbr020078.1	3.94584e-20	1.51344
Chr1	1440290	Pbr020757.1	1.17153e-14	1.30836
Chr1	1440290	Pbr021042.1	4.41542e-14	1.28329
Chr1	1440290	Pbr021347.1	2.78586e-18	1.45002
Chr1	1440290	Pbr022027.2	4.82385e-18	1.44145
Chr1	1440290	Pbr022323.1	6.88919e-20	1.50543
Chr1	1440290	Pbr022849.1	1.24467e-16	1.38866
Chr1	1440290	Pbr023306.1	6.13242e-18	1.43767
Chr1	1440290	Pbr023789.1	3.36099e-18	1.4471
Chr1	1440290	Pbr024016.1	2.19181e-16	1.3791
Chr1	1440290	Pbr024504.1	1.05648e-19	1.49923
Chr1	1440290	Pbr025181.1	4.85411e-16	1.36546
Chr1	1440290	Pbr025491.1	4.36056e-19	1.4783
Chr1	1440290	Pbr025542.1	7.05327e-16	-1.35896
Chr1	1440290	Pbr025607.1	8.32175e-15	1.31469
Chr1	1440290	Pbr025746.1	2.58143e-15	1.336
Chr1	1440290	Pbr027403.1	4.76672e-19	1.47696
Chr1	1440290	Pbr027589.1	2.34244e-16	1.37797
Chr1	1440290	Pbr027731.1	3.61905e-19	1.48108
Chr1	1440290	Pbr027752.1	2.09991e-16	1.37982
Chr1	1440290	Pbr028275.1	5.86939e-20	1.50774
Chr1	1440290	Pbr028360.1	8.08156e-19	1.469
Chr1	1440290	Pbr028379.1	2.12647e-16	1.37961
Chr1	1440290	Pbr028476.1	8.53575e-17	1.39497
Chr1	1440290	Pbr029534.1	8.15643e-21	1.53564
Chr1	1440290	Pbr029926.1	5.46379e-19	1.47491
Chr1	1440290	Pbr030170.1	1.99959e-18	1.45516
Chr1	1440290	Pbr030358.1	5.64574e-17	1.40183
Chr1	1440290	Pbr030676.1	2.74768e-16	1.37524
Chr1	1440290	Pbr030782.1	6.36142e-16	1.36076
Chr1	1440290	Pbr031462.1	2.74395e-17	1.41366
Chr1	1440290	Pbr033184.1	1.12624e-15	1.35076
Chr1	1440290	Pbr033206.1	8.16581e-16	1.3564
Chr1	1440290	Pbr033649.1	5.42415e-19	1.47502
Chr1	1440290	Pbr033934.1	4.20953e-19	1.47882
Chr1	1440290	Pbr034572.1	7.91657e-16	1.35695
Chr1	1440290	Pbr034577.1	7.42924e-18	1.43464
Chr1	1440290	Pbr034862.1	3.01401e-15	1.33321
Chr1	1440290	Pbr035356.1	2.60645e-17	1.4145
Chr1	1440290	Pbr036351.1	2.3855e-17	1.41594
Chr1	1440290	Pbr037430.1	6.44582e-19	1.47242
Chr1	1440290	Pbr037606.1	7.58161e-18	1.43432
Chr1	1440290	Pbr037842.1	7.16698e-15	1.31744
Chr1	1440290	Pbr038264.1	6.96076e-15	-1.31798
Chr1	1440290	Pbr038411.1	1.78898e-16	1.38254
Chr1	1440290	Pbr038584.1	7.82409e-16	1.35715
Chr1	1440290	Pbr038605.1	6.62751e-17	1.39918
Chr1	1440290	Pbr038631.3	2.55507e-16	1.37648
Chr1	1440290	Pbr038834.1	1.80237e-17	1.42047
Chr1	1440290	Pbr039106.1	5.40856e-19	1.47507
Chr1	1440290	Pbr039579.1	1.86347e-16	1.38185
Chr1	1440290	Pbr040080.1	2.58295e-14	-1.29352
Chr1	1440290	Pbr040557.1	1.51788e-20	1.52697
Chr1	1440290	Pbr040642.1	2.40514e-16	1.37752
Chr1	1440290	Pbr040921.1	1.4285e-16	1.38634
Chr1	1440290	Pbr042334.1	5.09108e-16	1.36463
Chr1	1440305	Pbr000508.1	7.68216e-20	1.48834
Chr1	1440305	Pbr000561.1	1.81407e-19	1.47593
Chr1	1440305	Pbr000620.1	2.10343e-20	1.50667
Chr1	1440305	Pbr001720.1	4.36212e-16	1.3532
Chr1	1440305	Pbr001946.1	3.32416e-16	-1.35783
Chr1	1440305	Pbr003367.1	4.03755e-16	1.35452
Chr1	1440305	Pbr004947.1	5.17389e-14	-1.26704
Chr1	1440305	Pbr006660.1	3.56648e-17	1.39485
Chr1	1440305	Pbr008400.1	6.12803e-17	1.38603
Chr1	1440305	Pbr009667.1	6.03389e-19	1.45822
Chr1	1440305	Pbr010916.1	5.27213e-19	1.46023
Chr1	1440305	Pbr011580.1	9.9462e-13	-1.20857
Chr1	1440305	Pbr012358.1	3.47294e-15	1.31693
Chr1	1440305	Pbr013445.1	2.92009e-18	1.43434
Chr1	1440305	Pbr013642.1	4.42017e-18	1.42794
Chr1	1440305	Pbr015588.2	1.31422e-20	1.51322
Chr1	1440305	Pbr016484.1	9.68379e-16	1.33946
Chr1	1440305	Pbr016887.1	2.1018e-18	1.43939
Chr1	1440305	Pbr016936.1	1.17437e-18	1.44823
Chr1	1440305	Pbr017888.1	4.92007e-18	1.42628
Chr1	1440305	Pbr018095.1	6.67737e-21	1.52254
Chr1	1440305	Pbr018865.2	3.18164e-18	1.43302
Chr1	1440305	Pbr019445.1	1.73176e-15	-1.32928
Chr1	1440305	Pbr019456.1	1.48623e-19	1.47883
Chr1	1440305	Pbr019567.2	1.72923e-14	-1.28766
Chr1	1440305	Pbr020320.2	5.71905e-15	-1.30795
Chr1	1440305	Pbr020910.1	2.92944e-17	1.39803
Chr1	1440305	Pbr021028.1	1.1539e-14	1.29514
Chr1	1440305	Pbr021265.1	4.17419e-13	-1.2262
Chr1	1440305	Pbr025174.1	8.212e-21	1.51971
Chr1	1440305	Pbr027355.1	1.18451e-18	1.4481
Chr1	1440305	Pbr027637.1	1.38903e-16	1.37251
Chr1	1440305	Pbr028217.1	1.24807e-18	1.44731
Chr1	1440305	Pbr028319.1	5.71124e-14	1.26515
Chr1	1440305	Pbr028497.1	3.90449e-18	1.42986
Chr1	1440305	Pbr028560.1	5.90843e-16	1.348
Chr1	1440305	Pbr029103.1	4.06801e-15	1.31409
Chr1	1440305	Pbr029404.1	7.72666e-17	1.38223
Chr1	1440305	Pbr030069.1	2.18423e-16	1.36493
Chr1	1440305	Pbr030075.1	2.54906e-18	1.43643
Chr1	1440305	Pbr035130.1	2.3558e-19	1.47212
Chr1	1440305	Pbr037841.1	1.97929e-15	1.32693
Chr1	1440305	Pbr040804.1	7.02694e-19	-1.45595
Chr1	1440305	Pbr042110.1	3.20746e-19	1.46759
Chr1	1440305	Pbr042163.1	1.92174e-17	1.4048
Chr1	1440305	Pbr042315.1	6.79414e-14	1.26183
Chr1	1440341	Pbr006677.1	3.20961e-14	1.3664
Chr1	1440341	Pbr007723.1	3.10086e-14	1.3671
Chr1	1440341	Pbr012123.1	8.54137e-16	1.43659
Chr1	1440341	Pbr014934.1	2.25929e-16	1.46092
Chr1	1440341	Pbr016173.2	6.45235e-17	1.48322
Chr1	1440341	Pbr019685.1	1.00022e-14	1.38961
Chr1	1440341	Pbr020203.1	8.45429e-18	1.51816
Chr1	1440341	Pbr023908.1	4.99023e-14	-1.35745
Chr1	1440341	Pbr031267.1	2.82251e-14	1.36899
Chr1	1442899	Pbr002795.1	1.73681e-13	-0.966936
Chr1	1442899	Pbr024998.1	4.42632e-15	-1.02056
Chr1	1788666	Pbr001904.1	4.17718e-14	1.03789
Chr1	1822711	Pbr024500.1	5.34171e-20	0.91112
Chr1	1844899	Pbr001409.1	1.53392e-13	1.21657
Chr1	1844899	Pbr002075.1	4.51658e-16	1.32061
Chr1	1844899	Pbr003220.2	5.2485e-14	1.2368
Chr1	1844899	Pbr013675.1	7.93547e-15	1.2712
Chr1	1844899	Pbr015084.1	7.3882e-13	1.18592
Chr1	1844899	Pbr016225.1	8.75767e-16	1.30948
Chr1	1844899	Pbr018196.1	1.31798e-14	1.26211
Chr1	1844899	Pbr018410.1	1.86219e-14	1.25586
Chr1	1844899	Pbr019452.1	1.53677e-15	1.29989
Chr1	1844899	Pbr019681.1	2.65886e-13	1.20598
Chr1	1844899	Pbr024504.1	8.88729e-14	1.22693
Chr1	1844899	Pbr025193.1	5.61686e-13	1.19135
Chr1	1844899	Pbr025746.1	6.13368e-14	1.2339
Chr1	1844899	Pbr028017.1	2.96639e-15	1.28853
Chr1	1844899	Pbr029534.1	4.01479e-15	1.28324
Chr1	1844899	Pbr030955.1	2.12724e-13	1.21029
Chr1	1844899	Pbr031462.1	3.14181e-14	1.2463
Chr1	1844899	Pbr034862.1	6.62899e-14	1.23244
Chr1	1844899	Pbr035356.1	2.26109e-15	1.29324
Chr1	1844899	Pbr036156.2	5.83633e-16	1.31632
Chr1	1844899	Pbr037869.1	2.50806e-17	1.3674
Chr1	1844899	Pbr040396.1	3.63544e-16	1.32423
Chr1	1844899	Pbr041820.1	4.08886e-15	1.28292
Chr1	1844900	Pbr000380.1	7.45106e-17	1.37557
Chr1	1844900	Pbr002528.1	4.87201e-14	1.26153
Chr1	1844900	Pbr012624.1	4.06194e-16	1.34731
Chr1	1844900	Pbr032898.3	6.32374e-14	1.25657
Chr1	1844900	Pbr038765.1	1.42839e-13	1.24089
Chr1	1845728	Pbr004667.1	3.6883e-15	1.1238
Chr1	1845728	Pbr011355.1	6.01971e-17	1.18399
Chr1	1845728	Pbr017771.1	1.03257e-13	1.07077
Chr1	1845728	Pbr018634.1	1.2743e-16	1.17342
Chr1	1845728	Pbr022027.2	4.85263e-14	1.08316
Chr1	1845728	Pbr028831.1	4.24636e-15	1.12164
Chr1	1845728	Pbr032274.1	1.21702e-15	1.14056
Chr1	1845728	Pbr033113.1	1.86309e-13	1.06092
Chr1	1845728	Pbr036017.3	3.45169e-15	1.12481
Chr1	1845728	Pbr038111.1	1.15225e-14	1.10613
Chr1	1853804	Pbr024500.1	1.6256e-16	-0.923046
Chr1	1984726	Pbr024500.1	1.08284e-19	0.915499
Chr1	2019633	Pbr001904.1	1.03781e-13	0.929507
Chr1	2019633	Pbr011315.1	3.44171e-16	-1.00631
Chr1	2019633	Pbr011316.1	3.60375e-16	-1.00573
Chr1	2019713	Pbr007905.1	2.28792e-15	0.791329
Chr1	2111238	Pbr011315.1	7.54602e-16	-0.93331
Chr1	2111238	Pbr011316.1	4.1341e-16	-0.940489
Chr1	2113402	Pbr001904.1	3.37981e-14	-0.782523
Chr1	2113402	Pbr019472.1	1.30701e-13	-0.7666
Chr1	2239056	Pbr001904.1	3.37985e-14	-0.941254
Chr1	2239056	Pbr011315.1	1.43072e-16	1.01278
Chr1	2239056	Pbr011316.1	1.53732e-16	1.0119
Chr1	2416226	Pbr029292.1	1.88886e-15	-0.858668
Chr1	2546803	Pbr015986.1	6.07674e-13	-1.08095
Chr1	2579374	Pbr015986.1	7.5039e-14	1.10577
Chr1	2581085	Pbr035206.1	1.54604e-13	1.1202
Chr1	2581085	Pbr039424.1	1.04671e-12	1.0857
Chr1	2581988	Pbr042591.1	2.07171e-15	-1.17146
Chr1	2631609	Pbr015986.1	8.25701e-14	1.10249
Chr1	2632529	Pbr007905.1	1.23738e-13	-0.744566
Chr1	2632529	Pbr040971.1	1.50924e-13	0.742256
Chr1	2632530	Pbr042652.1	3.51104e-14	0.749987
Chr1	2632544	Pbr040785.1	2.90413e-15	0.776896
Chr1	2663172	Pbr035206.1	2.54616e-13	1.07425
Chr1	2666411	Pbr042591.1	1.10546e-14	-1.12629
Chr1	2689513	Pbr004250.1	2.25319e-16	-0.875377
Chr1	2689513	Pbr004251.1	1.2777e-15	-0.856266
Chr1	2689813	Pbr042591.1	1.09917e-17	0.936602
Chr1	2859582	Pbr013395.1	5.00969e-13	0.799748
Chr1	2859582	Pbr035206.1	1.86035e-14	0.841473
Chr1	2859605	Pbr004250.1	6.17513e-15	0.870022
Chr1	2862280	Pbr004251.1	4.56173e-14	-0.721494
Chr1	2862305	Pbr040569.1	1.43249e-13	-0.815481
Chr1	2862305	Pbr042591.1	1.86496e-17	-0.918706
Chr1	2883761	Pbr042591.1	3.76002e-15	1.47297
Chr1	2886146	Pbr035206.1	1.21446e-13	1.21381
Chr1	2886342	Pbr040792.2	7.82726e-14	1.17332
Chr1	2898346	Pbr035206.1	1.54604e-13	1.1202
Chr1	2898346	Pbr042591.1	4.39041e-15	1.18029
Chr1	2913763	Pbr042591.1	4.39041e-15	1.18029
Chr1	3091111	Pbr032460.1	4.30226e-19	-1.44647
Chr1	3099700	Pbr011575.1	6.72554e-15	0.687598
Chr1	3099700	Pbr042772.1	1.42117e-14	0.680373
Chr1	3100891	Pbr036120.1	1.16567e-14	0.897441
Chr1	3101562	Pbr027219.1	5.22432e-15	0.907582
Chr1	3102006	Pbr032460.1	5.42517e-20	-1.46073
Chr1	3117200	Pbr003842.1	8.30309e-14	1.54927
Chr1	3130802	Pbr027219.1	9.46591e-13	0.794064
Chr1	3133276	Pbr036120.1	5.56282e-15	-0.902024
Chr1	3152640	Pbr001058.1	1.03749e-14	-1.09684
Chr1	3152640	Pbr002511.1	5.55234e-16	1.14078
Chr1	3152640	Pbr004947.1	7.99737e-15	-1.10086
Chr1	3152640	Pbr024652.1	2.41465e-18	-1.21536
Chr1	3152640	Pbr027956.1	5.40765e-13	-1.03247
Chr1	3152640	Pbr028486.1	5.86389e-18	1.20376
Chr1	3152640	Pbr029068.1	5.53201e-14	-1.07034
Chr1	3152640	Pbr041859.1	4.74093e-15	-1.10888
Chr1	3152677	Pbr033584.1	1.14398e-13	-1.12491
Chr1	3152720	Pbr002023.1	3.83119e-16	1.29357
Chr1	3152735	Pbr012441.1	1.38315e-13	1.23564
Chr1	3152752	Pbr000561.1	3.56623e-16	1.30606
Chr1	3152752	Pbr013224.1	1.48038e-13	1.20026
Chr1	3152752	Pbr014390.1	2.03481e-13	-1.19425
Chr1	3152752	Pbr018865.2	1.76319e-18	1.38831
Chr1	3152752	Pbr022226.1	2.08505e-16	-1.3148
Chr1	3152752	Pbr023208.1	1.83662e-17	1.35312
Chr1	3152752	Pbr025824.1	3.19162e-14	-1.22862
Chr1	3152752	Pbr040804.1	4.70749e-15	-1.26257
Chr1	3152809	Pbr000272.1	1.12416e-13	-1.3768
Chr1	3152809	Pbr005472.1	8.07766e-16	1.47631
Chr1	3152809	Pbr006120.1	1.09458e-14	1.42519
Chr1	3152809	Pbr010531.1	6.67982e-14	-1.38785
Chr1	3152809	Pbr011579.1	2.29332e-15	-1.45621
Chr1	3152809	Pbr011580.1	1.65139e-15	-1.46258
Chr1	3152809	Pbr011753.1	3.21915e-15	1.44957
Chr1	3152809	Pbr013254.1	2.59781e-17	1.53938
Chr1	3152809	Pbr013642.1	1.46199e-16	1.50826
Chr1	3152809	Pbr013757.1	1.95528e-16	1.50291
Chr1	3152809	Pbr014934.1	1.47011e-15	1.46483
Chr1	3152809	Pbr014988.1	6.34114e-15	-1.43615
Chr1	3152809	Pbr015916.1	6.03287e-16	1.48185
Chr1	3152809	Pbr017241.1	2.27945e-15	-1.45632
Chr1	3152809	Pbr018162.1	3.16665e-15	-1.44989
Chr1	3152809	Pbr022418.1	6.8173e-16	-1.47953
Chr1	3152809	Pbr025174.1	1.1395e-16	1.51282
Chr1	3152809	Pbr028497.1	8.88449e-17	1.51735
Chr1	3152809	Pbr029103.1	2.99747e-15	1.45097
Chr1	3152809	Pbr031351.1	1.2845e-14	-1.42195
Chr1	3152809	Pbr033210.1	2.13444e-14	-1.41159
Chr1	3152809	Pbr033585.1	2.52639e-14	-1.40812
Chr1	3152809	Pbr035136.1	8.92496e-15	-1.4293
Chr1	3152809	Pbr037606.1	1.63659e-13	1.36874
Chr1	3152821	Pbr000131.1	3.79224e-15	1.37431
Chr1	3152821	Pbr000348.1	1.85536e-16	1.42898
Chr1	3152821	Pbr000620.1	1.72587e-17	1.46956
Chr1	3152821	Pbr003336.1	3.49264e-15	1.37585
Chr1	3152821	Pbr003367.1	9.0284e-17	1.4415
Chr1	3152821	Pbr003509.1	2.8225e-16	1.42159
Chr1	3152821	Pbr004383.1	1.20509e-17	1.47552
Chr1	3152821	Pbr004813.1	7.36185e-15	1.36179
Chr1	3152821	Pbr005529.2	2.54158e-19	1.53694
Chr1	3152821	Pbr006215.1	3.98355e-18	1.49363
Chr1	3152821	Pbr006660.1	1.86333e-13	1.29791
Chr1	3152821	Pbr007363.1	1.16783e-13	1.30745
Chr1	3152821	Pbr007593.1	1.60211e-13	1.301
Chr1	3152821	Pbr008759.1	6.10588e-14	1.32053
Chr1	3152821	Pbr008861.1	7.284e-16	1.40465
Chr1	3152821	Pbr009651.1	9.92918e-18	1.47872
Chr1	3152821	Pbr009667.1	1.23559e-15	1.39506
Chr1	3152821	Pbr009671.1	6.50707e-16	-1.40669
Chr1	3152821	Pbr010916.1	4.64152e-15	1.37052
Chr1	3152821	Pbr011468.1	7.84564e-17	1.44392
Chr1	3152821	Pbr011616.1	7.81697e-16	1.40338
Chr1	3152821	Pbr012123.1	7.15608e-16	1.40497
Chr1	3152821	Pbr014069.1	6.78703e-15	1.36333
Chr1	3152821	Pbr014336.1	1.7212e-16	1.43029
Chr1	3152821	Pbr014863.1	1.48159e-13	1.3026
Chr1	3152821	Pbr015091.1	2.61082e-15	1.38128
Chr1	3152821	Pbr016185.1	1.5798e-16	-1.43179
Chr1	3152821	Pbr016489.1	9.42476e-15	1.35708
Chr1	3152821	Pbr016887.1	2.97864e-14	1.33476
Chr1	3152821	Pbr016936.1	1.05635e-15	1.39791
Chr1	3152821	Pbr016986.1	1.47031e-14	1.34852
Chr1	3152821	Pbr018095.1	3.33524e-18	1.4965
Chr1	3152821	Pbr018328.1	3.41809e-13	1.28534
Chr1	3152821	Pbr018555.1	9.81202e-17	1.44006
Chr1	3152821	Pbr019272.1	4.73743e-16	1.41238
Chr1	3152821	Pbr019579.3	1.70517e-15	1.38915
Chr1	3152821	Pbr019887.1	1.57727e-14	1.34716
Chr1	3152821	Pbr020043.1	3.67858e-13	1.2838
Chr1	3152821	Pbr020078.1	8.72133e-16	1.4014
Chr1	3152821	Pbr020203.1	4.43586e-15	1.37137
Chr1	3152821	Pbr020260.1	5.54042e-15	1.36718
Chr1	3152821	Pbr021347.1	3.39254e-14	1.3322
Chr1	3152821	Pbr022796.1	9.33175e-14	1.312
Chr1	3152821	Pbr023908.1	2.22051e-16	-1.42582
Chr1	3152821	Pbr024016.1	2.54028e-15	1.38178
Chr1	3152821	Pbr025198.1	1.06334e-13	-1.30936
Chr1	3152821	Pbr025867.1	2.29147e-15	1.3837
Chr1	3152821	Pbr027589.1	1.34829e-16	1.43455
Chr1	3152821	Pbr028217.1	2.46601e-15	1.38233
Chr1	3152821	Pbr028380.2	1.1012e-16	1.43807
Chr1	3152821	Pbr029404.1	1.01747e-15	1.3986
Chr1	3152821	Pbr030170.1	5.64616e-16	1.40924
Chr1	3152821	Pbr030370.1	1.55424e-15	1.39085
Chr1	3152821	Pbr034390.1	6.05895e-14	1.32068
Chr1	3152821	Pbr037841.1	1.28471e-13	1.30551
Chr1	3152821	Pbr038605.1	2.99373e-15	1.37873
Chr1	3152821	Pbr039162.1	4.75853e-14	1.3255
Chr1	3152821	Pbr040080.1	2.5751e-15	-1.38153
Chr1	3152821	Pbr042334.1	2.291e-15	1.3837
Chr1	3152821	Pbr042396.1	9.77194e-19	1.51604
Chr1	3153082	Pbr016173.2	2.45084e-14	1.27986
Chr1	3153082	Pbr021900.1	2.83748e-16	1.35913
Chr1	3153082	Pbr023789.1	1.2928e-13	1.24811
Chr1	3153100	Pbr002528.1	1.79869e-15	1.23739
Chr1	3153100	Pbr022410.1	1.74521e-13	1.15813
Chr1	3153203	Pbr023819.1	2.74767e-15	1.09812
Chr1	3153203	Pbr030763.1	2.69547e-13	1.02648
Chr1	3153203	Pbr033113.1	5.72833e-15	1.08716
Chr1	3153360	Pbr032460.1	7.65297e-18	1.483
Chr1	3207587	Pbr027219.1	5.49256e-16	-0.999356
Chr1	3210085	Pbr001291.1	2.64472e-17	1.08761
Chr1	3250355	Pbr027219.1	2.86119e-13	-1.1443
Chr1	3271450	Pbr027219.1	2.86119e-13	1.1443
Chr1	3342871	Pbr002855.1	8.97345e-13	0.684332
Chr1	3342871	Pbr007273.2	1.21442e-15	-0.754893
Chr1	3342871	Pbr019472.1	5.88679e-16	-0.761989
Chr1	3342871	Pbr029693.1	1.64057e-14	0.7284
Chr1	3342871	Pbr036120.1	4.1715e-17	-0.786997
Chr1	3342930	Pbr006870.1	1.36057e-14	0.728464
Chr1	3342930	Pbr007041.1	1.02641e-14	-0.731389
Chr1	3343259	Pbr027219.1	1.44571e-15	0.717024
Chr1	3343259	Pbr033657.1	3.66215e-15	0.708156
Chr1	3343259	Pbr040003.1	1.93089e-23	0.860169
Chr1	3343259	Pbr042772.1	2.06904e-18	-0.774694
Chr1	3344415	Pbr032460.1	7.31742e-19	-1.15527
Chr1	3345491	Pbr001904.1	1.34953e-13	0.642906
Chr1	3380832	Pbr036120.1	2.51399e-13	-0.813457
Chr1	3418561	Pbr027219.1	2.51515e-13	-1.14667
Chr1	3625662	Pbr027219.1	2.56392e-13	-1.18985
Chr1	3649577	Pbr003842.1	3.74383e-13	-0.896023
Chr1	3650750	Pbr007041.1	9.69519e-13	-1.12144
Chr1	3650855	Pbr027219.1	2.26103e-13	1.07218
Chr1	3652142	Pbr032460.1	4.26659e-14	-0.961534
Chr1	3688417	Pbr032460.1	1.95722e-14	-1.16572
Chr1	3688530	Pbr027219.1	6.66357e-14	1.19111
Chr1	3700076	Pbr003842.1	5.03805e-13	-0.910624
Chr1	3700326	Pbr007041.1	2.37045e-13	1.16778
Chr1	3701302	Pbr032460.1	2.01379e-14	0.940992
Chr1	3704434	Pbr027219.1	4.0481e-14	-1.21368
Chr1	3704434	Pbr036120.1	1.31944e-13	-1.192
Chr1	3729590	Pbr027219.1	1.18248e-13	-1.21538
Chr1	3736338	Pbr007041.1	5.92374e-13	-1.08934
Chr1	3747175	Pbr007041.1	2.8607e-13	-1.12653
Chr1	3747175	Pbr027219.1	3.06776e-14	-1.16597
Chr1	3776230	Pbr006199.1	4.50966e-16	1.01757
Chr1	3776280	Pbr000536.1	4.09687e-16	1.5882
Chr1	3776280	Pbr013221.1	2.5956e-16	1.59729
Chr1	3776609	Pbr002268.1	3.10119e-16	1.15307
Chr1	3776609	Pbr032812.1	4.57338e-15	1.11317
Chr1	3776638	Pbr033945.1	7.53523e-20	1.1057
Chr1	3776844	Pbr008483.1	4.60466e-16	0.988639
Chr1	3776849	Pbr021421.3	1.72991e-13	0.909248
Chr1	3776880	Pbr009945.1	8.8984e-17	0.93155
Chr1	3776918	Pbr000603.1	6.62676e-16	1.08259
Chr1	3776918	Pbr000767.1	4.822e-15	1.05444
Chr1	3776918	Pbr001409.1	1.28085e-15	1.07338
Chr1	3776918	Pbr001912.1	5.71825e-21	1.22626
Chr1	3776918	Pbr002672.1	2.59261e-13	0.993855
Chr1	3776918	Pbr003336.1	2.8091e-13	0.992574
Chr1	3776918	Pbr003785.1	9.89087e-19	1.16687
Chr1	3776918	Pbr007217.5	1.90652e-20	1.2129
Chr1	3776918	Pbr007391.1	6.03917e-15	1.05117
Chr1	3776918	Pbr008047.1	2.02642e-15	1.06689
Chr1	3776918	Pbr009096.1	1.516e-19	1.18917
Chr1	3776918	Pbr009514.1	9.71003e-13	0.97243
Chr1	3776918	Pbr010223.1	1.45323e-17	1.13344
Chr1	3776918	Pbr012374.2	8.20278e-14	1.01195
Chr1	3776918	Pbr016040.1	7.8052e-15	1.04742
Chr1	3776918	Pbr016225.1	6.2003e-15	1.05079
Chr1	3776918	Pbr016654.1	5.74716e-23	1.2747
Chr1	3776918	Pbr018409.1	2.42064e-18	1.15594
Chr1	3776918	Pbr019272.1	1.1709e-13	1.00641
Chr1	3776918	Pbr019677.3	4.86016e-15	1.05433
Chr1	3776918	Pbr025524.1	6.2428e-18	1.14415
Chr1	3776918	Pbr026369.1	2.42294e-17	1.12687
Chr1	3776918	Pbr028293.1	1.19813e-16	1.10587
Chr1	3776918	Pbr028360.1	8.39259e-14	1.0116
Chr1	3776918	Pbr029872.1	8.99869e-14	1.01052
Chr1	3776918	Pbr031462.1	3.80214e-15	1.05788
Chr1	3776918	Pbr031571.1	4.38887e-16	1.08828
Chr1	3776918	Pbr037436.1	1.91016e-18	1.15885
Chr1	3776918	Pbr037606.1	2.74866e-16	1.09467
Chr1	3776918	Pbr039237.1	5.41088e-16	1.08539
Chr1	3776918	Pbr039579.1	8.23598e-17	1.11086
Chr1	3776918	Pbr042073.1	5.44098e-17	1.11633
Chr1	3776918	Pbr042110.1	1.8728e-13	0.999023
Chr1	3776931	Pbr000016.1	2.94498e-17	1.20662
Chr1	3776931	Pbr000131.1	1.88712e-14	1.11003
Chr1	3776931	Pbr000518.1	6.86698e-15	1.12608
Chr1	3776931	Pbr000798.1	9.38987e-21	1.31013
Chr1	3776931	Pbr000971.1	1.04516e-15	1.15499
Chr1	3776931	Pbr002075.1	2.54548e-15	1.14148
Chr1	3776931	Pbr002860.1	7.71084e-15	1.12426
Chr1	3776931	Pbr004838.1	1.88672e-19	1.27344
Chr1	3776931	Pbr005164.1	7.15714e-23	1.3656
Chr1	3776931	Pbr007151.1	3.58401e-19	1.26532
Chr1	3776931	Pbr007185.1	2.26324e-20	1.29959
Chr1	3776931	Pbr008161.1	1.78664e-13	1.07293
Chr1	3776931	Pbr011607.1	3.37315e-16	1.17178
Chr1	3776931	Pbr012097.1	1.33729e-19	1.27776
Chr1	3776931	Pbr014064.1	6.3648e-23	1.36687
Chr1	3776931	Pbr014097.1	1.20873e-15	1.1528
Chr1	3776931	Pbr016672.1	3.86016e-18	1.23432
Chr1	3776931	Pbr018194.1	4.30533e-17	1.20131
Chr1	3776931	Pbr018937.1	3.28656e-15	1.13755
Chr1	3776931	Pbr020038.1	1.12417e-22	1.36066
Chr1	3776931	Pbr021135.1	6.67061e-17	1.19514
Chr1	3776931	Pbr022356.1	3.21149e-17	1.20541
Chr1	3776931	Pbr027588.1	1.60174e-19	1.2755
Chr1	3776931	Pbr030009.1	3.21227e-15	1.1379
Chr1	3776931	Pbr030358.1	3.54465e-17	1.20404
Chr1	3776931	Pbr032274.1	3.93185e-17	1.20259
Chr1	3776931	Pbr033184.1	3.36979e-15	1.13716
Chr1	3776931	Pbr033442.1	1.44998e-17	1.21641
Chr1	3776931	Pbr035262.1	1.10023e-19	1.28019
Chr1	3776931	Pbr037869.1	2.60676e-21	1.32518
Chr1	3776931	Pbr041369.1	1.8171e-15	1.14663
Chr1	3776931	Pbr041820.1	4.54911e-17	1.20054
Chr1	3776931	Pbr041850.1	3.22658e-13	1.06283
Chr1	3777189	Pbr000172.1	1.11023e-21	1.37781
Chr1	3777189	Pbr000510.1	2.33867e-19	1.31147
Chr1	3777189	Pbr001720.1	1.82287e-15	1.18333
Chr1	3777189	Pbr002239.1	2.06462e-18	1.28246
Chr1	3777189	Pbr002528.1	6.66939e-15	1.16265
Chr1	3777189	Pbr003367.1	3.67231e-14	1.13449
Chr1	3777189	Pbr003509.1	2.25537e-16	1.21541
Chr1	3777189	Pbr003857.1	1.94664e-17	1.25122
Chr1	3777189	Pbr004541.1	4.4036e-17	1.23949
Chr1	3777189	Pbr004686.1	8.93096e-15	1.15791
Chr1	3777189	Pbr004813.1	3.57165e-15	1.17268
Chr1	3777189	Pbr005470.1	1.10651e-18	1.29089
Chr1	3777189	Pbr006120.1	7.48487e-14	1.12239
Chr1	3777189	Pbr008332.1	1.41762e-15	1.18727
Chr1	3777189	Pbr008861.1	3.97743e-17	1.24097
Chr1	3777189	Pbr009712.1	1.36944e-19	1.31841
Chr1	3777189	Pbr010908.1	2.44404e-23	1.42133
Chr1	3777189	Pbr010916.1	8.97201e-13	1.07848
Chr1	3777189	Pbr010925.1	9.20135e-23	1.40654
Chr1	3777189	Pbr011043.1	2.86948e-16	1.21179
Chr1	3777189	Pbr011086.1	3.66647e-22	1.39075
Chr1	3777189	Pbr011428.1	6.4552e-14	1.12492
Chr1	3777189	Pbr011440.1	9.84961e-18	1.26086
Chr1	3777189	Pbr011616.1	6.66523e-16	1.19896
Chr1	3777189	Pbr011727.1	1.09014e-21	1.37802
Chr1	3777189	Pbr012624.1	4.99146e-17	1.23767
Chr1	3777189	Pbr012627.1	6.5773e-15	1.16287
Chr1	3777189	Pbr012776.1	1.43913e-13	1.1111
Chr1	3777189	Pbr013675.1	8.20122e-14	1.12082
Chr1	3777189	Pbr014069.1	1.77474e-14	1.14663
Chr1	3777189	Pbr014442.1	1.68702e-18	1.2852
Chr1	3777189	Pbr015091.1	1.56894e-15	1.18568
Chr1	3777189	Pbr016318.1	1.95054e-18	1.28323
Chr1	3777189	Pbr016590.1	1.33937e-17	1.25653
Chr1	3777189	Pbr016986.1	9.08127e-14	1.11907
Chr1	3777189	Pbr017594.1	1.56257e-19	1.3167
Chr1	3777189	Pbr017794.1	1.69516e-16	1.21968
Chr1	3777189	Pbr017795.1	8.61367e-18	1.26274
Chr1	3777189	Pbr018269.1	4.45209e-22	1.3885
Chr1	3777189	Pbr018542.1	1.10438e-19	1.32118
Chr1	3777189	Pbr018985.1	8.84501e-16	1.1946
Chr1	3777189	Pbr019216.2	2.41785e-18	1.28031
Chr1	3777189	Pbr020078.1	1.34023e-16	1.22317
Chr1	3777189	Pbr020910.1	3.13094e-17	1.24442
Chr1	3777189	Pbr021389.1	4.18337e-23	1.41538
Chr1	3777189	Pbr022027.2	1.33973e-17	1.25652
Chr1	3777189	Pbr022796.1	9.21547e-19	1.29335
Chr1	3777189	Pbr023306.1	4.51274e-16	1.20492
Chr1	3777189	Pbr023312.1	1.66233e-19	1.3159
Chr1	3777189	Pbr023768.1	5.04815e-19	1.30136
Chr1	3777189	Pbr023789.1	2.91496e-19	1.30859
Chr1	3777189	Pbr024504.1	1.04124e-16	1.22691
Chr1	3777189	Pbr025181.1	2.12022e-15	1.18095
Chr1	3777189	Pbr025607.1	1.06921e-15	1.19166
Chr1	3777189	Pbr025746.1	1.81348e-19	1.31477
Chr1	3777189	Pbr026594.1	7.07408e-15	1.16169
Chr1	3777189	Pbr027423.1	2.00127e-15	1.18186
Chr1	3777189	Pbr027752.1	1.00604e-16	1.22742
Chr1	3777189	Pbr028217.1	2.33723e-14	1.14206
Chr1	3777189	Pbr028831.1	5.61774e-22	1.38579
Chr1	3777189	Pbr028860.1	6.36456e-17	1.23413
Chr1	3777189	Pbr029534.1	8.12209e-15	1.15945
Chr1	3777189	Pbr030069.1	1.29943e-16	1.22363
Chr1	3777189	Pbr030170.1	5.54608e-17	1.23614
Chr1	3777189	Pbr031395.1	9.45345e-19	1.29301
Chr1	3777189	Pbr031799.1	1.57207e-14	1.14863
Chr1	3777189	Pbr032894.2	6.69121e-16	1.1989
Chr1	3777189	Pbr033113.1	9.21874e-19	1.29334
Chr1	3777189	Pbr033539.1	4.99447e-19	1.3015
Chr1	3777189	Pbr034447.1	1.12238e-19	1.32097
Chr1	3777189	Pbr034572.1	2.24991e-15	1.18002
Chr1	3777189	Pbr034596.1	1.3206e-20	1.34793
Chr1	3777189	Pbr036351.1	6.74999e-18	1.26614
Chr1	3777189	Pbr037052.1	2.20398e-15	1.18034
Chr1	3777189	Pbr037100.1	3.25756e-14	1.1365
Chr1	3777189	Pbr037430.1	9.31037e-15	1.15723
Chr1	3777189	Pbr037530.1	8.59432e-17	1.22974
Chr1	3777189	Pbr039162.1	1.35033e-15	1.18803
Chr1	3777189	Pbr040642.1	1.63691e-15	1.18502
Chr1	3777189	Pbr040716.4	2.88521e-16	1.2117
Chr1	3777216	Pbr033586.1	3.54935e-16	1.29159
Chr1	3777225	Pbr029535.1	1.83122e-13	1.14154
Chr1	3777243	Pbr004428.1	7.23293e-19	1.36067
Chr1	3777243	Pbr027369.2	6.25986e-15	1.22119
Chr1	3777243	Pbr030681.1	3.32407e-19	1.37146
Chr1	3777243	Pbr036235.1	3.12407e-17	1.30596
Chr1	3777243	Pbr036250.1	2.54582e-14	1.19701
Chr1	3777243	Pbr041059.1	1.11576e-15	1.24987
Chr1	3777266	Pbr000976.1	2.37649e-19	-1.32182
Chr1	3777266	Pbr002905.1	8.89693e-20	-1.33461
Chr1	3777266	Pbr005125.1	3.2031e-22	-1.40352
Chr1	3777266	Pbr007289.1	4.61049e-15	-1.17801
Chr1	3777266	Pbr008761.1	4.04682e-13	1.10166
Chr1	3777266	Pbr014326.1	2.1719e-17	-1.25972
Chr1	3777266	Pbr020181.1	2.26222e-18	-1.29153
Chr1	3777266	Pbr024403.1	4.86232e-18	-1.28093
Chr1	3777266	Pbr028787.1	6.84017e-17	-1.24301
Chr1	3777266	Pbr029609.1	1.15962e-15	-1.19998
Chr1	3777266	Pbr030330.2	6.08688e-20	-1.33949
Chr1	3777266	Pbr035869.1	5.23267e-20	-1.34142
Chr1	3777266	Pbr039156.1	1.18545e-13	-1.12344
Chr1	3777266	Pbr041274.3	2.4851e-22	-1.40646
Chr1	3777266	Pbr042676.1	9.18789e-20	-1.33419
Chr1	3777555	Pbr014690.1	5.87552e-14	-1.10273
Chr1	3777567	Pbr022264.1	3.01021e-16	-1.16909
Chr1	3777567	Pbr041939.1	5.57497e-15	-1.12515
Chr1	3777603	Pbr025791.1	2.13597e-17	1.30819
Chr1	3777900	Pbr001318.1	8.1466e-20	1.36395
Chr1	3777900	Pbr001646.1	1.96776e-22	1.43891
Chr1	3777900	Pbr002897.1	1.60689e-14	1.18196
Chr1	3777900	Pbr011042.1	6.56132e-13	1.11597
Chr1	3777900	Pbr012070.1	3.19342e-17	1.28063
Chr1	3777900	Pbr015482.2	3.90916e-16	1.24252
Chr1	3777900	Pbr017169.1	5.4008e-14	1.16105
Chr1	3777900	Pbr017361.1	9.10006e-16	1.22919
Chr1	3777900	Pbr017840.1	2.8567e-22	1.43451
Chr1	3777900	Pbr020335.1	7.1118e-15	1.19568
Chr1	3777900	Pbr021055.1	8.7039e-14	1.15265
Chr1	3777900	Pbr021753.2	1.12055e-16	1.26178
Chr1	3777900	Pbr024118.1	8.98127e-22	1.42079
Chr1	3777900	Pbr024241.1	8.7963e-20	1.36294
Chr1	3777900	Pbr024532.1	8.96304e-14	1.15213
Chr1	3777900	Pbr029129.1	5.90602e-15	1.19878
Chr1	3777900	Pbr029526.1	5.87954e-23	1.45298
Chr1	3777900	Pbr030068.1	3.62963e-14	1.16797
Chr1	3777900	Pbr036164.1	3.88236e-17	1.27773
Chr1	3777900	Pbr037425.1	1.73003e-19	1.35397
Chr1	3777900	Pbr037712.1	3.31675e-16	1.24508
Chr1	3777900	Pbr041836.1	1.03802e-21	1.41904
Chr1	3777900	Pbr042338.1	1.49226e-21	-1.41462
Chr1	3779082	Pbr000559.1	3.46268e-15	1.24193
Chr1	3779082	Pbr011657.1	1.32194e-13	1.17778
Chr1	3779082	Pbr026508.1	4.49885e-15	1.2375
Chr1	3779082	Pbr032575.1	1.04519e-14	1.22305
Chr1	3779363	Pbr000210.1	4.2254e-18	1.46525
Chr1	3779363	Pbr000471.1	2.78818e-14	1.31151
Chr1	3779363	Pbr001407.1	1.34764e-13	1.28057
Chr1	3779363	Pbr002360.1	2.40906e-20	1.54333
Chr1	3779363	Pbr002533.1	6.79229e-17	1.41982
Chr1	3779363	Pbr002682.1	1.12086e-17	1.44958
Chr1	3779363	Pbr003364.1	3.36426e-17	1.43156
Chr1	3779363	Pbr003580.1	1.00192e-18	1.4878
Chr1	3779363	Pbr003703.1	7.47872e-14	1.29227
Chr1	3779363	Pbr004280.1	1.6368e-23	1.64151
Chr1	3779363	Pbr005785.1	2.36805e-18	1.4744
Chr1	3779363	Pbr006628.1	3.04571e-20	1.53995
Chr1	3779363	Pbr006941.1	2.34613e-25	1.69315
Chr1	3779363	Pbr007297.1	1.11006e-24	1.67467
Chr1	3779363	Pbr007375.1	2.84046e-14	1.31115
Chr1	3779363	Pbr007792.1	2.86788e-15	1.35418
Chr1	3779363	Pbr008050.1	1.32272e-25	1.69985
Chr1	3779363	Pbr008101.1	7.51234e-29	1.78173
Chr1	3779363	Pbr009075.1	2.37228e-19	1.50973
Chr1	3779363	Pbr009158.1	7.94344e-20	1.52599
Chr1	3779363	Pbr009460.1	1.46336e-14	1.32383
Chr1	3779363	Pbr010624.1	2.21104e-21	1.57691
Chr1	3779363	Pbr010625.1	8.03581e-19	1.49119
Chr1	3779363	Pbr011991.1	1.55992e-14	1.32262
Chr1	3779363	Pbr012798.1	3.54442e-20	1.53776
Chr1	3779363	Pbr014578.1	6.13719e-21	1.56274
Chr1	3779363	Pbr014580.1	5.74474e-22	1.59522
Chr1	3779363	Pbr014945.1	1.38975e-19	1.51772
Chr1	3779363	Pbr015649.1	1.63918e-21	1.58102
Chr1	3779363	Pbr016278.1	2.75798e-23	1.6349
Chr1	3779363	Pbr016416.2	2.46695e-17	1.43669
Chr1	3779363	Pbr017180.1	2.46662e-20	1.54299
Chr1	3779363	Pbr017290.1	2.02964e-18	1.47682
Chr1	3779363	Pbr017311.1	3.81416e-21	1.56938
Chr1	3779363	Pbr017953.1	1.73006e-15	1.36336
Chr1	3779363	Pbr018027.1	2.58545e-20	1.54232
Chr1	3779363	Pbr018276.2	1.53733e-14	1.3229
Chr1	3779363	Pbr018584.1	2.91508e-17	1.43393
Chr1	3779363	Pbr018608.1	1.15664e-16	1.4108
Chr1	3779363	Pbr019168.1	5.25921e-14	1.29919
Chr1	3779363	Pbr019347.1	5.34129e-17	-1.42385
Chr1	3779363	Pbr019348.1	3.10641e-16	1.3938
Chr1	3779363	Pbr020103.1	3.44209e-23	1.63208
Chr1	3779363	Pbr020244.2	1.12601e-14	1.32879
Chr1	3779363	Pbr020846.2	4.37272e-19	1.5005
Chr1	3779363	Pbr021038.1	2.20448e-22	1.60797
Chr1	3779363	Pbr022127.1	6.69246e-15	1.33854
Chr1	3779363	Pbr022202.1	1.44999e-19	1.51709
Chr1	3779363	Pbr022321.1	2.39094e-24	1.66537
Chr1	3779363	Pbr022514.3	2.6878e-17	1.43527
Chr1	3779363	Pbr022943.1	4.65496e-22	1.59804
Chr1	3779363	Pbr024549.1	1.00321e-15	1.37315
Chr1	3779363	Pbr024650.2	6.74095e-16	1.38021
Chr1	3779363	Pbr025296.1	8.15032e-22	1.59051
Chr1	3779363	Pbr026308.1	2.28698e-13	1.26991
Chr1	3779363	Pbr028224.1	7.87883e-22	1.59097
Chr1	3779363	Pbr028448.2	9.05e-23	1.61963
Chr1	3779363	Pbr028824.1	3.30381e-14	1.30823
Chr1	3779363	Pbr029415.2	4.7888e-13	1.25478
Chr1	3779363	Pbr029610.1	9.64423e-23	1.6188
Chr1	3779363	Pbr029784.1	9.91687e-18	1.45157
Chr1	3779363	Pbr029825.1	5.75896e-19	1.4963
Chr1	3779363	Pbr029997.1	1.76935e-18	1.47896
Chr1	3779363	Pbr030410.1	1.37221e-23	1.64373
Chr1	3779363	Pbr030463.1	2.00542e-21	1.57825
Chr1	3779363	Pbr030856.2	6.85895e-15	1.33808
Chr1	3779363	Pbr030867.1	9.2774e-20	1.5237
Chr1	3779363	Pbr032244.1	9.88615e-23	1.61848
Chr1	3779363	Pbr032258.1	5.28238e-16	1.38451
Chr1	3779363	Pbr032377.1	1.36609e-16	1.40797
Chr1	3779363	Pbr032936.1	1.59807e-16	1.40528
Chr1	3779363	Pbr033552.1	3.65853e-21	1.56995
Chr1	3779363	Pbr034626.1	4.21076e-21	1.568
Chr1	3779363	Pbr036353.1	3.55575e-25	1.68826
Chr1	3779363	Pbr039042.1	3.42533e-15	1.35093
Chr1	3779363	Pbr039061.1	1.95634e-17	1.4405
Chr1	3779363	Pbr039067.1	8.58775e-21	1.55802
Chr1	3779363	Pbr039657.1	3.34775e-14	1.30797
Chr1	3779363	Pbr041033.1	3.32251e-24	1.66134
Chr1	3779363	Pbr041327.1	2.68615e-23	1.63524
Chr1	3779363	Pbr041486.1	4.02008e-15	1.34798
Chr1	3779363	Pbr041955.1	6.58288e-17	1.42034
Chr1	3779363	Pbr042397.1	1.9529e-18	1.47742
Chr1	3779363	Pbr042638.1	7.3269e-19	1.49261
Chr1	3780061	Pbr000024.1	6.85278e-19	-1.44538
Chr1	3780061	Pbr000141.1	4.89189e-20	-1.48355
Chr1	3780061	Pbr000209.1	1.16702e-15	-1.32617
Chr1	3780061	Pbr000348.1	5.47074e-14	-1.25647
Chr1	3780061	Pbr000420.1	5.74267e-15	-1.29805
Chr1	3780061	Pbr000650.1	3.91679e-21	-1.51832
Chr1	3780061	Pbr001200.1	1.91168e-19	-1.46409
Chr1	3780061	Pbr001414.1	2.50611e-17	-1.39002
Chr1	3780061	Pbr001913.1	1.0589e-13	-1.24385
Chr1	3780061	Pbr002426.1	2.73449e-19	-1.45889
Chr1	3780061	Pbr002777.1	1.43831e-14	-1.28138
Chr1	3780061	Pbr002823.1	5.09035e-20	-1.48299
Chr1	3780061	Pbr002919.1	3.29334e-17	-1.38565
Chr1	3780061	Pbr002920.1	2.24043e-15	-1.31478
Chr1	3780061	Pbr002973.1	3.01084e-13	-1.22347
Chr1	3780061	Pbr003043.1	7.99125e-14	-1.24925
Chr1	3780061	Pbr003173.1	1.31469e-13	-1.23967
Chr1	3780061	Pbr003220.2	2.05324e-20	-1.49569
Chr1	3780061	Pbr003234.1	4.6908e-14	-1.25938
Chr1	3780061	Pbr003338.1	3.23022e-20	-1.48938
Chr1	3780061	Pbr003844.1	1.04309e-14	-1.28725
Chr1	3780061	Pbr003846.2	6.88375e-13	1.20695
Chr1	3780061	Pbr004072.1	1.68451e-20	-1.49843
Chr1	3780061	Pbr004342.1	9.71621e-22	-1.53683
Chr1	3780061	Pbr004667.1	8.68104e-15	-1.29059
Chr1	3780061	Pbr004824.1	4.37111e-14	-1.26071
Chr1	3780061	Pbr004921.1	3.56753e-18	-1.42051
Chr1	3780061	Pbr005001.1	3.75261e-22	-1.5492
Chr1	3780061	Pbr005171.1	2.42359e-16	-1.35294
Chr1	3780061	Pbr005212.1	1.42955e-17	-1.39893
Chr1	3780061	Pbr005284.1	1.24141e-22	-1.56332
Chr1	3780061	Pbr005422.1	3.92402e-18	-1.41905
Chr1	3780061	Pbr006191.1	4.72697e-21	-1.51578
Chr1	3780061	Pbr006224.2	1.66066e-17	-1.39656
Chr1	3780061	Pbr006546.1	1.14635e-14	1.28553
Chr1	3780061	Pbr006878.1	5.55407e-18	-1.41369
Chr1	3780061	Pbr007139.1	2.54305e-23	-1.58308
Chr1	3780061	Pbr007571.1	1.28871e-14	-1.28339
Chr1	3780061	Pbr007573.2	5.59658e-14	-1.25604
Chr1	3780061	Pbr007670.1	5.34176e-19	-1.44907
Chr1	3780061	Pbr007939.1	1.45377e-22	-1.56132
Chr1	3780061	Pbr008200.1	2.98311e-17	-1.38724
Chr1	3780061	Pbr008305.1	7.84924e-17	-1.37159
Chr1	3780061	Pbr008373.1	6.19393e-16	-1.33707
Chr1	3780061	Pbr008667.2	3.37883e-17	-1.38524
Chr1	3780061	Pbr008854.1	7.75449e-25	-1.62474
Chr1	3780061	Pbr009008.1	2.46482e-17	-1.39029
Chr1	3780061	Pbr009064.1	2.05077e-24	-1.61338
Chr1	3780061	Pbr009229.1	2.41637e-22	-1.55485
Chr1	3780061	Pbr009369.1	4.81978e-19	-1.45059
Chr1	3780061	Pbr009516.1	7.83132e-19	-1.4434
Chr1	3780061	Pbr009876.1	1.6164e-20	-1.499
Chr1	3780061	Pbr009988.1	2.70301e-17	-1.38881
Chr1	3780061	Pbr010224.1	7.52227e-18	-1.40898
Chr1	3780061	Pbr010502.1	1.51315e-13	-1.23695
Chr1	3780061	Pbr011036.1	8.33289e-17	-1.37061
Chr1	3780061	Pbr011196.1	7.3471e-20	-1.4778
Chr1	3780061	Pbr011267.1	4.70885e-19	-1.45093
Chr1	3780061	Pbr011469.1	5.92788e-21	-1.51272
Chr1	3780061	Pbr011950.1	4.71562e-16	-1.34172
Chr1	3780061	Pbr011974.1	2.68938e-19	-1.45913
Chr1	3780061	Pbr012180.1	2.50159e-21	-1.52432
Chr1	3780061	Pbr012204.1	1.18051e-20	-1.50333
Chr1	3780061	Pbr012363.1	9.02781e-15	-1.28988
Chr1	3780061	Pbr012414.1	1.62275e-20	-1.49895
Chr1	3780061	Pbr012415.1	1.75691e-20	-1.49785
Chr1	3780061	Pbr012735.1	1.9617e-19	-1.46371
Chr1	3780061	Pbr013049.1	5.22686e-24	-1.60227
Chr1	3780061	Pbr013245.1	6.52624e-17	-1.3746
Chr1	3780061	Pbr013263.1	8.98415e-14	-1.24701
Chr1	3780061	Pbr013288.1	7.80512e-17	-1.37168
Chr1	3780061	Pbr013392.1	4.52608e-15	-1.30232
Chr1	3780061	Pbr013871.1	2.16847e-17	-1.39233
Chr1	3780061	Pbr013872.1	4.55816e-21	-1.51627
Chr1	3780061	Pbr014148.1	7.28981e-21	-1.50991
Chr1	3780061	Pbr014610.1	1.51818e-18	-1.43349
Chr1	3780061	Pbr014749.1	5.44075e-17	-1.37755
Chr1	3780061	Pbr014939.1	2.61934e-15	-1.31203
Chr1	3780061	Pbr015201.1	6.76346e-18	-1.41064
Chr1	3780061	Pbr015263.1	3.26904e-15	-1.30811
Chr1	3780061	Pbr015474.1	2.72881e-19	-1.45892
Chr1	3780061	Pbr015502.1	1.15361e-16	-1.36527
Chr1	3780061	Pbr015886.1	7.81053e-14	-1.24969
Chr1	3780061	Pbr015903.1	2.71327e-13	-1.22552
Chr1	3780061	Pbr015935.1	1.12321e-25	-1.64677
Chr1	3780061	Pbr016014.1	1.43563e-14	-1.28141
Chr1	3780061	Pbr016247.1	1.68842e-17	-1.3963
Chr1	3780061	Pbr016489.1	8.71998e-20	-1.47536
Chr1	3780061	Pbr016560.1	1.24394e-22	-1.56329
Chr1	3780061	Pbr016745.1	4.02305e-21	1.51796
Chr1	3780061	Pbr017091.1	1.59904e-19	-1.46667
Chr1	3780061	Pbr017399.1	6.98709e-15	-1.29452
Chr1	3780061	Pbr017611.1	1.34757e-18	-1.43529
Chr1	3780061	Pbr017718.1	3.79668e-23	-1.57814
Chr1	3780061	Pbr018014.2	7.03286e-14	-1.25169
Chr1	3780061	Pbr018025.1	1.47367e-18	-1.43394
Chr1	3780061	Pbr018196.1	9.57626e-15	-1.28881
Chr1	3780061	Pbr018298.1	1.37943e-23	-1.59056
Chr1	3780061	Pbr018492.1	3.99786e-17	-1.38253
Chr1	3780061	Pbr018541.1	1.17712e-21	-1.53431
Chr1	3780061	Pbr019456.1	1.14975e-16	-1.36532
Chr1	3780061	Pbr019579.3	2.97503e-17	-1.38728
Chr1	3780061	Pbr019681.1	5.82537e-22	-1.54351
Chr1	3780061	Pbr019686.1	9.20366e-18	-1.40584
Chr1	3780061	Pbr019988.2	1.18752e-13	-1.24164
Chr1	3780061	Pbr020039.1	2.15286e-15	-1.31548
Chr1	3780061	Pbr020233.1	6.78665e-27	-1.67755
Chr1	3780061	Pbr021080.1	1.72828e-17	-1.39593
Chr1	3780061	Pbr021347.1	4.81294e-17	-1.37954
Chr1	3780061	Pbr021377.1	3.47327e-19	-1.4554
Chr1	3780061	Pbr021598.1	8.3312e-23	-1.56834
Chr1	3780061	Pbr021620.1	5.9662e-20	-1.48075
Chr1	3780061	Pbr022014.1	2.3201e-16	-1.35367
Chr1	3780061	Pbr022493.1	1.46651e-20	-1.50034
Chr1	3780061	Pbr022673.1	1.99642e-14	-1.27534
Chr1	3780061	Pbr022746.1	8.25998e-19	-1.44261
Chr1	3780061	Pbr022849.1	6.53196e-20	-1.47947
Chr1	3780061	Pbr023281.1	7.95894e-16	-1.33277
Chr1	3780061	Pbr023359.1	6.90748e-19	-1.44527
Chr1	3780061	Pbr023436.1	5.36898e-16	-1.33951
Chr1	3780061	Pbr023803.1	3.00233e-23	-1.58104
Chr1	3780061	Pbr023831.1	7.99085e-19	-1.4431
Chr1	3780061	Pbr023878.1	1.07513e-15	-1.32759
Chr1	3780061	Pbr023879.1	2.85282e-13	-1.22453
Chr1	3780061	Pbr024415.1	1.23611e-19	-1.47037
Chr1	3780061	Pbr024819.1	1.02539e-23	-1.59416
Chr1	3780061	Pbr024832.1	5.79143e-21	-1.51304
Chr1	3780061	Pbr024916.1	3.49247e-25	-1.63392
Chr1	3780061	Pbr025074.1	5.97035e-18	-1.41257
Chr1	3780061	Pbr025196.1	2.53811e-13	-1.22684
Chr1	3780061	Pbr025491.1	1.18632e-14	-1.28491
Chr1	3780061	Pbr025867.1	1.73204e-17	-1.39589
Chr1	3780061	Pbr026041.1	5.21025e-22	-1.54495
Chr1	3780061	Pbr026953.1	6.88537e-22	-1.54133
Chr1	3780061	Pbr027496.1	1.87292e-22	-1.5581
Chr1	3780061	Pbr027887.1	2.31306e-20	-1.49404
Chr1	3780061	Pbr028017.1	2.25842e-17	-1.39168
Chr1	3780061	Pbr028185.1	2.57812e-19	-1.45975
Chr1	3780061	Pbr028191.1	5.41189e-14	-1.25667
Chr1	3780061	Pbr028212.1	1.37169e-21	-1.53229
Chr1	3780061	Pbr028275.1	1.79352e-16	-1.35796
Chr1	3780061	Pbr028384.1	1.28779e-20	-1.50213
Chr1	3780061	Pbr028506.1	4.46678e-17	-1.38075
Chr1	3780061	Pbr028559.1	2.31694e-20	-1.49401
Chr1	3780061	Pbr028582.1	1.04022e-14	-1.2873
Chr1	3780061	Pbr028591.1	5.38161e-15	1.29922
Chr1	3780061	Pbr028703.1	4.02681e-17	-1.38242
Chr1	3780061	Pbr029278.1	8.72263e-19	-1.4418
Chr1	3780061	Pbr029686.2	1.84819e-15	-1.31816
Chr1	3780061	Pbr029863.1	3.51974e-18	-1.42071
Chr1	3780061	Pbr029965.1	1.101e-18	-1.43832
Chr1	3780061	Pbr030038.1	4.05831e-15	-1.30426
Chr1	3780061	Pbr030075.1	2.2892e-15	-1.3144
Chr1	3780061	Pbr030126.1	8.99866e-20	-1.47491
Chr1	3780061	Pbr030326.1	2.30999e-19	-1.46134
Chr1	3780061	Pbr030375.1	5.76898e-18	-1.4131
Chr1	3780061	Pbr030680.1	1.52299e-25	-1.64334
Chr1	3780061	Pbr030763.1	2.02037e-18	-1.42917
Chr1	3780061	Pbr030946.1	7.32614e-19	-1.44439
Chr1	3780061	Pbr031323.1	2.03323e-23	-1.58583
Chr1	3780061	Pbr031700.1	8.94535e-18	-1.40628
Chr1	3780061	Pbr031748.1	8.98847e-17	-1.36937
Chr1	3780061	Pbr031903.1	3.239e-24	-1.60797
Chr1	3780061	Pbr031921.1	1.07162e-18	-1.43872
Chr1	3780061	Pbr031962.1	1.96984e-21	-1.5275
Chr1	3780061	Pbr031992.1	3.2876e-19	-1.4562
Chr1	3780061	Pbr032042.1	3.5048e-19	-1.45527
Chr1	3780061	Pbr032216.1	1.44678e-24	-1.61747
Chr1	3780061	Pbr032325.1	1.183e-18	-1.43724
Chr1	3780061	Pbr032349.1	5.28912e-20	-1.48245
Chr1	3780061	Pbr033256.1	1.86228e-18	-1.43041
Chr1	3780061	Pbr033389.1	2.71657e-14	-1.26962
Chr1	3780061	Pbr033819.1	1.82257e-13	-1.23333
Chr1	3780061	Pbr033951.1	8.25011e-16	-1.33216
Chr1	3780061	Pbr034179.1	7.61802e-16	-1.33353
Chr1	3780061	Pbr034483.1	4.21305e-20	-1.48566
Chr1	3780061	Pbr034745.1	5.92049e-19	-1.44755
Chr1	3780061	Pbr035356.1	2.3697e-16	-1.35332
Chr1	3780061	Pbr035956.1	9.32229e-19	-1.44081
Chr1	3780061	Pbr036157.1	2.42974e-13	-1.22769
Chr1	3780061	Pbr036238.1	8.17837e-18	-1.40768
Chr1	3780061	Pbr036264.1	1.64501e-13	-1.23532
Chr1	3780061	Pbr036654.1	6.02103e-16	-1.33755
Chr1	3780061	Pbr036767.1	7.28635e-18	-1.40948
Chr1	3780061	Pbr036774.1	1.83402e-21	-1.52845
Chr1	3780061	Pbr037441.1	3.46625e-24	-1.60717
Chr1	3780061	Pbr038278.1	5.44301e-21	-1.51388
Chr1	3780061	Pbr038411.1	2.6536e-20	-1.49213
Chr1	3780061	Pbr038582.1	8.06665e-14	-1.24907
Chr1	3780061	Pbr038583.1	1.00852e-20	-1.50549
Chr1	3780061	Pbr038605.1	1.35137e-15	-1.32362
Chr1	3780061	Pbr038701.2	3.50969e-20	-1.48822
Chr1	3780061	Pbr038765.1	3.50213e-19	-1.45528
Chr1	3780061	Pbr038834.1	9.30534e-16	-1.33008
Chr1	3780061	Pbr038857.1	3.74704e-15	-1.30569
Chr1	3780061	Pbr038867.1	5.65799e-16	-1.33861
Chr1	3780061	Pbr039768.1	4.06669e-20	-1.48615
Chr1	3780061	Pbr040557.1	1.74979e-17	-1.39573
Chr1	3780061	Pbr040874.1	2.74091e-16	-1.35088
Chr1	3780061	Pbr040921.1	1.06438e-18	-1.43882
Chr1	3780061	Pbr041196.1	9.43928e-22	-1.53721
Chr1	3780061	Pbr041421.1	8.12594e-15	-1.29179
Chr1	3780061	Pbr041474.1	3.46486e-22	-1.55022
Chr1	3780061	Pbr042856.1	4.80356e-22	-1.54601
Chr1	3780545	Pbr000288.1	3.90182e-16	1.35046
Chr1	3780545	Pbr018380.1	2.48762e-20	-1.49917
Chr1	3780545	Pbr022814.1	5.22502e-20	-1.48872
Chr1	3780545	Pbr023676.2	2.15571e-17	-1.39815
Chr1	3780545	Pbr027331.1	1.00594e-14	-1.29321
Chr1	3780545	Pbr031083.1	2.7613e-18	-1.43028
Chr1	3780545	Pbr041576.1	2.66436e-18	-1.43083
Chr1	3780601	Pbr004364.1	4.86846e-16	-1.27671
Chr1	3780601	Pbr005779.1	1.30568e-20	-1.42975
Chr1	3780601	Pbr009268.1	8.86971e-16	-1.26694
Chr1	3780601	Pbr015250.1	5.44153e-14	-1.19617
Chr1	3780601	Pbr015541.1	3.59905e-25	-1.55506
Chr1	3780601	Pbr022046.1	7.62716e-16	-1.26941
Chr1	3780601	Pbr023326.2	2.78826e-15	-1.24792
Chr1	3780601	Pbr023506.1	3.09749e-16	-1.28399
Chr1	3780601	Pbr026602.1	9.25558e-16	-1.26624
Chr1	3780601	Pbr029758.1	2.79551e-20	-1.41972
Chr1	3780601	Pbr033057.1	9.79834e-18	-1.33733
Chr1	3780601	Pbr033139.1	2.55738e-20	-1.4209
Chr1	3780601	Pbr037706.1	1.29511e-14	-1.22162
Chr1	3780640	Pbr000023.1	2.73868e-21	-1.55474
Chr1	3780640	Pbr000044.1	1.95401e-13	-1.25755
Chr1	3780640	Pbr000083.2	8.9935e-26	-1.68351
Chr1	3780640	Pbr000103.1	1.80157e-20	-1.5286
Chr1	3780640	Pbr000380.1	3.48671e-23	-1.61198
Chr1	3780640	Pbr000404.1	1.29656e-23	-1.62436
Chr1	3780640	Pbr000408.1	1.15129e-18	-1.4675
Chr1	3780640	Pbr000691.1	2.30057e-15	-1.34161
Chr1	3780640	Pbr000740.1	9.00341e-25	-1.65671
Chr1	3780640	Pbr000778.1	1.60203e-17	-1.42614
Chr1	3780640	Pbr000841.1	5.27593e-16	-1.36763
Chr1	3780640	Pbr000879.2	8.55996e-19	-1.47202
Chr1	3780640	Pbr001002.1	6.86551e-24	-1.6322
Chr1	3780640	Pbr001003.1	2.80619e-21	-1.55441
Chr1	3780640	Pbr001707.1	4.7799e-16	-1.36934
Chr1	3780640	Pbr001722.1	3.2731e-16	-1.37588
Chr1	3780640	Pbr002010.1	7.07357e-17	-1.4018
Chr1	3780640	Pbr003003.1	2.03961e-21	-1.55875
Chr1	3780640	Pbr003222.1	5.94572e-24	1.63397
Chr1	3780640	Pbr003666.1	3.47214e-20	-1.51928
Chr1	3780640	Pbr003705.1	3.4567e-20	-1.51934
Chr1	3780640	Pbr003780.1	2.11493e-19	-1.493
Chr1	3780640	Pbr004329.2	1.18864e-22	-1.59634
Chr1	3780640	Pbr004343.1	2.22443e-15	-1.34221
Chr1	3780640	Pbr004509.1	4.09204e-20	-1.51692
Chr1	3780640	Pbr004579.1	1.9232e-16	-1.38498
Chr1	3780640	Pbr004663.1	3.99094e-20	-1.51728
Chr1	3780640	Pbr004993.1	1.46781e-23	-1.62282
Chr1	3780640	Pbr005118.1	1.87538e-13	-1.25837
Chr1	3780640	Pbr005128.2	1.23065e-21	-1.56557
Chr1	3780640	Pbr005155.1	4.19684e-17	-1.41044
Chr1	3780640	Pbr005268.1	3.79126e-18	-1.44905
Chr1	3780640	Pbr005559.2	1.34061e-16	-1.39109
Chr1	3780640	Pbr005784.1	8.96071e-18	-1.43546
Chr1	3780640	Pbr005814.1	1.36274e-24	-1.65178
Chr1	3780640	Pbr005839.1	5.11508e-20	-1.51372
Chr1	3780640	Pbr005841.1	4.37262e-18	-1.44681
Chr1	3780640	Pbr005899.1	7.508e-20	-1.50817
Chr1	3780640	Pbr006182.1	1.0738e-15	-1.35518
Chr1	3780640	Pbr006685.1	2.00067e-16	-1.3843
Chr1	3780640	Pbr007147.1	1.03954e-23	-1.62709
Chr1	3780640	Pbr007288.2	2.64866e-16	-1.37951
Chr1	3780640	Pbr007460.1	5.19373e-23	-1.60694
Chr1	3780640	Pbr007875.1	1.71372e-18	-1.46139
Chr1	3780640	Pbr008638.1	1.23984e-13	-1.26657
Chr1	3780640	Pbr008770.1	6.2715e-18	-1.44113
Chr1	3780640	Pbr008963.1	1.16751e-13	-1.26776
Chr1	3780640	Pbr009070.1	3.16179e-19	-1.48702
Chr1	3780640	Pbr009072.1	1.03477e-19	-1.5035
Chr1	3780640	Pbr009292.1	1.0998e-14	-1.313
Chr1	3780640	Pbr009431.1	8.82906e-18	-1.43569
Chr1	3780640	Pbr009474.1	2.71705e-22	-1.5856
Chr1	3780640	Pbr010119.1	1.32271e-16	-1.39132
Chr1	3780640	Pbr010131.1	1.04516e-18	-1.46898
Chr1	3780640	Pbr010665.1	2.96414e-14	1.29432
Chr1	3780640	Pbr010892.1	4.36501e-17	-1.4098
Chr1	3780640	Pbr011198.1	6.7439e-22	-1.57361
Chr1	3780640	Pbr011199.1	6.21531e-20	-1.51091
Chr1	3780640	Pbr011203.1	6.87779e-21	-1.54208
Chr1	3780640	Pbr011287.1	3.60237e-24	-1.64007
Chr1	3780640	Pbr011355.1	1.64429e-23	-1.62141
Chr1	3780640	Pbr011432.1	1.20317e-17	-1.43074
Chr1	3780640	Pbr012106.1	7.48533e-21	-1.5409
Chr1	3780640	Pbr012243.1	1.59446e-20	-1.53032
Chr1	3780640	Pbr012750.1	6.14572e-22	-1.57485
Chr1	3780640	Pbr012755.1	4.95047e-20	-1.51419
Chr1	3780640	Pbr012837.1	2.51212e-14	-1.29747
Chr1	3780640	Pbr013113.1	2.51929e-14	-1.29742
Chr1	3780640	Pbr013296.1	1.2148e-17	-1.43059
Chr1	3780640	Pbr013365.1	8.26869e-18	-1.43674
Chr1	3780640	Pbr013560.1	1.8093e-13	-1.25908
Chr1	3780640	Pbr013561.1	3.6681e-14	-1.29025
Chr1	3780640	Pbr013646.1	4.45558e-13	-1.24093
Chr1	3780640	Pbr014104.1	9.96084e-17	-1.39608
Chr1	3780640	Pbr014105.1	7.47625e-21	-1.54092
Chr1	3780640	Pbr014532.1	2.55563e-21	1.55568
Chr1	3780640	Pbr014861.1	5.03242e-15	-1.32742
Chr1	3780640	Pbr014872.1	7.63932e-20	-1.50792
Chr1	3780640	Pbr015239.1	4.86484e-20	-1.51444
Chr1	3780640	Pbr015545.1	1.00398e-17	-1.43364
Chr1	3780640	Pbr016115.2	6.5875e-14	-1.27896
Chr1	3780640	Pbr016304.1	3.30972e-22	-1.58302
Chr1	3780640	Pbr016671.1	2.82797e-22	-1.58508
Chr1	3780640	Pbr017096.1	2.15012e-16	-1.38308
Chr1	3780640	Pbr017120.1	4.80772e-19	-1.48075
Chr1	3780640	Pbr017127.1	6.69142e-21	-1.54246
Chr1	3780640	Pbr017333.1	7.21416e-18	1.43891
Chr1	3780640	Pbr017337.2	7.38652e-16	-1.36176
Chr1	3780640	Pbr017437.1	7.33965e-21	-1.54117
Chr1	3780640	Pbr017512.1	6.991e-20	-1.5092
Chr1	3780640	Pbr017680.1	2.83867e-13	-1.25006
Chr1	3780640	Pbr017771.1	4.003e-23	-1.61024
Chr1	3780640	Pbr017991.1	1.49403e-17	1.42726
Chr1	3780640	Pbr018109.2	4.73446e-19	-1.48098
Chr1	3780640	Pbr018360.1	5.35822e-24	-1.63524
Chr1	3780640	Pbr018397.1	1.41181e-20	-1.53203
Chr1	3780640	Pbr018410.1	8.15539e-21	-1.53971
Chr1	3780640	Pbr018813.1	4.14162e-17	-1.41066
Chr1	3780640	Pbr019149.1	1.13908e-17	-1.43162
Chr1	3780640	Pbr019171.1	1.14163e-20	-1.53501
Chr1	3780640	Pbr019343.1	2.86552e-21	-1.55412
Chr1	3780640	Pbr019693.1	5.05847e-18	-1.44452
Chr1	3780640	Pbr019733.1	3.28261e-18	-1.45131
Chr1	3780640	Pbr019888.1	2.18386e-25	-1.67331
Chr1	3780640	Pbr020024.1	5.78617e-18	-1.4424
Chr1	3780640	Pbr020367.1	3.07995e-20	-1.52099
Chr1	3780640	Pbr020534.1	4.68829e-17	-1.40862
Chr1	3780640	Pbr020863.1	3.25163e-20	-1.52021
Chr1	3780640	Pbr021388.1	2.75479e-21	-1.55466
Chr1	3780640	Pbr021485.1	4.13625e-15	-1.331
Chr1	3780640	Pbr021654.1	5.19428e-20	-1.5135
Chr1	3780640	Pbr021670.1	2.19283e-22	-1.5884
Chr1	3780640	Pbr022272.3	7.77955e-21	-1.54036
Chr1	3780640	Pbr022355.2	1.70982e-23	-1.62092
Chr1	3780640	Pbr022843.1	1.00817e-22	-1.59846
Chr1	3780640	Pbr022988.1	5.22051e-21	-1.54589
Chr1	3780640	Pbr023332.1	4.58207e-19	-1.48147
Chr1	3780640	Pbr024049.1	1.86638e-22	-1.5905
Chr1	3780640	Pbr024160.1	1.24237e-19	-1.50083
Chr1	3780640	Pbr024382.1	1.18952e-23	-1.62543
Chr1	3780640	Pbr024528.1	3.64356e-20	-1.51859
Chr1	3780640	Pbr024992.1	2.49433e-19	-1.49055
Chr1	3780640	Pbr024993.1	3.86695e-20	-1.51774
Chr1	3780640	Pbr025330.1	5.80825e-15	-1.3248
Chr1	3780640	Pbr025632.1	3.21459e-14	-1.29278
Chr1	3780640	Pbr025633.1	6.35047e-21	-1.54318
Chr1	3780640	Pbr026394.1	4.89538e-19	-1.48047
Chr1	3780640	Pbr026425.1	5.93973e-15	-1.32439
Chr1	3780640	Pbr026565.1	5.93493e-22	-1.57531
Chr1	3780640	Pbr027154.1	1.24385e-14	1.3107
Chr1	3780640	Pbr027563.3	3.25567e-21	-1.55238
Chr1	3780640	Pbr027611.1	2.27612e-18	-1.457
Chr1	3780640	Pbr027693.1	1.40573e-23	-1.62336
Chr1	3780640	Pbr027744.1	5.45807e-24	-1.63501
Chr1	3780640	Pbr027892.1	1.1358e-18	-1.46771
Chr1	3780640	Pbr028328.1	1.3752e-23	-1.62363
Chr1	3780640	Pbr028329.1	1.2769e-22	-1.59542
Chr1	3780640	Pbr029542.1	3.32267e-16	-1.37562
Chr1	3780640	Pbr029701.1	5.09576e-14	-1.28393
Chr1	3780640	Pbr029718.1	4.21926e-18	-1.44737
Chr1	3780640	Pbr029930.1	9.48337e-21	-1.53761
Chr1	3780640	Pbr030124.1	1.19966e-22	-1.59622
Chr1	3780640	Pbr030340.1	4.81743e-19	-1.48072
Chr1	3780640	Pbr030353.1	3.73537e-16	-1.37361
Chr1	3780640	Pbr030782.1	7.02936e-13	-1.23158
Chr1	3780640	Pbr030914.1	1.01464e-18	-1.46943
Chr1	3780640	Pbr030948.1	5.57842e-21	-1.54497
Chr1	3780640	Pbr031618.1	4.14866e-22	-1.58004
Chr1	3780640	Pbr031626.1	1.35203e-22	-1.59468
Chr1	3780640	Pbr031633.1	2.64256e-22	-1.58597
Chr1	3780640	Pbr031994.1	8.91799e-23	-1.60003
Chr1	3780640	Pbr032814.1	9.28484e-18	-1.43489
Chr1	3780640	Pbr032898.3	9.98076e-21	-1.53689
Chr1	3780640	Pbr033052.1	1.64267e-19	-1.49673
Chr1	3780640	Pbr033206.1	2.90973e-13	-1.24956
Chr1	3780640	Pbr033958.1	8.14505e-20	-1.50699
Chr1	3780640	Pbr034005.1	5.22619e-21	-1.54588
Chr1	3780640	Pbr034577.1	1.25468e-16	-1.39221
Chr1	3780640	Pbr034609.1	1.22201e-23	-1.62509
Chr1	3780640	Pbr034698.1	5.29455e-23	-1.60669
Chr1	3780640	Pbr034883.1	1.11373e-23	-1.62624
Chr1	3780640	Pbr035078.1	3.58552e-23	-1.61163
Chr1	3780640	Pbr035090.1	1.00747e-17	-1.43359
Chr1	3780640	Pbr035133.1	9.46816e-24	-1.62825
Chr1	3780640	Pbr035599.1	1.15102e-18	-1.46751
Chr1	3780640	Pbr035859.1	4.62543e-23	-1.60841
Chr1	3780640	Pbr035879.1	1.55713e-21	-1.5624
Chr1	3780640	Pbr036017.3	3.34001e-20	-1.51983
Chr1	3780640	Pbr036081.1	5.07152e-22	-1.57739
Chr1	3780640	Pbr036629.1	2.46655e-21	-1.55617
Chr1	3780640	Pbr036926.1	1.04155e-23	-1.62707
Chr1	3780640	Pbr036965.1	7.41048e-16	1.3617
Chr1	3780640	Pbr037395.1	6.67502e-18	-1.44014
Chr1	3780640	Pbr037485.1	5.33091e-22	-1.57673
Chr1	3780640	Pbr037722.1	2.39051e-15	-1.34092
Chr1	3780640	Pbr037804.1	6.98913e-14	-1.27781
Chr1	3780640	Pbr037903.1	5.60446e-17	-1.40567
Chr1	3780640	Pbr038111.1	1.62399e-24	-1.64968
Chr1	3780640	Pbr038584.1	6.33795e-20	-1.51062
Chr1	3780640	Pbr038587.1	1.20134e-18	-1.46685
Chr1	3780640	Pbr038758.1	3.85138e-17	1.41186
Chr1	3780640	Pbr039139.1	1.0442e-17	-1.43301
Chr1	3780640	Pbr039176.1	1.5114e-18	-1.46333
Chr1	3780640	Pbr039230.1	1.28467e-23	-1.62447
Chr1	3780640	Pbr039841.1	4.80152e-16	-1.36926
Chr1	3780640	Pbr040261.1	2.00302e-21	-1.55899
Chr1	3780640	Pbr040292.1	8.30004e-15	-1.31822
Chr1	3780640	Pbr040396.1	6.64421e-17	-1.40284
Chr1	3780640	Pbr040544.1	6.30611e-20	-1.5107
Chr1	3780640	Pbr040703.1	1.12251e-20	-1.53525
Chr1	3780640	Pbr041009.2	8.25867e-23	-1.60102
Chr1	3780640	Pbr041079.1	2.78738e-20	-1.52241
Chr1	3780640	Pbr041575.1	1.10174e-17	-1.43216
Chr1	3780640	Pbr042070.1	1.0762e-14	-1.3134
Chr1	3780640	Pbr042270.1	9.57039e-13	-1.2252
Chr1	3780640	Pbr042280.1	1.76003e-21	-1.56075
Chr1	3780640	Pbr042333.1	1.9487e-14	-1.30228
Chr1	3780640	Pbr042649.1	3.13486e-18	-1.45202
Chr1	3780640	Pbr042664.1	2.61164e-18	-1.45487
Chr1	3780640	Pbr042720.1	4.23705e-25	-1.66559
Chr1	3780640	Pbr042743.1	2.53051e-14	-1.29733
Chr1	3780652	Pbr000999.1	3.55393e-22	1.5499
Chr1	3780652	Pbr001107.1	1.04617e-18	-1.43908
Chr1	3780652	Pbr005830.1	1.8468e-18	1.43053
Chr1	3780652	Pbr011737.1	2.76833e-16	-1.35071
Chr1	3780652	Pbr013120.1	1.29115e-26	1.67062
Chr1	3780652	Pbr015930.1	1.33973e-22	1.56235
Chr1	3780652	Pbr019282.1	8.98871e-25	1.62302
Chr1	3780652	Pbr022273.1	8.3664e-18	1.40733
Chr1	3780652	Pbr024413.1	3.93836e-16	-1.34477
Chr1	3780652	Pbr024914.1	3.4922e-21	1.51986
Chr1	3780652	Pbr027639.1	9.54112e-15	1.28888
Chr1	3780652	Pbr028363.1	1.87691e-20	1.49694
Chr1	3780652	Pbr037378.1	2.11908e-20	1.49525
Chr1	3780652	Pbr037529.3	4.59759e-17	1.38028
Chr1	3780652	Pbr038442.1	2.51657e-19	1.4601
Chr1	3780652	Pbr039174.2	3.21174e-13	1.22219
Chr1	3780652	Pbr039594.1	5.10622e-13	1.21296
Chr1	3780652	Pbr040090.1	5.55347e-18	1.41369
Chr1	3780652	Pbr042350.1	7.94635e-20	1.47668
Chr1	3780700	Pbr014863.1	7.30458e-14	1.23258
Chr1	3780700	Pbr034165.1	1.73112e-14	1.25919
Chr1	3780990	Pbr013388.1	1.06161e-14	-1.30032
Chr1	3780990	Pbr014493.1	1.29768e-13	-1.25282
Chr1	3780990	Pbr017374.1	7.87828e-14	-1.26252
Chr1	3781044	Pbr000227.1	2.67365e-18	-1.4086
Chr1	3781044	Pbr000449.1	1.21627e-14	-1.26974
Chr1	3781044	Pbr000723.1	2.27692e-25	-1.62003
Chr1	3781044	Pbr000840.1	1.69484e-20	-1.48119
Chr1	3781044	Pbr001382.2	7.68873e-19	-1.42715
Chr1	3781044	Pbr001864.1	2.13944e-21	-1.50893
Chr1	3781044	Pbr002275.1	1.61091e-18	-1.4162
Chr1	3781044	Pbr002342.1	8.39866e-18	1.39115
Chr1	3781044	Pbr002452.1	3.36504e-24	-1.58911
Chr1	3781044	Pbr002453.1	9.3157e-17	-1.35311
Chr1	3781044	Pbr002525.1	2.28165e-13	-1.21486
Chr1	3781044	Pbr003160.1	5.55797e-22	-1.52644
Chr1	3781044	Pbr003593.1	2.83053e-13	-1.21066
Chr1	3781044	Pbr003821.1	2.17465e-18	-1.41171
Chr1	3781044	Pbr004380.1	1.57293e-15	-1.30585
Chr1	3781044	Pbr004467.1	5.36429e-21	-1.49674
Chr1	3781044	Pbr004890.1	5.49519e-21	-1.49642
Chr1	3781044	Pbr004945.1	1.64394e-20	-1.48161
Chr1	3781044	Pbr005211.1	1.11412e-21	-1.51746
Chr1	3781044	Pbr005365.1	2.19711e-21	-1.50858
Chr1	3781044	Pbr005450.2	3.40378e-15	-1.29242
Chr1	3781044	Pbr005770.1	3.56373e-15	-1.29162
Chr1	3781044	Pbr005858.1	2.28241e-16	-1.33844
Chr1	3781044	Pbr006398.1	8.26152e-21	-1.49094
Chr1	3781044	Pbr006573.1	2.21728e-15	-1.29991
Chr1	3781044	Pbr006697.1	2.84332e-21	-1.50518
Chr1	3781044	Pbr006725.1	4.70838e-15	-1.28671
Chr1	3781044	Pbr006726.1	1.47258e-21	-1.51382
Chr1	3781044	Pbr006907.1	1.75693e-13	-1.21991
Chr1	3781044	Pbr006914.1	1.77103e-17	-1.37956
Chr1	3781044	Pbr007223.1	8.21962e-22	-1.5214
Chr1	3781044	Pbr007291.1	1.25697e-17	-1.38491
Chr1	3781044	Pbr007328.3	1.21732e-15	-1.31026
Chr1	3781044	Pbr007709.1	4.78322e-19	-1.43409
Chr1	3781044	Pbr007793.1	3.63146e-14	-1.24972
Chr1	3781044	Pbr008271.1	1.2697e-15	-1.30954
Chr1	3781044	Pbr008762.1	1.65592e-21	-1.51229
Chr1	3781044	Pbr009459.1	5.32086e-18	-1.39816
Chr1	3781044	Pbr009881.1	1.24829e-18	-1.41999
Chr1	3781044	Pbr010783.1	7.91556e-19	-1.42672
Chr1	3781044	Pbr010955.1	2.71446e-15	-1.29639
Chr1	3781044	Pbr011422.1	1.3132e-22	-1.54471
Chr1	3781044	Pbr011883.1	2.3062e-19	-1.44464
Chr1	3781044	Pbr012358.1	1.64186e-13	-1.22122
Chr1	3781044	Pbr012796.1	3.83431e-18	-1.40315
Chr1	3781044	Pbr013033.1	6.33663e-19	-1.42998
Chr1	3781044	Pbr013209.1	1.51624e-13	-1.22275
Chr1	3781044	Pbr013283.1	1.66882e-13	-1.2209
Chr1	3781044	Pbr013577.1	1.06192e-24	-1.60252
Chr1	3781044	Pbr013869.1	9.96268e-17	-1.35202
Chr1	3781044	Pbr013935.1	6.20147e-18	-1.39582
Chr1	3781044	Pbr013991.1	1.069e-14	-1.27207
Chr1	3781044	Pbr014979.1	6.94688e-18	-1.39408
Chr1	3781044	Pbr015015.1	8.91765e-21	1.48991
Chr1	3781044	Pbr015080.1	9.65531e-23	-1.54855
Chr1	3781044	Pbr015084.1	1.65421e-17	-1.38063
Chr1	3781044	Pbr015112.1	7.3777e-16	-1.3188
Chr1	3781044	Pbr015136.1	1.37136e-23	-1.57242
Chr1	3781044	Pbr015138.1	1.83186e-17	-1.37903
Chr1	3781044	Pbr015169.1	3.0704e-23	-1.56266
Chr1	3781044	Pbr015295.1	4.04873e-18	-1.40232
Chr1	3781044	Pbr015767.1	1.4774e-19	-1.451
Chr1	3781044	Pbr016107.1	9.36758e-17	-1.35302
Chr1	3781044	Pbr016116.2	4.63119e-16	-1.32666
Chr1	3781044	Pbr016217.1	1.81239e-21	-1.51111
Chr1	3781044	Pbr016281.1	2.17708e-21	-1.5087
Chr1	3781044	Pbr016453.1	8.15077e-15	-1.27694
Chr1	3781044	Pbr016594.1	4.5716e-19	-1.43475
Chr1	3781044	Pbr017168.1	2.60224e-20	-1.47531
Chr1	3781044	Pbr017574.1	9.68402e-23	-1.54851
Chr1	3781044	Pbr017940.2	6.87038e-22	-1.52371
Chr1	3781044	Pbr018301.1	6.21479e-15	1.28179
Chr1	3781044	Pbr018350.1	3.53594e-21	-1.50229
Chr1	3781044	Pbr018634.1	2.12888e-18	-1.41203
Chr1	3781044	Pbr018636.1	3.05858e-13	-1.20915
Chr1	3781044	Pbr018692.1	1.0282e-17	-1.38803
Chr1	3781044	Pbr019452.1	2.01211e-21	-1.50973
Chr1	3781044	Pbr019912.2	1.93709e-14	-1.26129
Chr1	3781044	Pbr020381.1	3.09843e-14	-1.25266
Chr1	3781044	Pbr020709.1	1.1889e-22	-1.54596
Chr1	3781044	Pbr020778.1	1.87526e-23	-1.56865
Chr1	3781044	Pbr022495.1	2.73047e-21	-1.50571
Chr1	3781044	Pbr022840.1	1.74096e-19	-1.44866
Chr1	3781044	Pbr023819.1	1.7454e-21	-1.5116
Chr1	3781044	Pbr023958.1	1.85785e-17	-1.37881
Chr1	3781044	Pbr024506.1	1.87509e-24	-1.59595
Chr1	3781044	Pbr024548.1	8.47309e-16	-1.31645
Chr1	3781044	Pbr024754.1	5.24434e-15	-1.2848
Chr1	3781044	Pbr024983.1	1.57823e-17	-1.38136
Chr1	3781044	Pbr025193.1	7.65613e-18	-1.39258
Chr1	3781044	Pbr025247.1	1.17029e-15	-1.31094
Chr1	3781044	Pbr025610.1	1.59429e-17	-1.38121
Chr1	3781044	Pbr026568.1	1.09179e-22	-1.54702
Chr1	3781044	Pbr026617.2	2.74508e-17	-1.37267
Chr1	3781044	Pbr026879.1	9.69422e-20	-1.45697
Chr1	3781044	Pbr027470.1	2.87515e-22	-1.53484
Chr1	3781044	Pbr027699.1	5.04342e-20	-1.46614
Chr1	3781044	Pbr027927.1	2.6289e-22	-1.53598
Chr1	3781044	Pbr028398.1	2.31548e-24	-1.59349
Chr1	3781044	Pbr028554.1	2.93466e-20	-1.47365
Chr1	3781044	Pbr028728.1	3.41802e-17	-1.3692
Chr1	3781044	Pbr028829.1	6.79731e-22	-1.52385
Chr1	3781044	Pbr029318.2	2.36328e-15	-1.2988
Chr1	3781044	Pbr029864.1	2.16948e-13	1.21584
Chr1	3781044	Pbr029976.1	2.49933e-22	-1.53662
Chr1	3781044	Pbr030380.1	4.69302e-18	-1.40008
Chr1	3781044	Pbr030849.1	8.99924e-24	-1.57747
Chr1	3781044	Pbr030955.1	1.0462e-21	-1.51827
Chr1	3781044	Pbr031240.1	1.79505e-19	-1.44822
Chr1	3781044	Pbr031942.1	3.76766e-23	-1.56016
Chr1	3781044	Pbr032568.1	6.6268e-20	-1.46233
Chr1	3781044	Pbr033130.2	2.63247e-19	-1.44273
Chr1	3781044	Pbr033228.1	6.01412e-25	-1.60904
Chr1	3781044	Pbr033582.1	8.68513e-22	-1.52069
Chr1	3781044	Pbr033649.1	9.5644e-15	-1.27408
Chr1	3781044	Pbr034586.1	4.40384e-17	-1.36516
Chr1	3781044	Pbr034862.1	6.5607e-19	-1.42947
Chr1	3781044	Pbr035370.1	4.47872e-16	-1.32722
Chr1	3781044	Pbr036156.2	6.40877e-17	-1.35915
Chr1	3781044	Pbr036904.1	6.93435e-20	-1.46169
Chr1	3781044	Pbr036967.1	1.19596e-15	-1.31056
Chr1	3781044	Pbr037408.1	6.06325e-20	1.46357
Chr1	3781044	Pbr037716.1	1.78209e-18	-1.41469
Chr1	3781044	Pbr037838.1	2.03346e-23	-1.56767
Chr1	3781044	Pbr037852.1	4.00553e-21	-1.50063
Chr1	3781044	Pbr037887.1	1.53896e-20	-1.48251
Chr1	3781044	Pbr038591.1	7.25909e-20	-1.46105
Chr1	3781044	Pbr038854.1	5.36137e-20	-1.46529
Chr1	3781044	Pbr039099.1	2.81835e-17	-1.37225
Chr1	3781044	Pbr039749.1	4.37694e-17	-1.36526
Chr1	3781044	Pbr039999.1	4.33909e-15	-1.28815
Chr1	3781044	Pbr040110.1	1.9422e-15	-1.30221
Chr1	3781044	Pbr040434.1	7.23511e-17	-1.3572
Chr1	3781044	Pbr040709.2	7.70318e-15	-1.27796
Chr1	3781044	Pbr040712.1	8.28792e-16	-1.31683
Chr1	3781044	Pbr040810.2	5.24445e-21	-1.49704
Chr1	3781044	Pbr041211.1	6.19116e-18	-1.39584
Chr1	3781044	Pbr041407.1	1.91936e-13	-1.21821
Chr1	3781044	Pbr042357.1	3.71476e-24	-1.58795
Chr1	3781107	Pbr023493.1	5.00798e-15	1.51803
Chr1	3781107	Pbr037237.1	6.58011e-15	1.5123
Chr1	3781251	Pbr001909.1	1.25072e-19	-1.57364
Chr1	3781251	Pbr005267.1	6.47302e-17	1.47145
Chr1	3781251	Pbr006127.1	9.29088e-14	1.33405
Chr1	3781251	Pbr010315.1	8.71442e-18	-1.50566
Chr1	3781251	Pbr014871.1	3.53672e-16	-1.44133
Chr1	3781251	Pbr015906.1	5.42765e-14	-1.34503
Chr1	3781251	Pbr016347.1	5.40534e-15	-1.39054
Chr1	3781251	Pbr017086.4	4.61521e-13	-1.30046
Chr1	3781251	Pbr024085.1	2.67198e-16	1.44638
Chr1	3781269	Pbr004800.1	2.2501e-18	-1.50798
Chr1	3781269	Pbr007376.1	2.6578e-20	-1.57618
Chr1	3781269	Pbr025221.2	3.74943e-16	-1.42142
Chr1	3781269	Pbr027358.1	7.70247e-20	-1.56036
Chr1	3781269	Pbr030074.1	2.07514e-15	-1.39029
Chr1	3781269	Pbr033299.1	8.03806e-15	-1.36479
Chr1	3781269	Pbr034833.1	4.1924e-13	-1.28547
Chr1	3781269	Pbr035135.2	3.94339e-13	-1.28676
Chr1	3783374	Pbr000391.1	9.91592e-16	1.40424
Chr1	3783374	Pbr001403.1	8.64515e-16	1.40674
Chr1	3783374	Pbr003584.1	1.74795e-15	1.39383
Chr1	3783374	Pbr005879.1	8.96296e-14	1.31767
Chr1	3783374	Pbr006163.1	1.97463e-19	-1.54649
Chr1	3783374	Pbr006809.1	2.04287e-13	1.3008
Chr1	3783374	Pbr007287.1	2.82914e-14	1.34071
Chr1	3783374	Pbr008052.1	2.73688e-14	1.34136
Chr1	3783374	Pbr008543.1	1.66547e-16	1.43616
Chr1	3783374	Pbr009297.1	8.91296e-17	1.44705
Chr1	3783374	Pbr009462.1	6.37514e-16	1.41226
Chr1	3783374	Pbr010851.1	1.15341e-16	1.44258
Chr1	3783374	Pbr010964.1	8.68821e-21	1.59288
Chr1	3783374	Pbr011412.1	2.60036e-17	-1.46811
Chr1	3783374	Pbr011501.1	7.73047e-15	-1.36589
Chr1	3783374	Pbr012254.1	1.27478e-15	1.39964
Chr1	3783374	Pbr012597.1	5.08101e-16	1.41635
Chr1	3783374	Pbr012953.1	2.05451e-15	1.39084
Chr1	3783374	Pbr013186.1	6.19508e-14	1.32512
Chr1	3783374	Pbr013919.1	1.95704e-19	1.54663
Chr1	3783374	Pbr014941.1	1.17314e-19	1.55442
Chr1	3783374	Pbr015120.1	1.70492e-15	1.39429
Chr1	3783374	Pbr015122.1	2.07241e-19	1.54575
Chr1	3783374	Pbr015156.1	2.9219e-15	1.38428
Chr1	3783374	Pbr016333.1	2.72819e-16	1.42745
Chr1	3783374	Pbr016432.3	2.82474e-14	1.34074
Chr1	3783374	Pbr018967.1	6.79839e-14	1.32325
Chr1	3783374	Pbr019976.1	2.15131e-18	1.50909
Chr1	3783374	Pbr022188.1	8.0551e-18	1.48764
Chr1	3783374	Pbr023141.2	1.27829e-18	1.51739
Chr1	3783374	Pbr024453.1	1.03104e-17	1.48356
Chr1	3783374	Pbr028603.1	8.57886e-15	1.3639
Chr1	3783374	Pbr028922.1	4.39168e-16	1.41896
Chr1	3783374	Pbr030128.1	2.32601e-14	1.34456
Chr1	3783374	Pbr030469.1	1.5438e-14	1.35256
Chr1	3783374	Pbr032793.1	1.29144e-14	1.35602
Chr1	3783374	Pbr033155.1	3.57391e-15	1.38051
Chr1	3783374	Pbr034158.1	1.72242e-14	1.35043
Chr1	3783374	Pbr036263.1	2.49362e-15	1.38724
Chr1	3783374	Pbr037409.1	1.92527e-13	-1.30203
Chr1	3783374	Pbr037897.1	3.362e-15	1.38165
Chr1	3783374	Pbr038612.1	2.80494e-19	1.5411
Chr1	3783374	Pbr039788.1	6.08815e-18	1.49224
Chr1	3783374	Pbr040625.1	1.45774e-14	1.35367
Chr1	3783374	Pbr040763.1	3.04853e-19	1.53982
Chr1	3783374	Pbr041203.1	8.90362e-14	1.3178
Chr1	3783374	Pbr041318.2	4.35879e-14	1.33215
Chr1	3783374	Pbr041663.1	7.41918e-15	1.36667
Chr1	3783374	Pbr042028.1	1.36704e-13	-1.30907
Chr1	3783374	Pbr042653.1	1.31156e-15	1.39912
Chr1	3783374	Pbr042756.1	3.61872e-14	1.33584
Chr1	3783386	Pbr012122.1	2.14804e-15	1.29221
Chr1	3783386	Pbr015947.2	9.33876e-17	1.34448
Chr1	3783386	Pbr017125.1	1.85862e-15	-1.2947
Chr1	3783386	Pbr034201.1	1.60512e-14	1.25669
Chr1	3783388	Pbr001723.1	2.18437e-18	-1.50885
Chr1	3783388	Pbr003366.1	2.71829e-22	-1.6413
Chr1	3783388	Pbr036119.1	4.17328e-14	-1.33301
Chr1	3783388	Pbr037858.2	7.39921e-17	-1.45027
Chr1	3783388	Pbr039893.1	4.41865e-14	-1.33188
Chr1	3783406	Pbr007013.1	1.31087e-13	1.34429
Chr1	3783406	Pbr009873.1	2.73596e-15	1.42186
Chr1	3783406	Pbr011318.1	3.81612e-18	1.5392
Chr1	3783406	Pbr012372.2	2.82045e-14	1.37594
Chr1	3783406	Pbr036900.1	3.19044e-17	1.50307
Chr1	3783418	Pbr001956.4	2.41264e-13	-1.35304
Chr1	3783418	Pbr029871.1	8.19289e-13	-1.32615
Chr1	3783434	Pbr019768.1	1.7586e-14	-1.41649
Chr1	3783528	Pbr010966.1	1.57334e-16	1.68798
Chr1	3783554	Pbr012944.1	5.50823e-13	1.46215
Chr1	3783554	Pbr024451.1	3.80601e-14	1.52476
Chr1	3784300	Pbr015749.1	1.61527e-16	-1.37075
Chr1	3784300	Pbr018068.1	8.10235e-15	-1.30234
Chr1	3784300	Pbr020190.1	8.30642e-14	-1.25866
Chr1	3784300	Pbr020666.1	3.15893e-13	-1.23245
Chr1	3784300	Pbr021222.2	9.79729e-13	-1.20955
Chr1	3784300	Pbr024009.1	9.29132e-17	-1.37995
Chr1	3784300	Pbr040466.1	1.7595e-16	-1.36932
Chr1	3784473	Pbr012231.1	1.3822e-13	1.27461
Chr1	3784473	Pbr035934.1	5.25755e-18	1.45554
Chr1	3784475	Pbr025585.1	1.25476e-12	1.22937
Chr1	3789110	Pbr032460.1	2.37567e-16	1.10405
Chr1	3803025	Pbr007041.1	5.30217e-14	-0.99183
Chr1	3804609	Pbr034544.3	1.00637e-12	-0.617406
Chr1	3810012	Pbr032460.1	4.45167e-22	-1.28154
Chr1	3811290	Pbr019828.1	1.51462e-13	1.30215
Chr1	3811304	Pbr003787.1	5.40562e-14	1.2536
Chr1	3811304	Pbr019565.1	9.98128e-15	-1.28489
Chr1	3813094	Pbr006498.1	3.30669e-14	-1.21472
Chr1	3813803	Pbr029393.1	2.65172e-14	1.03852
Chr1	3816650	Pbr040003.1	1.44245e-17	0.745429
Chr1	3816783	Pbr007273.2	7.68877e-14	0.674048
Chr1	3816783	Pbr027219.1	7.361e-15	0.697552
Chr1	3816783	Pbr033378.1	1.23319e-13	0.669152
Chr1	3816783	Pbr036120.1	1.3798e-15	0.713558
Chr1	3817030	Pbr007905.1	3.97268e-13	0.648079
Chr1	3817030	Pbr019472.1	4.41485e-15	0.693197
Chr1	3817582	Pbr001904.1	4.19295e-14	-0.686573
Chr1	3817582	Pbr025851.1	5.68358e-13	-0.65899
Chr1	3817599	Pbr042772.1	6.83521e-13	0.636192
Chr1	3834510	Pbr007041.1	7.15098e-13	1.08892
Chr1	3834936	Pbr002855.1	5.38037e-17	-1.09564
Chr1	3834936	Pbr022257.1	1.67219e-16	-1.08084
Chr1	3834936	Pbr027219.1	2.04343e-18	1.13641
Chr1	3839643	Pbr006498.1	1.44545e-13	1.71305
Chr1	3840016	Pbr036120.1	1.33721e-15	-1.16943
Chr1	3856252	Pbr027219.1	2.13494e-14	-1.15023
Chr1	3857168	Pbr040003.1	1.83297e-16	0.784256
Chr1	3858826	Pbr006498.1	1.44545e-13	1.71305
Chr1	3859422	Pbr032460.1	2.81536e-22	1.18895
Chr1	3870949	Pbr022257.1	4.47255e-13	-0.684903
Chr1	3870949	Pbr036120.1	2.53443e-17	0.783071
Chr1	3871700	Pbr001904.1	3.75981e-14	-0.637189
Chr1	3871700	Pbr034923.1	8.95067e-17	-0.690592
Chr1	3872390	Pbr002855.1	3.91179e-16	-0.928812
Chr1	3872390	Pbr007273.2	9.12181e-17	0.945556
Chr1	3872390	Pbr019472.1	1.35508e-15	0.914096
Chr1	3872390	Pbr027219.1	9.59658e-16	0.918224
Chr1	3872390	Pbr032460.1	1.3365e-15	-0.914262
Chr1	3872390	Pbr040003.1	3.1449e-18	0.982373
Chr1	3872390	Pbr042772.1	5.48287e-21	-1.04546
Chr1	3872401	Pbr006498.1	1.44545e-13	1.71305
Chr1	3874554	Pbr000141.1	1.53892e-13	1.01353
Chr1	3874554	Pbr001382.2	1.9328e-15	1.07972
Chr1	3874554	Pbr002239.1	3.75479e-15	1.07011
Chr1	3874554	Pbr002452.1	3.68019e-15	1.0704
Chr1	3874554	Pbr002920.1	1.58352e-16	1.11468
Chr1	3874554	Pbr004838.1	1.43665e-13	1.01463
Chr1	3874554	Pbr005128.2	8.7384e-15	1.05767
Chr1	3874554	Pbr005470.1	3.09273e-16	1.10552
Chr1	3874554	Pbr006546.1	3.17593e-16	-1.10515
Chr1	3874554	Pbr007185.1	8.45732e-14	1.023
Chr1	3874554	Pbr007328.3	2.66154e-15	1.07511
Chr1	3874554	Pbr009876.1	2.17158e-13	1.00803
Chr1	3874554	Pbr010119.1	2.76761e-14	1.0403
Chr1	3874554	Pbr011203.1	2.50282e-14	1.04183
Chr1	3874554	Pbr011974.1	3.83052e-13	0.998843
Chr1	3874554	Pbr012097.1	7.96625e-15	1.05905
Chr1	3874554	Pbr013049.1	9.28756e-14	1.02153
Chr1	3874554	Pbr016304.1	1.77318e-13	1.01127
Chr1	3874554	Pbr017091.1	4.24414e-14	1.03373
Chr1	3874554	Pbr017127.1	1.35027e-15	1.08485
Chr1	3874554	Pbr017594.1	7.93494e-15	1.05911
Chr1	3874554	Pbr017611.1	2.18551e-15	1.07795
Chr1	3874554	Pbr018298.1	2.09764e-17	1.14158
Chr1	3874554	Pbr019681.1	4.77867e-14	1.0319
Chr1	3874554	Pbr021598.1	9.43189e-15	1.05654
Chr1	3874554	Pbr023768.1	7.68763e-14	1.0245
Chr1	3874554	Pbr024016.1	1.31589e-13	1.01602
Chr1	3874554	Pbr025193.1	4.63756e-15	1.06702
Chr1	3874554	Pbr025746.1	2.1517e-14	1.04413
Chr1	3874554	Pbr026565.1	5.20762e-15	1.06532
Chr1	3874554	Pbr027442.1	5.96185e-14	1.02846
Chr1	3874554	Pbr027496.1	5.33129e-15	1.06498
Chr1	3874554	Pbr028017.1	1.96937e-18	1.17167
Chr1	3874554	Pbr028831.1	7.4785e-15	1.05998
Chr1	3874554	Pbr029965.1	1.28068e-14	1.05196
Chr1	3874554	Pbr033552.1	4.0193e-16	1.10189
Chr1	3874554	Pbr034179.1	2.13413e-13	1.00831
Chr1	3874554	Pbr035537.1	2.04975e-14	1.04487
Chr1	3874554	Pbr036926.1	3.21578e-16	1.10498
Chr1	3874554	Pbr037842.1	4.52048e-15	1.0674
Chr1	3874554	Pbr037869.1	9.06645e-15	1.05712
Chr1	3874554	Pbr038584.1	6.71087e-15	1.06159
Chr1	3874554	Pbr041009.2	7.22992e-14	1.02546
Chr1	3874554	Pbr041196.1	7.73282e-14	1.0244
Chr1	3874554	Pbr041327.1	8.79032e-13	0.985163
Chr1	3874554	Pbr042649.1	4.68853e-14	1.03219
Chr1	3874686	Pbr032274.1	2.70714e-15	1.28363
Chr1	3874716	Pbr013560.1	4.4076e-14	1.37778
Chr1	3874733	Pbr010224.1	1.55916e-14	1.38085
Chr1	3874733	Pbr014064.1	2.53578e-13	1.32362
Chr1	3874733	Pbr017940.2	7.79382e-15	1.3945
Chr1	3874733	Pbr027588.1	4.30731e-13	1.3123
Chr1	3874733	Pbr028448.2	4.93374e-16	1.44672
Chr1	3874733	Pbr028506.1	8.30798e-14	1.34699
Chr1	3874963	Pbr001720.1	1.08284e-12	0.958279
Chr1	3874963	Pbr003857.1	1.06712e-15	1.06226
Chr1	3874963	Pbr004813.1	9.14749e-17	1.09535
Chr1	3874963	Pbr005814.1	1.16717e-13	0.993657
Chr1	3874963	Pbr006878.1	1.07453e-13	0.994933
Chr1	3874963	Pbr009008.1	1.56835e-15	1.05691
Chr1	3874963	Pbr009096.1	5.02841e-17	1.10315
Chr1	3874963	Pbr009514.1	8.98247e-16	1.06464
Chr1	3874963	Pbr011086.1	5.04756e-14	1.00647
Chr1	3874963	Pbr011727.1	5.16776e-14	1.00611
Chr1	3874963	Pbr012358.1	1.0023e-12	0.959541
Chr1	3874963	Pbr014610.1	1.57512e-14	1.02385
Chr1	3874963	Pbr016225.1	5.36814e-17	1.1023
Chr1	3874963	Pbr018269.1	3.18729e-14	1.01339
Chr1	3874963	Pbr018410.1	7.13082e-15	1.0354
Chr1	3874963	Pbr019272.1	2.83593e-14	1.01513
Chr1	3874963	Pbr021080.1	3.8938e-13	0.97477
Chr1	3874963	Pbr023306.1	1.19542e-15	1.06068
Chr1	3874963	Pbr027403.1	2.78531e-17	1.11075
Chr1	3874963	Pbr030782.1	1.02014e-13	0.995733
Chr1	3874963	Pbr031462.1	4.10111e-15	1.04334
Chr1	3874963	Pbr032814.1	5.68408e-15	1.03867
Chr1	3874963	Pbr034577.1	2.44476e-14	1.01734
Chr1	3874963	Pbr034862.1	3.04165e-15	1.04759
Chr1	3874963	Pbr036156.2	9.09854e-16	1.06446
Chr1	3874963	Pbr040557.1	1.62749e-13	0.988502
Chr1	3874963	Pbr041939.1	1.9894e-20	1.197
Chr1	3874977	Pbr000408.1	7.61681e-17	1.10547
Chr1	3874977	Pbr002075.1	5.25649e-14	1.01293
Chr1	3874977	Pbr003785.1	1.65092e-13	0.995233
Chr1	3874977	Pbr004329.2	7.50113e-14	1.00749
Chr1	3874977	Pbr004800.1	3.1957e-14	1.02048
Chr1	3874977	Pbr005125.1	6.26755e-16	1.0771
Chr1	3874977	Pbr005559.2	2.13654e-16	1.09175
Chr1	3874977	Pbr006697.1	1.17086e-14	1.03543
Chr1	3874977	Pbr007305.1	1.43535e-13	0.997424
Chr1	3874977	Pbr008161.1	5.23497e-15	1.04717
Chr1	3874977	Pbr008770.1	8.99237e-17	1.10328
Chr1	3874977	Pbr011883.1	6.38044e-15	1.0443
Chr1	3874977	Pbr014097.1	5.36555e-16	1.07924
Chr1	3874977	Pbr014861.1	4.55732e-14	1.01511
Chr1	3874977	Pbr014979.1	4.87274e-16	1.08056
Chr1	3874977	Pbr016489.1	6.49019e-14	1.00971
Chr1	3874977	Pbr016672.1	1.59928e-13	0.995732
Chr1	3874977	Pbr017771.1	1.47e-13	0.997051
Chr1	3874977	Pbr018397.1	3.72896e-13	0.982322
Chr1	3874977	Pbr019912.2	1.30601e-14	1.03382
Chr1	3874977	Pbr020103.1	1.27086e-13	0.999324
Chr1	3874977	Pbr020846.2	1.0642e-13	1.00208
Chr1	3874977	Pbr021388.1	3.91177e-15	1.05136
Chr1	3874977	Pbr021827.1	1.15712e-14	1.03561
Chr1	3874977	Pbr022027.2	6.25219e-18	1.13752
Chr1	3874977	Pbr023359.1	4.66478e-14	1.01475
Chr1	3874977	Pbr023493.1	7.38473e-15	1.04218
Chr1	3874977	Pbr024548.1	4.8158e-16	1.08072
Chr1	3874977	Pbr025632.1	2.65063e-14	1.02329
Chr1	3874977	Pbr027423.1	1.94149e-15	1.06134
Chr1	3874977	Pbr027892.1	3.15701e-15	1.05443
Chr1	3874977	Pbr030340.1	5.09902e-14	1.0134
Chr1	3874977	Pbr030463.1	7.93477e-13	0.970117
Chr1	3874977	Pbr033206.1	9.43528e-14	1.00395
Chr1	3874977	Pbr037345.1	1.41665e-14	1.03262
Chr1	3874977	Pbr038111.1	2.29944e-14	1.02542
Chr1	3874977	Pbr038411.1	3.30468e-13	0.984253
Chr1	3874977	Pbr038591.1	1.62248e-14	1.03061
Chr1	3874977	Pbr038631.3	3.71546e-14	1.0182
Chr1	3874977	Pbr038765.1	3.69036e-15	1.0522
Chr1	3874977	Pbr040810.2	9.57117e-16	1.07125
Chr1	3874977	Pbr040874.1	9.29818e-16	1.07165
Chr1	3874977	Pbr042110.1	5.33491e-15	1.04689
Chr1	3874989	Pbr000016.1	1.6092e-17	1.111
Chr1	3874989	Pbr000024.1	1.8629e-15	1.04815
Chr1	3874989	Pbr000520.1	2.48667e-15	1.04412
Chr1	3874989	Pbr000798.1	5.50977e-15	1.03286
Chr1	3874989	Pbr002919.1	1.34157e-16	1.08374
Chr1	3874989	Pbr003338.1	5.8941e-14	0.998076
Chr1	3874989	Pbr004993.1	5.28139e-16	1.06546
Chr1	3874989	Pbr006914.1	4.58225e-17	1.0977
Chr1	3874989	Pbr007217.5	4.11086e-16	1.06884
Chr1	3874989	Pbr007573.2	7.42869e-14	0.994573
Chr1	3874989	Pbr008305.1	2.29417e-14	1.01216
Chr1	3874989	Pbr009516.1	4.67878e-15	1.03519
Chr1	3874989	Pbr011036.1	8.53829e-15	1.02658
Chr1	3874989	Pbr012627.1	2.33109e-14	1.01192
Chr1	3874989	Pbr014375.1	5.2173e-15	1.03364
Chr1	3874989	Pbr014872.1	1.49867e-14	1.01841
Chr1	3874989	Pbr015136.1	2.79493e-17	1.10402
Chr1	3874989	Pbr015295.1	1.15784e-14	1.02217
Chr1	3874989	Pbr016040.1	3.55565e-14	1.00566
Chr1	3874989	Pbr016116.2	1.42303e-13	0.984626
Chr1	3874989	Pbr017574.1	1.11557e-13	0.988369
Chr1	3874989	Pbr018025.1	8.86763e-15	1.02603
Chr1	3874989	Pbr018196.1	1.20623e-15	1.05417
Chr1	3874989	Pbr018409.1	4.92367e-17	1.09678
Chr1	3874989	Pbr018492.1	7.27363e-14	0.994893
Chr1	3874989	Pbr019171.1	1.37693e-16	1.0834
Chr1	3874989	Pbr019579.3	1.98718e-14	1.01428
Chr1	3874989	Pbr020024.1	4.95222e-15	1.03438
Chr1	3874989	Pbr020038.1	7.64525e-14	0.994136
Chr1	3874989	Pbr022264.1	2.59578e-14	1.01033
Chr1	3874989	Pbr023803.1	7.8868e-14	0.993664
Chr1	3874989	Pbr024160.1	2.91696e-14	1.0086
Chr1	3874989	Pbr024916.1	1.93598e-13	0.97986
Chr1	3874989	Pbr024992.1	3.98131e-16	1.06928
Chr1	3874989	Pbr025524.1	1.14554e-13	0.987963
Chr1	3874989	Pbr026953.1	3.24677e-17	1.10211
Chr1	3874989	Pbr027589.1	4.4457e-13	0.966803
Chr1	3874989	Pbr027744.1	2.14371e-16	1.07755
Chr1	3874989	Pbr027887.1	3.67386e-13	0.969822
Chr1	3874989	Pbr028329.1	2.84085e-16	1.0738
Chr1	3874989	Pbr028360.1	1.45038e-15	1.05163
Chr1	3874989	Pbr028384.1	9.63769e-14	0.990608
Chr1	3874989	Pbr029582.1	4.27764e-14	-1.0029
Chr1	3874989	Pbr029863.1	2.73097e-15	1.0428
Chr1	3874989	Pbr030170.1	8.67029e-17	1.08946
Chr1	3874989	Pbr030358.1	1.79724e-14	1.01575
Chr1	3874989	Pbr031240.1	1.05149e-13	0.989276
Chr1	3874989	Pbr031323.1	4.34455e-14	1.00266
Chr1	3874989	Pbr031618.1	8.89578e-16	1.05836
Chr1	3874989	Pbr031700.1	9.38119e-15	1.02522
Chr1	3874989	Pbr032894.2	6.61215e-14	0.996338
Chr1	3874989	Pbr033539.1	8.95447e-16	1.05827
Chr1	3874989	Pbr035356.1	1.65697e-14	1.01694
Chr1	3874989	Pbr037606.1	1.70434e-14	1.01653
Chr1	3874989	Pbr039237.1	4.26974e-14	1.00292
Chr1	3874989	Pbr039579.1	8.88522e-14	0.991849
Chr1	3874989	Pbr039841.1	4.37778e-16	1.068
Chr1	3874989	Pbr040716.4	2.50162e-15	1.04403
Chr1	3874989	Pbr041474.1	8.04685e-15	1.02743
Chr1	3874989	Pbr042333.1	3.41843e-13	0.970959
Chr1	3874989	Pbr042676.1	5.18741e-19	1.15271
Chr1	3875018	Pbr001864.1	3.25255e-15	1.02486
Chr1	3875018	Pbr005171.1	5.37917e-14	0.984579
Chr1	3875018	Pbr009229.1	2.76072e-14	0.994397
Chr1	3875018	Pbr011616.1	7.42375e-15	1.01328
Chr1	3875018	Pbr013675.1	2.2983e-14	0.997069
Chr1	3875018	Pbr015588.2	5.493e-14	0.984268
Chr1	3875018	Pbr021485.1	8.57413e-14	0.977622
Chr1	3875018	Pbr022014.1	2.66367e-15	1.02763
Chr1	3875018	Pbr024118.1	1.87535e-13	0.965763
Chr1	3875018	Pbr028275.1	3.84929e-15	1.02251
Chr1	3875018	Pbr032898.3	1.82098e-16	1.06364
Chr1	3875018	Pbr035599.1	1.47304e-14	1.0035
Chr1	3875018	Pbr035956.1	2.68599e-14	0.994798
Chr1	3875018	Pbr036767.1	1.51676e-14	1.00308
Chr1	3875018	Pbr037436.1	3.56263e-14	0.990662
Chr1	3875018	Pbr041079.1	2.24968e-13	0.962972
Chr1	3875018	Pbr042073.1	1.82391e-14	1.00042
Chr1	3875576	Pbr014442.1	4.84214e-14	0.988905
Chr1	3875592	Pbr003821.1	6.40878e-15	1.0289
Chr1	3875592	Pbr005001.1	3.69603e-13	0.968032
Chr1	3875592	Pbr007875.1	3.99924e-13	0.966787
Chr1	3875592	Pbr010304.2	5.20739e-13	0.962602
Chr1	3875592	Pbr013263.1	1.29798e-14	1.01872
Chr1	3875592	Pbr015821.1	2.24298e-13	0.975859
Chr1	3875592	Pbr025181.1	5.18237e-14	0.998267
Chr1	3875592	Pbr030330.2	1.54703e-14	1.01617
Chr1	3875592	Pbr031395.1	2.75664e-15	1.04085
Chr1	3875592	Pbr036238.1	1.62543e-13	0.980854
Chr1	3875626	Pbr000172.1	5.42433e-14	-1.00042
Chr1	3875626	Pbr000971.1	3.65677e-13	-0.970956
Chr1	3875626	Pbr011432.1	5.91716e-14	-0.999107
Chr1	3875626	Pbr012624.1	1.03785e-15	-1.0574
Chr1	3875626	Pbr014105.1	1.75163e-13	-0.982486
Chr1	3875626	Pbr018555.1	6.96897e-15	-1.03062
Chr1	3875626	Pbr019456.1	2.76718e-16	-1.07533
Chr1	3875626	Pbr020078.1	1.38837e-14	-1.02064
Chr1	3875626	Pbr021389.1	3.26865e-14	-1.00801
Chr1	3875626	Pbr025491.1	9.51887e-16	-1.05859
Chr1	3875626	Pbr029534.1	4.77598e-14	-1.00234
Chr1	3875626	Pbr029872.1	1.18063e-14	-1.023
Chr1	3875626	Pbr030074.1	6.24133e-14	-0.998301
Chr1	3875626	Pbr036351.1	1.1414e-16	-1.08705
Chr1	3875635	Pbr000879.2	1.37154e-15	1.07045
Chr1	3875635	Pbr001912.1	1.1941e-15	1.0724
Chr1	3875635	Pbr018634.1	9.69317e-14	1.00751
Chr1	3875635	Pbr021042.1	1.55907e-14	1.03529
Chr1	3882495	Pbr006498.1	4.59205e-17	1.27188
Chr1	3882747	Pbr006486.1	7.30075e-13	1.24072
Chr1	3883153	Pbr006449.1	6.08847e-13	1.07652
Chr1	3883387	Pbr007041.1	9.69519e-13	-1.12144
Chr1	3883486	Pbr027219.1	5.84247e-14	1.16374
Chr1	4046191	Pbr040003.1	2.49258e-20	0.671001
Chr1	4049824	Pbr007041.1	9.69519e-13	1.12144
Chr1	4055795	Pbr007273.2	3.70443e-15	-0.651476
Chr1	4056176	Pbr030286.1	2.34374e-15	0.713317
Chr1	4057841	Pbr018392.1	1.84899e-20	-1.68904
Chr1	4059088	Pbr001904.1	4.13457e-19	0.724232
Chr1	4059088	Pbr004519.1	1.40173e-15	0.659499
Chr1	4059088	Pbr005539.1	2.02222e-13	0.613791
Chr1	4059088	Pbr019472.1	9.30707e-17	0.682336
Chr1	4059088	Pbr022661.1	1.61463e-14	0.637699
Chr1	4059088	Pbr027219.1	1.87713e-15	0.656958
Chr1	4059088	Pbr034923.1	2.10362e-13	0.613406
Chr1	4059088	Pbr036120.1	1.66959e-16	0.677528
Chr1	4059088	Pbr040003.1	1.07463e-17	0.699591
Chr1	4059248	Pbr032460.1	3.99218e-15	-0.650812
Chr1	4059924	Pbr002855.1	1.29178e-14	0.636688
Chr1	4059990	Pbr040518.1	4.29769e-15	-0.67211
Chr1	4061883	Pbr035679.1	1.28434e-15	0.662667
Chr1	4064822	Pbr025556.1	3.28822e-13	0.614389
Chr1	4065725	Pbr014063.15	1.36061e-16	0.675049
Chr1	4066185	Pbr007273.2	4.86783e-16	-0.678968
Chr1	4066185	Pbr025851.1	2.03597e-16	-0.686398
Chr1	4066453	Pbr030286.1	2.39432e-16	-0.734724
Chr1	4066686	Pbr007905.1	1.11153e-15	-0.691146
Chr1	4066686	Pbr042714.1	1.56723e-13	-0.643883
Chr1	4067155	Pbr006576.1	2.12375e-13	-0.615559
Chr1	4067259	Pbr033378.1	1.71007e-13	0.644745
Chr1	4072306	Pbr018392.1	3.93301e-19	-1.59416
Chr1	4081883	Pbr032460.1	1.10386e-15	0.755853
Chr1	4177421	Pbr032460.1	2.93991e-18	-1.42474
Chr1	4186154	Pbr018392.1	1.84899e-20	-1.68904
Chr1	4188972	Pbr007041.1	1.6087e-14	0.865718
Chr1	4188972	Pbr027219.1	2.94751e-15	0.886441
Chr1	4223419	Pbr034544.3	2.84144e-13	1.05042
Chr1	4223960	Pbr027219.1	1.05059e-14	1.1308
Chr1	4224338	Pbr019472.1	1.23088e-13	-1.09023
Chr1	4227116	Pbr036120.1	2.29942e-13	-1.09558
Chr1	4229213	Pbr042772.1	3.71677e-14	-0.751718
Chr1	4239112	Pbr007273.2	1.39204e-14	0.980952
Chr1	4239112	Pbr027219.1	3.30446e-14	0.968695
Chr1	4239112	Pbr036120.1	7.84221e-17	1.04953
Chr1	4239266	Pbr019472.1	6.31501e-15	0.958456
Chr1	4248921	Pbr034544.3	1.0909e-12	-1.03135
Chr1	4256400	Pbr019472.1	8.62028e-13	1.05566
Chr1	4256400	Pbr027219.1	3.64322e-13	1.07084
Chr1	4256400	Pbr036120.1	1.5575e-12	1.04503
Chr1	4257903	Pbr018392.1	1.84899e-20	-1.68904
Chr1	4310346	Pbr027219.1	3.02903e-13	-1.16454
Chr1	4310535	Pbr034544.3	1.75413e-12	1.04288
Chr1	4312449	Pbr019472.1	8.62028e-13	1.05566
Chr1	4312449	Pbr036120.1	1.5575e-12	1.04503
Chr1	4323827	Pbr001949.1	3.43635e-14	1.1163
Chr1	4556672	Pbr019472.1	1.19085e-13	-1.1353
Chr1	4556672	Pbr027219.1	4.19678e-14	-1.15349
Chr1	4556672	Pbr036120.1	1.47369e-13	-1.13153
Chr1	4607157	Pbr004251.1	1.73696e-13	0.77646
Chr1	4775025	Pbr027219.1	4.56573e-14	-1.12187
Chr1	4781603	Pbr004250.1	6.0438e-14	1.12914
Chr1	4781603	Pbr004251.1	6.97827e-14	1.12667
Chr1	4781626	Pbr006870.1	1.78647e-13	-1.03882
Chr1	4781626	Pbr034544.3	9.71363e-16	1.11934
Chr1	4808452	Pbr005449.2	1.01498e-13	1.28346
Chr1	4808484	Pbr041702.1	1.06026e-15	1.40358
Chr1	4876420	Pbr019472.1	7.42569e-15	-1.1566
Chr1	4876420	Pbr027219.1	3.95676e-15	-1.1667
Chr1	4876420	Pbr036120.1	7.3044e-14	-1.11864
Chr1	4880451	Pbr034544.3	6.03204e-14	1.12952
Chr1	4907871	Pbr034544.3	2.14219e-14	1.12341
Chr1	4907871	Pbr036120.1	2.37425e-13	1.08295
Chr1	4907997	Pbr001949.1	1.71012e-14	1.19359
Chr1	4912955	Pbr042772.1	6.81017e-17	0.746372
Chr1	4919514	Pbr019472.1	3.30751e-13	1.09981
Chr1	4919514	Pbr027219.1	2.6091e-14	1.14371
Chr1	4919514	Pbr036120.1	1.61457e-12	1.07095
Chr1	4920496	Pbr034528.1	2.29072e-21	-0.783494
Chr1	4921731	Pbr021027.1	1.17247e-13	1.17424
Chr1	4921880	Pbr034544.3	6.03204e-14	-1.12952
Chr1	4923510	Pbr006870.1	3.82663e-13	1.06286
Chr1	4926366	Pbr028870.1	4.6505e-13	-1.14899
Chr1	4926760	Pbr007041.1	6.07593e-14	-1.12178
Chr1	4932589	Pbr019472.1	7.61449e-15	1.13593
Chr1	4932589	Pbr027219.1	4.90413e-15	1.14289
Chr1	4932589	Pbr036120.1	7.07616e-14	1.09957
Chr1	4932809	Pbr034544.3	7.66399e-15	-1.10146
Chr1	4935724	Pbr006870.1	5.00786e-13	1.09237
Chr1	4936677	Pbr042772.1	1.32339e-25	-0.964035
Chr1	4950972	Pbr007041.1	2.59001e-14	-1.12869
Chr1	4951133	Pbr002855.1	1.80875e-14	1.06542
Chr1	4951421	Pbr004109.1	1.67994e-14	1.06656
Chr1	4953438	Pbr027219.1	2.45376e-14	-1.18412
Chr1	4953438	Pbr028870.1	8.19145e-13	-1.12072
Chr1	4958709	Pbr034544.3	5.02485e-14	-1.125
Chr1	4958709	Pbr042772.1	5.13195e-13	1.08456
Chr1	4958880	Pbr006870.1	5.00786e-13	-1.09237
Chr1	4958880	Pbr019472.1	3.30751e-13	1.09981
Chr1	4960373	Pbr016654.1	1.08943e-12	-1.03752
Chr1	4961884	Pbr005212.1	1.5738e-13	-0.971127
Chr1	4961884	Pbr007147.1	1.99522e-13	-0.967492
Chr1	4961884	Pbr013049.1	1.63572e-14	-1.00477
Chr1	4961884	Pbr014610.1	8.2854e-14	-0.980851
Chr1	4961884	Pbr030680.1	8.50746e-16	-1.04611
Chr1	4961884	Pbr032814.1	2.47288e-15	-1.03151
Chr1	4961885	Pbr005128.2	4.57381e-14	0.989979
Chr1	4961885	Pbr015136.1	4.33132e-15	1.02397
Chr1	4961885	Pbr020038.1	1.23278e-16	1.07195
Chr1	4961885	Pbr021598.1	3.56464e-15	1.02669
Chr1	4961885	Pbr021620.1	4.52684e-13	0.955023
Chr1	4961885	Pbr027892.1	1.18945e-13	0.975644
Chr1	4961885	Pbr028384.1	2.39665e-14	0.999486
Chr1	4961885	Pbr030463.1	2.63792e-14	0.998084
Chr1	4963603	Pbr004663.1	7.6747e-13	-1.1046
Chr1	4964624	Pbr002905.1	9.22417e-15	0.871963
Chr1	4966798	Pbr001646.1	2.31053e-16	1.00171
Chr1	4966798	Pbr005814.1	2.53516e-16	1.00056
Chr1	4966798	Pbr006224.2	1.09177e-15	0.982162
Chr1	4966798	Pbr007460.1	1.40189e-15	0.978952
[truncated: 136,828 more rows]
