# Supplementary material for: A systems genetics approach reveals PbrNSC as a regulator of lignin and cellulose biosynthesis in stone cells of pear fruit
Source: Genome Biol. 2021 Nov 14;22:313. doi: 10.1186/s13059-021-02531-8 (PMC8590786; doi:10.1186/s13059-021-02531-8)
Supplement: Supplementary file 11 — Additional file 11. Lignin and cellulose gene families. [file 13059_2021_2531_MOESM11_ESM.xlsx]

## Sheet: Additional file 11
Additional file 11. Lignin and cellulose gene families
Lignin genes					Cellulose genes
Gene ID	Gene name	Short name	Family	Full name	Gene ID	Gene name	Short name	Family	Full name
Pbr008363.1	PbrPAL1	PAL1	PAL	phenylalanine ammonia-lyase	Pbr002623.1	PbrCESA1a	CESA1a	CESA	cellulose synthase
Pbr008387.1	PbrPAL2	PAL2	PAL	phenylalanine ammonia-lyase	Pbr027819.1	PbrCESA1b	CESA1b	CESA	cellulose synthase
Pbr016460.1	PbrPAL3	PAL3	PAL	phenylalanine ammonia-lyase	Pbr004913.1	PbrCESA3a	CESA3a	CESA	cellulose synthase
Pbr017290.1	PbrC4H1	C4H1	C4H	cinnamate 4-hydroxylase	Pbr023836.1	PbrCESA3b	CESA3b	CESA	cellulose synthase
Pbr013141.1	PbrC4H2	C4H2	C4H	cinnamate 4-hydroxylase	Pbr011043.1	PbrCESA4a	CESA4a	CESA	cellulose synthase
Pbr013138.1	PbrC4H3	C4H3	C4H	cinnamate 4-hydroxylase	Pbr032894.2	PbrCESA4b	CESA4b	CESA	cellulose synthase
Pbr013137.1	PbrC4H4	C4H4	C4H	cinnamate 4-hydroxylase	Pbr007542.1	PbrCESA6	CESA6	CESA	cellulose synthase
Pbr013140.1	PbrC4H5	C4H5	C4H	cinnamate 4-hydroxylase	Pbr007376.1	PbrCESA7a	CESA7a	CESA	cellulose synthase
Pbr024635.1	Pbr4CL1	4CL1	4CL	4-coumarate:CoA ligase	Pbr034218.1	PbrCESA7b	CESA7b	CESA	cellulose synthase
Pbr039972.1	Pbr4CL2	4CL2	4CL	4-coumarate:CoA ligase	Pbr034219.1	PbrCESA7c	CESA7c	CESA	cellulose synthase
Pbr001283.1	Pbr4CL3	4CL3	4CL	4-coumarate:CoA ligase	Pbr000518.1	PbrCESA8a	CESA8a	CESA	cellulose synthase
Pbr013445.1	Pbr4CL4	4CL4	4CL	4-coumarate:CoA ligase	Pbr016107.1	PbrCESA8b	CESA8b	CESA	cellulose synthase
Pbr005761.1	Pbr4CL5	4CL5	4CL	4-coumarate:CoA ligase	Pbr019484.1	PbrCESA9	CESA9	CESA	cellulose synthase
Pbr026213.1	Pbr4CL6	4CL6	4CL	4-coumarate:CoA ligase	Pbr030463.1	PbrCESA10	CESA10	CESA	cellulose synthase
Pbr027219.1	Pbr4CL7	4CL7	4CL	4-coumarate:CoA ligase	Pbr041568.1	PbrCESA11	CESA11	CESA	cellulose synthase
Pbr036926.1	Pbr4CL8	4CL8	4CL	4-coumarate:CoA ligase	Pbr041569.1	PbrCESA12	CESA12	CESA	cellulose synthase
Pbr036272.1	Pbr4CL9	4CL9	4CL	4-coumarate:CoA ligase	Pbr003546.1	PbrCESA13	CESA13	CESA	cellulose synthase
Pbr026415.1	Pbr4CL10	4CL10	4CL	4-coumarate:CoA ligase	Pbr003547.1	PbrCESA14	CESA14	CESA	cellulose synthase
Pbr040326.1	Pbr4CL11	4CL11	4CL	4-coumarate:CoA ligase	Pbr013444.1	PbrCESA15	CESA15	CESA	cellulose synthase
Pbr041161.1	Pbr4CL12	4CL12	4CL	4-coumarate:CoA ligase	Pbr015135.1	PbrCESA16	CESA16	CESA	cellulose synthase
Pbr038759.1	Pbr4CL13	4CL13	4CL	4-coumarate:CoA ligase	Pbr018127.1	PbrCESA17	CESA17	CESA	cellulose synthase
Pbr030475.1	Pbr4CL14	4CL14	4CL	4-coumarate:CoA ligase	Pbr018126.1	PbrCESA18	CESA18	CESA	cellulose synthase
Pbr027708.1	Pbr4CL15	4CL15	4CL	4-coumarate:CoA ligase	Pbr019539.1	PbrCESA19	CESA19	CESA	cellulose synthase
Pbr011975.1	Pbr4CL16	4CL16	4CL	4-coumarate:CoA ligase	Pbr028745.1	PbrCESA20	CESA20	CESA	cellulose synthase
Pbr008461.1	Pbr4CL17	4CL17	4CL	4-coumarate:CoA ligase	Pbr030965.1	PbrCESA21	CESA21	CESA	cellulose synthase
Pbr019162.1	Pbr4CL18	4CL18	4CL	4-coumarate:CoA ligase	Pbr033802.2	PbrCESA22	CESA22	CESA	cellulose synthase
Pbr028634.1	Pbr4CL19	4CL19	4CL	4-coumarate:CoA ligase	Pbr035531.1	PbrCESA23	CESA23	CESA	cellulose synthase
Pbr027704.1	Pbr4CL20	4CL20	4CL	4-coumarate:CoA ligase	Pbr035534.1	PbrCESA24	CESA24	CESA	cellulose synthase
Pbr037933.1	Pbr4CL21	4CL21	4CL	4-coumarate:CoA ligase	Pbr037735.1	PbrCESA25	CESA25	CESA	cellulose synthase
Pbr040753.1	Pbr4CL22	4CL22	4CL	4-coumarate:CoA ligase	Pbr037736.1	PbrCESA26	CESA26	CESA	cellulose synthase
Pbr021917.1	Pbr4CL23	4CL23	4CL	4-coumarate:CoA ligase	Pbr038537.1	PbrCESA27	CESA27	CESA	cellulose synthase
Pbr012658.1	Pbr4CL24	4CL24	4CL	4-coumarate:CoA ligase	Pbr039970.1	PbrCESA28	CESA28	CESA	cellulose synthase
Pbr003455.1	Pbr4CL25	4CL25	4CL	4-coumarate:CoA ligase	Pbr041814.2	PbrCESA29	CESA29	CESA	cellulose synthase
Pbr033574.1	Pbr4CL26	4CL26	4CL	4-coumarate:CoA ligase	Pbr041816.1	PbrCESA30	CESA30	CESA	cellulose synthase
Pbr012647.1	Pbr4CL27	4CL27	4CL	4-coumarate:CoA ligase	Pbr031120.1	PbrCTL1	CTL1	CTL	chitinase-like protein
Pbr008460.1	Pbr4CL28	4CL28	4CL	4-coumarate:CoA ligase	Pbr003454.1	PbrCTL2	CTL2	CTL	chitinase-like protein
Pbr028637.1	Pbr4CL29	4CL29	4CL	4-coumarate:CoA ligase	Pbr011974.1	PbrCTL3	CTL3	CTL	chitinase-like protein
Pbr037490.1	Pbr4CL30	4CL30	4CL	4-coumarate:CoA ligase	Pbr015189.1	PbrKNF1	KNF1	KNF	knopf
Pbr004638.1	PbrHCT1	HCT1	HCT	O-hydroxycinnamoyltransferase	Pbr019679.1	PbrFRA1	FRA1	FAR	fragile fiber
Pbr027302.1	PbrHCT2	HCT2	HCT	O-hydroxycinnamoyltransferase	Pbr025179.1	PbrFRA2	FRA2	FAR	fragile fiber
Pbr005360.1	PbrHCT3	HCT3	HCT	O-hydroxycinnamoyltransferase	Pbr041299.1	PbrFRA3	FRA3	FAR	fragile fiber
Pbr027303.1	PbrHCT4	HCT4	HCT	O-hydroxycinnamoyltransferase	Pbr029874.1	PbrFRA4	FRA4	FAR	fragile fiber
Pbr005746.1	PbrHCT5	HCT5	HCT	O-hydroxycinnamoyltransferase	Pbr011400.1	PbrCYT1	CYT1	CYT	cytokinesis defective
Pbr029548.1	PbrHCT6	HCT6	HCT	O-hydroxycinnamoyltransferase	Pbr009424.1	PbrCYT2	CYT2	CYT	cytokinesis defective
Pbr005916.1	PbrHCT7	HCT7	HCT	O-hydroxycinnamoyltransferase	Pbr009703.1	Pbrkob1	kob1	KOB	kobito
Pbr029551.1	PbrHCT8	HCT8	HCT	O-hydroxycinnamoyltransferase	Pbr041795.2	Pbrkob2	kob2	KOB	kobito
Pbr006391.1	PbrHCT9	HCT9	HCT	O-hydroxycinnamoyltransferase	Pbr022945.1	Pbrkob3	kob3	KOB	kobito
Pbr029857.1	PbrHCT10	HCT10	HCT	O-hydroxycinnamoyltransferase	Pbr003988.1	Pbrkob4	kob4	KOB	kobito
Pbr006408.1	PbrHCT11	HCT11	HCT	O-hydroxycinnamoyltransferase	Pbr026642.2	PbrKOR1	KOR1	KOR	korrigan
Pbr033915.1	PbrHCT12	HCT12	HCT	O-hydroxycinnamoyltransferase	Pbr031783.1	PbrKOR2	KOR2	KOR	korrigan
Pbr006451.1	PbrHCT13	HCT13	HCT	O-hydroxycinnamoyltransferase	Pbr020180.1	PbrCOB1	COB1	COB	cobra
Pbr035166.1	PbrHCT14	HCT14	HCT	O-hydroxycinnamoyltransferase	Pbr007186.1	PbrCOB2	COB2	COB	cobra
Pbr006452.1	PbrHCT15	HCT15	HCT	O-hydroxycinnamoyltransferase	Pbr016608.1	PbrCOB3	COB3	COB	cobra
Pbr035167.1	PbrHCT16	HCT16	HCT	O-hydroxycinnamoyltransferase	Pbr020181.1	PbrCOB4	COB4	COB	cobra
Pbr006454.1	PbrHCT17	HCT17	HCT	O-hydroxycinnamoyltransferase	Pbr003737.1	PbrRSW1	RSW1	RSW	radial swelling
Pbr035311.1	PbrHCT18	HCT18	HCT	O-hydroxycinnamoyltransferase
Pbr006455.1	PbrHCT19	HCT19	HCT	O-hydroxycinnamoyltransferase
Pbr035698.1	PbrHCT20	HCT20	HCT	O-hydroxycinnamoyltransferase
Pbr006456.1	PbrHCT21	HCT21	HCT	O-hydroxycinnamoyltransferase
Pbr035966.1	PbrHCT22	HCT22	HCT	O-hydroxycinnamoyltransferase
Pbr006478.1	PbrHCT23	HCT23	HCT	O-hydroxycinnamoyltransferase
Pbr036245.1	PbrHCT24	HCT24	HCT	O-hydroxycinnamoyltransferase
Pbr006480.1	PbrHCT25	HCT25	HCT	O-hydroxycinnamoyltransferase
Pbr036246.1	PbrHCT26	HCT26	HCT	O-hydroxycinnamoyltransferase
Pbr006481.1	PbrHCT27	HCT27	HCT	O-hydroxycinnamoyltransferase
Pbr036260.1	PbrHCT28	HCT28	HCT	O-hydroxycinnamoyltransferase
Pbr006484.3	PbrHCT29	HCT29	HCT	O-hydroxycinnamoyltransferase
Pbr036261.1	PbrHCT30	HCT30	HCT	O-hydroxycinnamoyltransferase
Pbr006639.1	PbrHCT31	HCT31	HCT	O-hydroxycinnamoyltransferase
Pbr037190.1	PbrHCT32	HCT32	HCT	O-hydroxycinnamoyltransferase
Pbr006709.1	PbrHCT33	HCT33	HCT	O-hydroxycinnamoyltransferase
Pbr037462.1	PbrHCT34	HCT34	HCT	O-hydroxycinnamoyltransferase
Pbr006711.1	PbrHCT35	HCT35	HCT	O-hydroxycinnamoyltransferase
Pbr038368.1	PbrHCT36	HCT36	HCT	O-hydroxycinnamoyltransferase
Pbr006713.1	PbrHCT37	HCT37	HCT	O-hydroxycinnamoyltransferase
Pbr038373.1	PbrHCT38	HCT38	HCT	O-hydroxycinnamoyltransferase
Pbr006821.1	PbrHCT39	HCT39	HCT	O-hydroxycinnamoyltransferase
Pbr041045.1	PbrHCT40	HCT40	HCT	O-hydroxycinnamoyltransferase
Pbr006835.1	PbrHCT41	HCT41	HCT	O-hydroxycinnamoyltransferase
Pbr041046.1	PbrHCT42	HCT42	HCT	O-hydroxycinnamoyltransferase
Pbr006836.1	PbrHCT43	HCT43	HCT	O-hydroxycinnamoyltransferase
Pbr041047.1	PbrHCT44	HCT44	HCT	O-hydroxycinnamoyltransferase
Pbr009486.1	PbrHCT45	HCT45	HCT	O-hydroxycinnamoyltransferase
Pbr041048.1	PbrHCT46	HCT46	HCT	O-hydroxycinnamoyltransferase
Pbr009545.1	PbrHCT47	HCT47	HCT	O-hydroxycinnamoyltransferase
Pbr041049.1	PbrHCT48	HCT48	HCT	O-hydroxycinnamoyltransferase
Pbr010872.1	PbrHCT49	HCT49	HCT	O-hydroxycinnamoyltransferase
Pbr041050.1	PbrHCT50	HCT50	HCT	O-hydroxycinnamoyltransferase
Pbr012356.2	PbrHCT51	HCT51	HCT	O-hydroxycinnamoyltransferase
Pbr041427.1	PbrHCT52	HCT52	HCT	O-hydroxycinnamoyltransferase
Pbr013743.1	PbrHCT53	HCT53	HCT	O-hydroxycinnamoyltransferase
Pbr041550.1	PbrHCT54	HCT54	HCT	O-hydroxycinnamoyltransferase
Pbr013744.2	PbrHCT55	HCT55	HCT	O-hydroxycinnamoyltransferase
Pbr041653.1	PbrHCT56	HCT56	HCT	O-hydroxycinnamoyltransferase
Pbr014024.1	PbrHCT57	HCT57	HCT	O-hydroxycinnamoyltransferase
Pbr042347.1	PbrHCT58	HCT58	HCT	O-hydroxycinnamoyltransferase
Pbr014026.1	PbrHCT59	HCT59	HCT	O-hydroxycinnamoyltransferase
Pbr014027.1	PbrHCT60	HCT60	HCT	O-hydroxycinnamoyltransferase
Pbr014028.1	PbrHCT61	HCT61	HCT	O-hydroxycinnamoyltransferase
Pbr014029.1	PbrHCT62	HCT62	HCT	O-hydroxycinnamoyltransferase
Pbr014082.1	PbrHCT63	HCT63	HCT	O-hydroxycinnamoyltransferase
Pbr015411.1	PbrHCT64	HCT64	HCT	O-hydroxycinnamoyltransferase
Pbr016167.1	PbrHCT65	HCT65	HCT	O-hydroxycinnamoyltransferase
Pbr016548.3	PbrHCT66	HCT66	HCT	O-hydroxycinnamoyltransferase
Pbr016740.1	PbrHCT67	HCT67	HCT	O-hydroxycinnamoyltransferase
Pbr016836.1	PbrHCT68	HCT68	HCT	O-hydroxycinnamoyltransferase
Pbr017697.1	PbrHCT69	HCT69	HCT	O-hydroxycinnamoyltransferase
Pbr018023.1	PbrHCT70	HCT70	HCT	O-hydroxycinnamoyltransferase
Pbr018314.1	PbrHCT71	HCT71	HCT	O-hydroxycinnamoyltransferase
Pbr018424.1	PbrHCT72	HCT72	HCT	O-hydroxycinnamoyltransferase
Pbr018429.1	PbrHCT73	HCT73	HCT	O-hydroxycinnamoyltransferase
Pbr018433.1	PbrHCT74	HCT74	HCT	O-hydroxycinnamoyltransferase
Pbr019664.1	PbrHCT75	HCT75	HCT	O-hydroxycinnamoyltransferase
Pbr021857.1	PbrHCT76	HCT76	HCT	O-hydroxycinnamoyltransferase
Pbr022241.1	PbrHCT77	HCT77	HCT	O-hydroxycinnamoyltransferase
Pbr022422.1	PbrHCT78	HCT78	HCT	O-hydroxycinnamoyltransferase
Pbr022425.1	PbrHCT79	HCT79	HCT	O-hydroxycinnamoyltransferase
Pbr023816.1	PbrHCT80	HCT80	HCT	O-hydroxycinnamoyltransferase
Pbr024792.1	PbrHCT81	HCT81	HCT	O-hydroxycinnamoyltransferase
Pbr025171.1	PbrHCT82	HCT82	HCT	O-hydroxycinnamoyltransferase
Pbr020890.1	PbrC3'H1	C3'H1	C3'H	p-coumarate 3-hydroxylase
Pbr026583.1	PbrC3'H2	C3'H2	C3'H	p-coumarate 3-hydroxylase
Pbr026584.1	PbrC3'H3	C3'H3	C3'H	p-coumarate 3-hydroxylase
Pbr020886.1	PbrC3'H4	C3'H4	C3'H	p-coumarate 3-hydroxylase
Pbr020888.1	PbrC3'H5	C3'H5	C3'H	p-coumarate 3-hydroxylase
Pbr002315.3	PbrCSE1	CSE1	CSE	caffeoyl shikimate esterase
Pbr026363.1	PbrCSE2	CSE2	CSE	caffeoyl shikimate esterase
Pbr026316.1	PbrCSE3	CSE3	CSE	caffeoyl shikimate esterase
Pbr039057.1	PbrCSE4	CSE4	CSE	caffeoyl shikimate esterase
Pbr003260.1	PbrCSE5	CSE5	CSE	caffeoyl shikimate esterase
Pbr026463.1	PbrCSE6	CSE6	CSE	caffeoyl shikimate esterase
Pbr032308.1	PbrCSE7	CSE7	CSE	caffeoyl shikimate esterase
Pbr042390.1	PbrCSE8	CSE8	CSE	caffeoyl shikimate esterase
Pbr038157.1	PbrCSE9	CSE9	CSE	caffeoyl shikimate esterase
Pbr003259.1	PbrCSE10	CSE10	CSE	caffeoyl shikimate esterase
Pbr013306.1	PbrCSE11	CSE11	CSE	caffeoyl shikimate esterase
Pbr034764.1	PbrCSE12	CSE12	CSE	caffeoyl shikimate esterase
Pbr013307.2	PbrCSE13	CSE13	CSE	caffeoyl shikimate esterase
Pbr032606.2	PbrCSE14	CSE14	CSE	caffeoyl shikimate esterase
Pbr028331.1	PbrCSE15	CSE15	CSE	caffeoyl shikimate esterase
Pbr038811.1	PbrCSE16	CSE16	CSE	caffeoyl shikimate esterase
Pbr008780.1	PbrCSE17	CSE17	CSE	caffeoyl shikimate esterase
Pbr002316.1	PbrCSE18	CSE18	CSE	caffeoyl shikimate esterase
Pbr000313.1	PbrCSE19	CSE19	CSE	caffeoyl shikimate esterase
Pbr028820.1	PbrCSE20	CSE20	CSE	caffeoyl shikimate esterase
Pbr006858.1	PbrCSE21	CSE21	CSE	caffeoyl shikimate esterase
Pbr034765.1	PbrCSE22	CSE22	CSE	caffeoyl shikimate esterase
Pbr020429.1	PbrCSE23	CSE23	CSE	caffeoyl shikimate esterase
Pbr020418.1	PbrCSE24	CSE24	CSE	caffeoyl shikimate esterase
Pbr037112.1	PbrCSE25	CSE25	CSE	caffeoyl shikimate esterase
Pbr005873.1	PbrCSE26	CSE26	CSE	caffeoyl shikimate esterase
Pbr038575.1	PbrCSE27	CSE27	CSE	caffeoyl shikimate esterase
Pbr002008.1	PbrCSE28	CSE28	CSE	caffeoyl shikimate esterase
Pbr028095.1	PbrCSE29	CSE29	CSE	caffeoyl shikimate esterase
Pbr034039.1	PbrCCOAMT1	CCOAMT1	CCOAMT	caffeoyl-CoA O-methyltransferase
Pbr038712.1	PbrCCOAMT2	CCOAMT2	CCOAMT	caffeoyl-CoA O-methyltransferase
Pbr038709.1	PbrCCOAMT3	CCOAMT3	CCOAMT	caffeoyl-CoA O-methyltransferase
Pbr028166.1	PbrCCOAMT4	CCOAMT4	CCOAMT	caffeoyl-CoA O-methyltransferase
Pbr015180.1	PbrCCOAMT5	CCOAMT5	CCOAMT	caffeoyl-CoA O-methyltransferase
Pbr019305.1	PbrCCOAMT6	CCOAMT6	CCOAMT	caffeoyl-CoA O-methyltransferase
Pbr025246.1	PbrCCOAMT7	CCOAMT7	CCOAMT	caffeoyl-CoA O-methyltransferase
Pbr015171.1	PbrCCOAMT8	CCOAMT8	CCOAMT	caffeoyl-CoA O-methyltransferase
Pbr028157.1	PbrCCOAMT9	CCOAMT9	CCOAMT	caffeoyl-CoA O-methyltransferase
Pbr029428.1	PbrF5H1	F5H1	F5H	ferulate 5-hydroxylase
Pbr022142.1	PbrF5H2	F5H2	F5H	ferulate 5-hydroxylase
Pbr040547.1	PbrF5H3	F5H3	F5H	ferulate 5-hydroxylase
Pbr022351.1	PbrF5H4	F5H4	F5H	ferulate 5-hydroxylase
Pbr031416.1	PbrF5H5	F5H5	F5H	ferulate 5-hydroxylase
Pbr024125.1	PbrF5H6	F5H6	F5H	ferulate 5-hydroxylase
Pbr027755.1	PbrF5H7	F5H7	F5H	ferulate 5-hydroxylase
Pbr013510.1	PbrCOMT1	COMT1	COMT	caffeic acid 3-O-methyltransferase
Pbr040042.1	PbrCOMT2	COMT2	COMT	caffeic acid 3-O-methyltransferase
Pbr040045.1	PbrCOMT3	COMT3	COMT	caffeic acid 3-O-methyltransferase
Pbr040044.1	PbrCOMT4	COMT4	COMT	caffeic acid 3-O-methyltransferase
Pbr040039.1	PbrCOMT5	COMT5	COMT	caffeic acid 3-O-methyltransferase
Pbr013512.1	PbrCOMT6	COMT6	COMT	caffeic acid 3-O-methyltransferase
Pbr025887.1	PbrCOMT7	COMT7	COMT	caffeic acid 3-O-methyltransferase
Pbr035408.1	PbrCOMT8	COMT8	COMT	caffeic acid 3-O-methyltransferase
Pbr035407.1	PbrCOMT9	COMT9	COMT	caffeic acid 3-O-methyltransferase
Pbr007791.1	PbrCOMT10	COMT10	COMT	caffeic acid 3-O-methyltransferase
Pbr025883.1	PbrCOMT11	COMT11	COMT	caffeic acid 3-O-methyltransferase
Pbr025884.1	PbrCOMT12	COMT12	COMT	caffeic acid 3-O-methyltransferase
Pbr003001.1	PbrCOMT13	COMT13	COMT	caffeic acid 3-O-methyltransferase
Pbr039627.1	PbrCOMT14	COMT14	COMT	caffeic acid 3-O-methyltransferase
Pbr021100.1	PbrCOMT15	COMT15	COMT	caffeic acid 3-O-methyltransferase
Pbr021099.1	PbrCOMT16	COMT16	COMT	caffeic acid 3-O-methyltransferase
Pbr032564.1	PbrCOMT17	COMT17	COMT	caffeic acid 3-O-methyltransferase
Pbr021098.1	PbrCOMT18	COMT18	COMT	caffeic acid 3-O-methyltransferase
Pbr030677.1	PbrCOMT19	COMT19	COMT	caffeic acid 3-O-methyltransferase
Pbr030676.1	PbrCOMT20	COMT20	COMT	caffeic acid 3-O-methyltransferase
Pbr039628.1	PbrCOMT21	COMT21	COMT	caffeic acid 3-O-methyltransferase
Pbr036056.1	PbrCOMT22	COMT22	COMT	caffeic acid 3-O-methyltransferase
Pbr040038.1	PbrCOMT23	COMT23	COMT	caffeic acid 3-O-methyltransferase
Pbr040047.1	PbrCOMT24	COMT24	COMT	caffeic acid 3-O-methyltransferase
Pbr000419.1	PbrCOMT25	COMT25	COMT	caffeic acid 3-O-methyltransferase
Pbr000418.1	PbrCOMT26	COMT26	COMT	caffeic acid 3-O-methyltransferase
Pbr039629.1	PbrCOMT27	COMT27	COMT	caffeic acid 3-O-methyltransferase
Pbr008825.1	PbrCOMT28	COMT28	COMT	caffeic acid 3-O-methyltransferase
Pbr020582.1	PbrCOMT29	COMT29	COMT	caffeic acid 3-O-methyltransferase
Pbr008826.1	PbrCOMT30	COMT30	COMT	caffeic acid 3-O-methyltransferase
Pbr020369.1	PbrCOMT31	COMT31	COMT	caffeic acid 3-O-methyltransferase
Pbr036055.1	PbrCOMT32	COMT32	COMT	caffeic acid 3-O-methyltransferase
Pbr006920.1	PbrCCR1	CCR1	CCR	cinnamoyl CoA reductase
Pbr007658.1	PbrCCR2	CCR2	CCR	cinnamoyl CoA reductase
Pbr007971.1	PbrCCR3	CCR3	CCR	cinnamoyl CoA reductase
Pbr007972.1	PbrCCR4	CCR4	CCR	cinnamoyl CoA reductase
Pbr007973.1	PbrCCR5	CCR5	CCR	cinnamoyl CoA reductase
Pbr009660.1	PbrCCR6	CCR6	CCR	cinnamoyl CoA reductase
Pbr009661.1	PbrCCR7	CCR7	CCR	cinnamoyl CoA reductase
Pbr009662.1	PbrCCR8	CCR8	CCR	cinnamoyl CoA reductase
Pbr011590.1	PbrCCR9	CCR9	CCR	cinnamoyl CoA reductase
Pbr011592.1	PbrCCR10	CCR10	CCR	cinnamoyl CoA reductase
Pbr011595.1	PbrCCR11	CCR11	CCR	cinnamoyl CoA reductase
Pbr013290.1	PbrCCR12	CCR12	CCR	cinnamoyl CoA reductase
Pbr013435.1	PbrCCR13	CCR13	CCR	cinnamoyl CoA reductase
Pbr013866.1	PbrCCR14	CCR14	CCR	cinnamoyl CoA reductase
Pbr015104.1	PbrCCR15	CCR15	CCR	cinnamoyl CoA reductase
Pbr015105.1	PbrCCR16	CCR16	CCR	cinnamoyl CoA reductase
Pbr015106.1	PbrCCR17	CCR17	CCR	cinnamoyl CoA reductase
Pbr015108.2	PbrCCR18	CCR18	CCR	cinnamoyl CoA reductase
Pbr015109.1	PbrCCR19	CCR19	CCR	cinnamoyl CoA reductase
Pbr017203.1	PbrCCR20	CCR20	CCR	cinnamoyl CoA reductase
Pbr022402.1	PbrCCR21	CCR21	CCR	cinnamoyl CoA reductase
Pbr022403.1	PbrCCR22	CCR22	CCR	cinnamoyl CoA reductase
Pbr022405.1	PbrCCR23	CCR23	CCR	cinnamoyl CoA reductase
Pbr022901.1	PbrCCR24	CCR24	CCR	cinnamoyl CoA reductase
Pbr022902.1	PbrCCR25	CCR25	CCR	cinnamoyl CoA reductase
Pbr022903.1	PbrCCR26	CCR26	CCR	cinnamoyl CoA reductase
Pbr022904.1	PbrCCR27	CCR27	CCR	cinnamoyl CoA reductase
Pbr022905.1	PbrCCR28	CCR28	CCR	cinnamoyl CoA reductase
Pbr024414.1	PbrCCR29	CCR29	CCR	cinnamoyl CoA reductase
Pbr026638.1	PbrCCR30	CCR30	CCR	cinnamoyl CoA reductase
Pbr027042.1	PbrCCR31	CCR31	CCR	cinnamoyl CoA reductase
Pbr028834.2	PbrCCR32	CCR32	CCR	cinnamoyl CoA reductase
Pbr028835.1	PbrCCR33	CCR33	CCR	cinnamoyl CoA reductase
Pbr030621.1	PbrCCR34	CCR34	CCR	cinnamoyl CoA reductase
Pbr031402.1	PbrCCR35	CCR35	CCR	cinnamoyl CoA reductase
Pbr039962.1	PbrCCR36	CCR36	CCR	cinnamoyl CoA reductase
Pbr042690.1	PbrCCR37	CCR37	CCR	cinnamoyl CoA reductase
Pbr042728.1	PbrCCR38	CCR38	CCR	cinnamoyl CoA reductase
Pbr003617.1	PbrCAD1	CAD1	CAD	cinnamyl alcohol dehydrogenase
Pbr003618.1	PbrCAD2	CAD2	CAD	cinnamyl alcohol dehydrogenase
Pbr003619.1	PbrCAD3	CAD3	CAD	cinnamyl alcohol dehydrogenase
Pbr003621.1	PbrCAD4	CAD4	CAD	cinnamyl alcohol dehydrogenase
Pbr003622.1	PbrCAD5	CAD5	CAD	cinnamyl alcohol dehydrogenase
Pbr003623.1	PbrCAD6	CAD6	CAD	cinnamyl alcohol dehydrogenase
Pbr003625.1	PbrCAD7	CAD7	CAD	cinnamyl alcohol dehydrogenase
Pbr003626.1	PbrCAD8	CAD8	CAD	cinnamyl alcohol dehydrogenase
Pbr003627.1	PbrCAD9	CAD9	CAD	cinnamyl alcohol dehydrogenase
Pbr004675.1	PbrCAD10	CAD10	CAD	cinnamyl alcohol dehydrogenase
Pbr004676.1	PbrCAD11	CAD11	CAD	cinnamyl alcohol dehydrogenase
Pbr004677.1	PbrCAD12	CAD12	CAD	cinnamyl alcohol dehydrogenase
Pbr004679.1	PbrCAD13	CAD13	CAD	cinnamyl alcohol dehydrogenase
Pbr005801.1	PbrCAD14	CAD14	CAD	cinnamyl alcohol dehydrogenase
Pbr005802.1	PbrCAD15	CAD15	CAD	cinnamyl alcohol dehydrogenase
Pbr006899.1	PbrCAD16	CAD16	CAD	cinnamyl alcohol dehydrogenase
Pbr010181.1	PbrCAD17	CAD17	CAD	cinnamyl alcohol dehydrogenase
Pbr014931.1	PbrCAD18	CAD18	CAD	cinnamyl alcohol dehydrogenase
Pbr014932.1	PbrCAD19	CAD19	CAD	cinnamyl alcohol dehydrogenase
Pbr015311.1	PbrCAD20	CAD20	CAD	cinnamyl alcohol dehydrogenase
Pbr024187.1	PbrCAD21	CAD21	CAD	cinnamyl alcohol dehydrogenase
Pbr024188.1	PbrCAD22	CAD22	CAD	cinnamyl alcohol dehydrogenase
Pbr025679.1	PbrCAD23	CAD23	CAD	cinnamyl alcohol dehydrogenase
Pbr026287.1	PbrCAD24	CAD24	CAD	cinnamyl alcohol dehydrogenase
Pbr026289.1	PbrCAD25	CAD25	CAD	cinnamyl alcohol dehydrogenase
Pbr026291.1	PbrCAD26	CAD26	CAD	cinnamyl alcohol dehydrogenase
Pbr040236.1	PbrCAD27	CAD27	CAD	cinnamyl alcohol dehydrogenase
Pbr040238.1	PbrCAD28	CAD28	CAD	cinnamyl alcohol dehydrogenase
Pbr040240.1	PbrCAD29	CAD29	CAD	cinnamyl alcohol dehydrogenase
Pbr040244.1	PbrCAD30	CAD30	CAD	cinnamyl alcohol dehydrogenase
Pbr040245.1	PbrCAD31	CAD31	CAD	cinnamyl alcohol dehydrogenase
Pbr040249.1	PbrCAD32	CAD32	CAD	cinnamyl alcohol dehydrogenase
Pbr040250.1	PbrCAD33	CAD33	CAD	cinnamyl alcohol dehydrogenase
Pbr042315.1	PbrLAC1	LAC1	LAC	laccase
Pbr041372.1	PbrLAC2	LAC2	LAC	laccase
Pbr027989.1	PbrLAC3	LAC3	LAC	laccase
Pbr035962.1	PbrLAC4	LAC4	LAC	laccase
Pbr012358.1	PbrLAC5	LAC5	LAC	laccase
Pbr022396.1	PbrLAC6	LAC6	LAC	laccase
Pbr022393.1	PbrLAC7	LAC7	LAC	laccase
Pbr034948.1	PbrLAC8	LAC8	LAC	laccase
Pbr014327.1	PbrLAC9	LAC9	LAC	laccase
Pbr032053.1	PbrLAC10	LAC10	LAC	laccase
Pbr011352.1	PbrLAC11	LAC11	LAC	laccase
Pbr029312.1	PbrLAC12	LAC12	LAC	laccase
Pbr029299.1	PbrLAC13	LAC13	LAC	laccase
Pbr023443.1	PbrLAC14	LAC14	LAC	laccase
Pbr023439.1	PbrLAC15	LAC15	LAC	laccase
Pbr033951.1	PbrLAC16	LAC16	LAC	laccase
Pbr018935.1	PbrLAC17	LAC17	LAC	laccase
Pbr029309.1	PbrLAC18	LAC18	LAC	laccase
Pbr003857.1	PbrLAC19	LAC19	LAC	laccase
Pbr029302.1	PbrLAC20	LAC20	LAC	laccase
Pbr038988.1	PbrLAC21	LAC21	LAC	laccase
Pbr028392.1	PbrLAC22	LAC22	LAC	laccase
Pbr035745.1	PbrLAC23	LAC23	LAC	laccase
Pbr035748.1	PbrLAC24	LAC24	LAC	laccase
Pbr035929.1	PbrLAC25	LAC25	LAC	laccase
Pbr039980.1	PbrLAC26	LAC26	LAC	laccase
Pbr012397.1	PbrLAC27	LAC27	LAC	laccase
Pbr012396.1	PbrLAC28	LAC28	LAC	laccase
Pbr024725.2	PbrLAC29	LAC29	LAC	laccase
Pbr013455.1	PbrLAC30	LAC30	LAC	laccase
Pbr041924.1	PbrLAC31	LAC31	LAC	laccase
Pbr030875.1	PbrLAC32	LAC32	LAC	laccase
Pbr012398.1	PbrLAC33	LAC33	LAC	laccase
Pbr012395.1	PbrLAC34	LAC34	LAC	laccase
Pbr024489.1	PbrLAC35	LAC35	LAC	laccase
Pbr013101.1	PbrLAC36	LAC36	LAC	laccase
Pbr038866.1	PbrLAC37	LAC37	LAC	laccase
Pbr034913.1	PbrLAC38	LAC38	LAC	laccase
Pbr010955.1	PbrLAC39	LAC39	LAC	laccase
Pbr010954.1	PbrLAC40	LAC40	LAC	laccase
Pbr035749.1	PbrLAC41	LAC41	LAC	laccase
Pbr013454.1	PbrLAC42	LAC42	LAC	laccase
Pbr013456.1	PbrLAC43	LAC43	LAC	laccase
Pbr030877.1	PbrLAC44	LAC44	LAC	laccase
Pbr014332.1	PbrLAC45	LAC45	LAC	laccase
Pbr014331.1	PbrLAC46	LAC46	LAC	laccase
Pbr000887.1	PbrLAC47	LAC47	LAC	laccase
Pbr034945.1	PbrLAC48	LAC48	LAC	laccase
Pbr023440.1	PbrLAC49	LAC49	LAC	laccase
Pbr041117.1	PbrLAC50	LAC50	LAC	laccase
Pbr011884.1	PbrLAC51	LAC51	LAC	laccase
Pbr039481.1	PbrLAC52	LAC52	LAC	laccase
Pbr036608.1	PbrLAC53	LAC53	LAC	laccase
Pbr033950.1	PbrLAC54	LAC54	LAC	laccase
Pbr005770.1	PbrLAC55	LAC55	LAC	laccase
Pbr000134.1	PbrLAC56	LAC56	LAC	laccase
Pbr025074.1	PbrLAC57	LAC57	LAC	laccase
Pbr001629.1	PbrLAC58	LAC58	LAC	laccase
Pbr042184.1	PbrLAC59	LAC59	LAC	laccase
Pbr031911.1	PbrLAC60	LAC60	LAC	laccase
Pbr018115.1	PbrLAC61	LAC61	LAC	laccase
Pbr035591.1	PbrLAC62	LAC62	LAC	laccase
Pbr010080.1	PbrLAC63	LAC63	LAC	laccase
Pbr034532.1	PbrLAC64	LAC64	LAC	laccase
Pbr010737.1	PbrLAC65	LAC65	LAC	laccase
Pbr010746.1	PbrLAC66	LAC66	LAC	laccase
Pbr030763.1	PbrLAC67	LAC67	LAC	laccase
Pbr042185.1	PbrLAC68	LAC68	LAC	laccase
Pbr033893.1	PbrLAC69	LAC69	LAC	laccase
Pbr031751.1	PbrLAC70	LAC70	LAC	laccase
Pbr017516.1	PbrLAC71	LAC71	LAC	laccase
Pbr015753.1	PbrLAC72	LAC72	LAC	laccase
Pbr041806.1	PbrLAC73	LAC73	LAC	laccase
Pbr025073.1	PbrLAC74	LAC74	LAC	laccase
Pbr012739.1	PbrLAC75	LAC75	LAC	laccase
Pbr033892.1	PbrLAC76	LAC76	LAC	laccase
Pbr000784.1	PbrLAC77	LAC77	LAC	laccase
Pbr000783.1	PbrLAC78	LAC78	LAC	laccase
Pbr030198.1	PbrLAC79	LAC79	LAC	laccase
Pbr035747.1	PbrLAC80	LAC80	LAC	laccase
Pbr030196.1	PbrLAC81	LAC81	LAC	laccase
Pbr010736.1	PbrLAC82	LAC82	LAC	laccase
Pbr034531.1	PbrLAC83	LAC83	LAC	laccase
Pbr010747.1	PbrLAC84	LAC84	LAC	laccase
Pbr001630.1	PbrLAC85	LAC85	LAC	laccase
Pbr007528.1	PbrLAC86	LAC86	LAC	laccase
Pbr009476.1	PbrLAC87	LAC87	LAC	laccase
Pbr023361.1	PbrLAC88	LAC88	LAC	laccase
Pbr028727.1	PbrLAC89	LAC89	LAC	laccase
Pbr028726.1	PbrLAC90	LAC90	LAC	laccase
Pbr013412.1	PbrLAC91	LAC91	LAC	laccase
Pbr032785.1	PbrPRX1	PRX1	PRX	peroxidase
Pbr035186.1	PbrPRX2	PRX2	PRX	peroxidase
Pbr040489.1	PbrPRX3	PRX3	PRX	peroxidase
Pbr023311.1	PbrPRX4	PRX4	PRX	peroxidase
Pbr022808.1	PbrPRX5	PRX5	PRX	peroxidase
Pbr000686.1	PbrPRX6	PRX6	PRX	peroxidase
Pbr000689.1	PbrPRX7	PRX7	PRX	peroxidase
Pbr000691.1	PbrPRX8	PRX8	PRX	peroxidase
Pbr013214.1	PbrPRX9	PRX9	PRX	peroxidase
Pbr013078.1	PbrPRX10	PRX10	PRX	peroxidase
Pbr013077.1	PbrPRX11	PRX11	PRX	peroxidase
Pbr013075.1	PbrPRX12	PRX12	PRX	peroxidase
Pbr033934.1	PbrPRX13	PRX13	PRX	peroxidase
Pbr003832.1	PbrPRX14	PRX14	PRX	peroxidase
Pbr032800.1	PbrPRX15	PRX15	PRX	peroxidase
Pbr041097.1	PbrPRX16	PRX16	PRX	peroxidase
Pbr002505.1	PbrPRX17	PRX17	PRX	peroxidase
Pbr002542.1	PbrPRX18	PRX18	PRX	peroxidase
Pbr000438.1	PbrPRX19	PRX19	PRX	peroxidase
Pbr000146.1	PbrPRX20	PRX20	PRX	peroxidase
Pbr014180.2	PbrPRX21	PRX21	PRX	peroxidase
Pbr013845.1	PbrPRX22	PRX22	PRX	peroxidase
Pbr010977.1	PbrPRX23	PRX23	PRX	peroxidase
Pbr002947.1	PbrPRX24	PRX24	PRX	peroxidase
Pbr002948.1	PbrPRX25	PRX25	PRX	peroxidase
Pbr002950.1	PbrPRX26	PRX26	PRX	peroxidase
Pbr002957.1	PbrPRX27	PRX27	PRX	peroxidase
Pbr013905.1	PbrPRX28	PRX28	PRX	peroxidase
Pbr040033.1	PbrPRX29	PRX29	PRX	peroxidase
Pbr026505.1	PbrPRX30	PRX30	PRX	peroxidase
Pbr026503.1	PbrPRX31	PRX31	PRX	peroxidase
Pbr026502.1	PbrPRX32	PRX32	PRX	peroxidase
Pbr004299.1	PbrPRX33	PRX33	PRX	peroxidase
Pbr020590.1	PbrPRX34	PRX34	PRX	peroxidase
Pbr006119.1	PbrPRX35	PRX35	PRX	peroxidase
Pbr036549.1	PbrPRX36	PRX36	PRX	peroxidase
Pbr036474.1	PbrPRX37	PRX37	PRX	peroxidase
Pbr005400.1	PbrPRX38	PRX38	PRX	peroxidase
Pbr019188.1	PbrPRX39	PRX39	PRX	peroxidase
Pbr018082.1	PbrPRX40	PRX40	PRX	peroxidase
Pbr018080.1	PbrPRX41	PRX41	PRX	peroxidase
Pbr026235.1	PbrPRX42	PRX42	PRX	peroxidase
Pbr010213.1	PbrPRX43	PRX43	PRX	peroxidase
Pbr010258.1	PbrPRX44	PRX44	PRX	peroxidase
Pbr010270.1	PbrPRX45	PRX45	PRX	peroxidase
Pbr020734.1	PbrPRX46	PRX46	PRX	peroxidase
Pbr020725.1	PbrPRX47	PRX47	PRX	peroxidase
Pbr027164.1	PbrPRX48	PRX48	PRX	peroxidase
Pbr022326.1	PbrPRX49	PRX49	PRX	peroxidase
Pbr003310.1	PbrPRX50	PRX50	PRX	peroxidase
Pbr003309.1	PbrPRX51	PRX51	PRX	peroxidase
Pbr003308.1	PbrPRX52	PRX52	PRX	peroxidase
Pbr011557.1	PbrPRX53	PRX53	PRX	peroxidase
Pbr011559.1	PbrPRX54	PRX54	PRX	peroxidase
Pbr011560.1	PbrPRX55	PRX55	PRX	peroxidase
Pbr011562.1	PbrPRX56	PRX56	PRX	peroxidase
Pbr026058.1	PbrPRX57	PRX57	PRX	peroxidase
Pbr014607.1	PbrPRX58	PRX58	PRX	peroxidase
Pbr014605.1	PbrPRX59	PRX59	PRX	peroxidase
Pbr008320.1	PbrPRX60	PRX60	PRX	peroxidase
Pbr008291.1	PbrPRX61	PRX61	PRX	peroxidase
Pbr035815.1	PbrPRX62	PRX62	PRX	peroxidase
Pbr035513.1	PbrPRX63	PRX63	PRX	peroxidase
Pbr039193.1	PbrPRX64	PRX64	PRX	peroxidase
Pbr030045.1	PbrPRX65	PRX65	PRX	peroxidase
Pbr015016.1	PbrPRX66	PRX66	PRX	peroxidase
Pbr014793.1	PbrPRX67	PRX67	PRX	peroxidase
Pbr034800.1	PbrPRX68	PRX68	PRX	peroxidase
Pbr034821.1	PbrPRX69	PRX69	PRX	peroxidase
Pbr016853.1	PbrPRX70	PRX70	PRX	peroxidase
Pbr005912.1	PbrPRX71	PRX71	PRX	peroxidase
Pbr009308.1	PbrPRX72	PRX72	PRX	peroxidase
Pbr027845.1	PbrPRX73	PRX73	PRX	peroxidase
Pbr010632.1	PbrPRX74	PRX74	PRX	peroxidase
Pbr007872.1	PbrPRX75	PRX75	PRX	peroxidase
Pbr042913.1	PbrPRX76	PRX76	PRX	peroxidase
Pbr036152.1	PbrPRX77	PRX77	PRX	peroxidase
Pbr036153.1	PbrPRX78	PRX78	PRX	peroxidase
Pbr011189.1	PbrPRX79	PRX79	PRX	peroxidase
Pbr026772.1	PbrPRX80	PRX80	PRX	peroxidase
Pbr034488.2	PbrPRX81	PRX81	PRX	peroxidase
Pbr034479.1	PbrPRX82	PRX82	PRX	peroxidase
Pbr006343.1	PbrPRX83	PRX83	PRX	peroxidase
Pbr015965.1	PbrPRX84	PRX84	PRX	peroxidase
Pbr015968.1	PbrPRX85	PRX85	PRX	peroxidase
Pbr015969.1	PbrPRX86	PRX86	PRX	peroxidase
Pbr027136.1	PbrPRX87	PRX87	PRX	peroxidase
Pbr037526.1	PbrPRX88	PRX88	PRX	peroxidase
Pbr037665.1	PbrPRX89	PRX89	PRX	peroxidase
Pbr041827.1	PbrPRX90	PRX90	PRX	peroxidase
Pbr000988.3	PbrPRX91	PRX91	PRX	peroxidase
Pbr007908.1	PbrPRX92	PRX92	PRX	peroxidase
Pbr007909.1	PbrPRX93	PRX93	PRX	peroxidase
Pbr008699.1	PbrPRX94	PRX94	PRX	peroxidase
Pbr038378.1	PbrUGT1	UGT1	UGTs	UDP-glycosyltransferase
Pbr038377.1	PbrUGT2	UGT2	UGTs	UDP-glycosyltransferase
Pbr027225.1	PbrUGT3	UGT3	UGTs	UDP-glycosyltransferase
Pbr021547.1	PbrUGT4	UGT4	UGTs	UDP-glycosyltransferase
Pbr021542.1	PbrUGT5	UGT5	UGTs	UDP-glycosyltransferase
Pbr021540.1	PbrUGT6	UGT6	UGTs	UDP-glycosyltransferase
Pbr021064.1	PbrUGT7	UGT7/UGT72B	UGTs	UDP-glycosyltransferase
Pbr020100.1	PbrUGT8	UGT8	UGTs	UDP-glycosyltransferase
Pbr018681.1	PbrUGT9	UGT9	UGTs	UDP-glycosyltransferase
Pbr018679.1	PbrUGT10	UGT10	UGTs	UDP-glycosyltransferase
Pbr014263.1	PbrUGT11	UGT11	UGTs	UDP-glycosyltransferase
Pbr014262.1	PbrUGT12	UGT12	UGTs	UDP-glycosyltransferase
Pbr014260.1	PbrUGT13	UGT13	UGTs	UDP-glycosyltransferase
Pbr014256.1	PbrUGT14	UGT14	UGTs	UDP-glycosyltransferase
Pbr014155.1	PbrUGT15	UGT15/UGT72B	UGTs	UDP-glycosyltransferase
Pbr014154.1	PbrUGT16	UGT16/UGT72B	UGTs	UDP-glycosyltransferase
Pbr010838.1	PbrUGT17	UGT17	UGTs	UDP-glycosyltransferase
Pbr007510.1	PbrUGT18	UGT18	UGTs	UDP-glycosyltransferase
Pbr007508.1	PbrUGT19	UGT19	UGTs	UDP-glycosyltransferase
Pbr006872.1	PbrUGT20	UGT20	UGTs	UDP-glycosyltransferase
Pbr005014.1	PbrUGT21	UGT21/UTG72E	UGTs	UDP-glycosyltransferase
Pbr005013.1	PbrUGT22	UGT22/UTG72E	UGTs	UDP-glycosyltransferase
Pbr005011.1	PbrUGT23	UGT23/UTG72E	UGTs	UDP-glycosyltransferase
Pbr004262.1	PbrUGT24	UGT24	UGTs	UDP-glycosyltransferase
Pbr004261.1	PbrUGT25	UGT25	UGTs	UDP-glycosyltransferase
Pbr004259.1	PbrUGT26	UGT26	UGTs	UDP-glycosyltransferase
Pbr004258.1	PbrUGT27	UGT27	UGTs	UDP-glycosyltransferase
Pbr002487.1	PbrUGT28	UGT28	UGTs	UDP-glycosyltransferase
Pbr001279.1	PbrUGT29	UGT29	UGTs	UDP-glycosyltransferase
Pbr000926.1	PbrUGT30	UGT30	UGTs	UDP-glycosyltransferase
Pbr000854.1	PbrUGT31	UGT31	UGTs	UDP-glycosyltransferase
Pbr011580.1	PbrUGT32	UGT32	UGTs	UDP-glycosyltransferase
Pbr011579.1	PbrUGT33	UGT33	UGTs	UDP-glycosyltransferase
References:
	HCT family:	Ma C, et al. (2017). Genome-wide analysis and characterization of molecular evolution of the HCT gene family in pear (Pyrus bretschneideri). Plant Syst Evol. 303:71-90.
	PRX family:	Cao Y, et al. (2016). Structural, evolutionary, and functional analysis of the class III Peroxidase gene family in Chinese pear (Pyrus bretschneideri). Front Plant Sci. 7:1874.
