# Supplementary material for: A systems genetics approach reveals PbrNSC as a regulator of lignin and cellulose biosynthesis in stone cells of pear fruit
Source: Genome Biol. 2021 Nov 14;22:313. doi: 10.1186/s13059-021-02531-8 (PMC8590786; doi:10.1186/s13059-021-02531-8)
Supplement: Supplementary file 12 — Additional file 12. Detailed information of all the genes in the co-expression network of lignin and cellulose. [file 13059_2021_2531_MOESM12_ESM.xlsx]

## Sheet: Additional file 12
Additional file 12. Detailed information of all the genes in the co-expression network of lignin and cellulose
Node name	Alternative name	Family	Type	Edge number	Hub Gene
Pbr041836.1	ARF4	ARF	Transcription factor	26	NO
Pbr000381.1	LEC2	B3	Transcription factor	27	NO
Pbr005862.1	BPC6	BBR-BPC	Transcription factor	15	NO
Pbr028082.4	BPC6-2	BBR-BPC	Transcription factor	10	NO
Pbr006182.1	BZR1	BES1	Transcription factor	10	NO
Pbr013186.1	bHLH102	bHLH	Transcription factor	16	NO
Pbr030017.2	bHLH102-2	bHLH	Transcription factor	20	NO
Pbr027356.1	bHLH105	bHLH	Transcription factor	12	NO
Pbr038570.1	bHLH113	bHLH	Transcription factor	27	NO
Pbr020204.1	bHLH46	bHLH	Transcription factor	47	NO
Pbr009072.1	bHLH59	bHLH	Transcription factor	9	NO
Pbr014934.1	bHLH62	bHLH	Transcription factor	92	YES
Pbr014375.1	bHLH83	bHLH	Transcription factor	27	NO
Pbr001646.1	bHLH93	bHLH	Transcription factor	61	YES
Pbr004663.1	bHLH93-2	bHLH	Transcription factor	87	YES
Pbr004866.1	bHLH93-3	bHLH	Transcription factor	69	YES
Pbr037716.1	bHLH93-4	bHLH	Transcription factor	69	YES
Pbr017127.1	bHLH96	bHLH	Transcription factor	90	YES
Pbr019681.1	bHLH169	bHLH	Transcription factor	97	YES
Pbr030476.1	bZIP40	bZIP	Transcription factor	20	NO
Pbr042848.1	bZIP40-2	bZIP	Transcription factor	21	NO
Pbr028081.1	bZIP-59	bZIP	Transcription factor	70	YES
Pbr014120.1	CPRF1	bZIP	Transcription factor	49	NO
Pbr015675.1	HBP1b	bZIP	Transcription factor	14	NO
Pbr041663.1	HBP1b-2	bZIP	Transcription factor	20	NO
Pbr013209.1	OBF1	bZIP	Transcription factor	67	YES
Pbr003750.1	RF2b	bZIP	Transcription factor	79	YES
Pbr013133.1	RF2b-2	bZIP	Transcription factor	53	NO
Pbr032568.1	C3H14	C3H	Transcription factor	63	YES
Pbr037100.1	C3H14-2	C3H	Transcription factor	30	NO
Pbr042646.1	C3H14-3	C3H	Transcription factor	11	NO
Pbr013366.1	C3H15	C3H	Transcription factor	73	YES
Pbr028771.1	C3H15-2	C3H	Transcription factor	61	YES
Pbr032769.1	C3H48	C3H	Transcription factor	15	NO
Pbr014690.1	TCX2	CPP	Transcription factor	67	YES
Pbr008854.1	DOF1.7	Dof	Transcription factor	63	YES
Pbr040090.1	DOF4.6	Dof	Transcription factor	65	YES
Pbr020039.1	DOF5.8	Dof	Transcription factor	40	NO
Pbr011903.3	E2F1	E2F/DP	Transcription factor	10	NO
Pbr033210.1	EIN3	EIL	Transcription factor	21	NO
Pbr038620.1	ERF2	ERF	Transcription factor	36	NO
Pbr015502.1	ERF3	ERF	Transcription factor	52	NO
Pbr020024.1	ERF3-2	ERF	Transcription factor	36	NO
Pbr010809.1	ERF4	ERF	Transcription factor	28	NO
Pbr028399.1	ERF40	ERF	Transcription factor	35	NO
Pbr022708.1	ERF72	ERF	Transcription factor	9	NO
Pbr025302.1	ERF9	ERF	Transcription factor	37	NO
Pbr016185.1	PTI5-2	ERF	Transcription factor	8	NO
Pbr027474.1	ARR2	G2-like	Transcription factor	11	NO
Pbr016659.1	KAN1	G2-like	Transcription factor	37	NO
Pbr023656.1	PHL13	G2-like	Transcription factor	22	NO
Pbr016671.1	GAI	GRAS	Transcription factor	21	NO
Pbr014064.1	GAI1	GRAS	Transcription factor	32	NO
Pbr003868.1	SCL33	GRAS	Transcription factor	10	NO
Pbr038581.1	GRF8	GRF	Transcription factor	39	NO
Pbr002620.1	OCP3	HB-other	Transcription factor	10	NO
Pbr027816.1	OCP3-2	HB-other	Transcription factor	9	NO
Pbr003802.1	PRHA	HB-PHD	Transcription factor	20	NO
Pbr037485.1	PHB	HD-ZIP	Transcription factor	89	YES
Pbr037242.1	HSFA1	HSF	Transcription factor	16	NO
Pbr041474.1	HSFA2	HSF	Transcription factor	41	NO
Pbr009953.1	HSFA6b	HSF	Transcription factor	49	NO
Pbr007875.1	LBD36	LBD	Transcription factor	57	YES
Pbr041079.1	LBD4	LBD	Transcription factor	32	NO
Pbr013296.1	LBD42	LBD	Transcription factor	31	NO
Pbr021389.1	ASL6	LBD	Transcription factor	12	NO
Pbr029686.2	AGL1	MADS	Transcription factor	35	NO
Pbr006809.1	AGL47	MADS	Transcription factor	14	NO
Pbr035927.1	MYB1	MYB	Transcription factor	12	NO
Pbr041921.1	MYB1-2	MYB	Transcription factor	12	NO
Pbr002239.1	MYB103-2	MYB	Transcription factor	46	NO
Pbr038701.2	MYB103	MYB	Transcription factor	60	YES
Pbr011369.1	MYB109	MYB	Transcription factor	41	NO
Pbr031306.1	MYB18	MYB	Transcription factor	33	NO
Pbr020250.1	MYB1R1	MYB	Transcription factor	42	NO
Pbr039176.1	MYB1R1-2	MYB	Transcription factor	22	NO
Pbr012624.1	PbrMYB169	MYB	Transcription factor	66	YES
Pbr017533.1	MYB42	MYB	Transcription factor	42	NO
Pbr010042.1	MYB52	MYB	Transcription factor	4	NO
Pbr028319.1	MYB52-2	MYB	Transcription factor	57	YES
Pbr008748.1	MYB73	MYB	Transcription factor	44	NO
Pbr004921.1	MYB83	MYB	Transcription factor	78	YES
Pbr017813.1	MYB46-2	MYB	Transcription factor	65	YES
Pbr020666.1	MYB46	MYB	Transcription factor	72	YES
Pbr023831.1	MYB83-2	MYB	Transcription factor	79	YES
Pbr036591.1	MYB83-3	MYB	Transcription factor	48	NO
Pbr015763.1	MYB85	MYB	Transcription factor	10	NO
Pbr039864.1	MYB86	MYB	Transcription factor	49	NO
Pbr009229.1	MYB3R1	MYB	Transcription factor	71	YES
Pbr038584.1	PbrNSC	NAC	Transcription factor	33	NO
Pbr000412.1	SND2	NAC	Transcription factor	50	NO
Pbr010560.1	HAP5A	NF-YC	Transcription factor	89	YES
Pbr017722.1	HAP5A-2	NF-YC	Transcription factor	21	NO
Pbr038289.1	SPL4	SBP	Transcription factor	77	YES
Pbr017399.1	SPL4-2	SBP	Transcription factor	82	YES
Pbr015799.1	BLH6	TALE	Transcription factor	10	NO
Pbr015653.1	GT-a	Trihelix	Transcription factor	24	NO
Pbr025448.2	GT-b	Trihelix	Transcription factor	47	NO
Pbr027610.1	PTL	Trihelix	Transcription factor	46	NO
Pbr037852.1	ASR3	Trihelix	Transcription factor	64	YES
Pbr023444.1	WOX3	WOX	Transcription factor	58	YES
Pbr037640.1	WRKY11-3	WRKY	Transcription factor	38	NO
Pbr018492.1	YAB1	YABBY	Transcription factor	78	YES
Pbr013445.1	4CL4	4CL	Lignin structural gene	40	NO
Pbr036926.1	4CL8	4CL	Lignin structural gene	4	NO
Pbr027708.1	4CL15	4CL	Lignin structural gene	8	NO
Pbr017290.1	C4H1	C4H	Lignin structural gene	46	NO
Pbr013141.1	C4H2	C4H	Lignin structural gene	8	NO
Pbr010181.1	CAD17	CAD	Lignin structural gene	8	NO
Pbr011595.1	CCR11	CCR	Lignin structural gene	15	NO
Pbr028834.2	CCR32	CCR	Lignin structural gene	51	NO
Pbr024414.1	CCR29	CCR	Lignin structural gene	3	NO
Pbr030676.1	COMT20	COMT	Lignin structural gene	63	YES
Pbr002315.3	CSE1	CSE	Lignin structural gene	58	YES
Pbr035962.1	LAC4	LAC	Lignin structural gene	68	YES
Pbr033951.1	LAC16	LAC	Lignin structural gene	72	YES
Pbr003857.1	LAC19	LAC	Lignin structural gene	100	YES
Pbr012358.1	LAC5	LAC	Lignin structural gene	77	YES
Pbr039481.1	LAC52	LAC	Lignin structural gene	74	YES
Pbr034913.1	LAC38	LAC	Lignin structural gene	70	YES
Pbr025074.1	LAC57	LAC	Lignin structural gene	55	NO
Pbr010955.1	LAC39	LAC	Lignin structural gene	62	YES
Pbr038988.1	LAC21	LAC	Lignin structural gene	43	NO
Pbr041372.1	LAC2	LAC	Lignin structural gene	12	NO
Pbr033934.1	PRX13	PRX	Lignin structural gene	89	YES
Pbr040489.1	PRX3	PRX	Lignin structural gene	52	NO
Pbr016853.1	PRX70	PRX	Lignin structural gene	10	NO
Pbr000691.1	PRX8	PRX	Lignin structural gene	2	NO
Pbr035186.1	PRX2	PRX	Lignin structural gene	5	NO
Pbr004262.1	UGT24	UGTs	Lignin structural gene	73	YES
Pbr011579.1	UGT33	UGTs	Lignin structural gene	17	NO
Pbr011580.1	UGT32	UGTs	Lignin structural gene	19	NO
Pbr005014.1	UGT21/UTG72E	UGTs	Lignin structural gene	2	NO
Pbr016107.1	CESA8b	CESA	Cellulose structural gene	66	YES
Pbr007376.1	CESA7a	CESA	Cellulose structural gene	73	YES
Pbr030463.1	CESA10	CESA	Cellulose structural gene	32	NO
Pbr011043.1	CESA4a	CESA	Cellulose structural gene	44	NO
Pbr007542.1	CESA6	CESA	Cellulose structural gene	30	NO
Pbr032894.2	CESA4b	CESA	Cellulose structural gene	51	NO
Pbr020181.1	COB4	COB	Cellulose structural gene	43	NO
Pbr011974.1	CTL3	CTL	Cellulose structural gene	78	YES
Pbr041299.1	FRA3	FAR	Cellulose structural gene	12	NO
