# Supplementary material for: A systems genetics approach reveals PbrNSC as a regulator of lignin and cellulose biosynthesis in stone cells of pear fruit
Source: Genome Biol. 2021 Nov 14;22:313. doi: 10.1186/s13059-021-02531-8 (PMC8590786; doi:10.1186/s13059-021-02531-8)
Supplement: Supplementary file 13 — Additional file 13. The genes connections in the co-expression network of lignin and cellulose. [file 13059_2021_2531_MOESM13_ESM.xlsx]

## Sheet: Additional file 13
Additional file 13. The genes connections in the co-expression network of lignin and cellulose
Originator node	Originator Alt. name	Terminator node	Terminator Alt. name	Connection type	Weight value
Pbr009229.1	MYB3R1	Pbr034913.1	LAC38	TF - Structural gene	0.190995
Pbr009229.1	MYB3R1	Pbr033951.1	LAC16	TF - Structural gene	0.180199
Pbr009229.1	MYB3R1	Pbr025074.1	LAC57	TF - Structural gene	0.176873
Pbr000412.1	SND2	Pbr016107.1	CESA8b	TF - Structural gene	0.173852
Pbr038701.2	MYB103	Pbr016107.1	CESA8b	TF - Structural gene	0.164461
Pbr000412.1	SND2	Pbr012358.1	LAC5	TF - Structural gene	0.162925
Pbr004921.1	MYB83	Pbr034913.1	LAC38	TF - Structural gene	0.162253
Pbr004921.1	MYB83	Pbr010955.1	LAC39	TF - Structural gene	0.162051
Pbr002239.1	MYB103-2	Pbr016107.1	CESA8b	TF - Structural gene	0.16118
Pbr038701.2	MYB103	Pbr011974.1	CTL3	TF - Structural gene	0.157505
Pbr038701.2	MYB103	Pbr012358.1	LAC5	TF - Structural gene	0.155516
Pbr000412.1	SND2	Pbr035962.1	LAC4	TF - Structural gene	0.152738
Pbr000412.1	SND2	Pbr011974.1	CTL3	TF - Structural gene	0.152638
Pbr009229.1	MYB3R1	Pbr040489.1	PRX3	TF - Structural gene	0.151882
Pbr038701.2	MYB103	Pbr011043.1	CESA4a	TF - Structural gene	0.150461
Pbr023831.1	MYB83-2	Pbr034913.1	LAC38	TF - Structural gene	0.15017
Pbr023831.1	MYB83-2	Pbr010955.1	LAC39	TF - Structural gene	0.144285
Pbr038701.2	MYB103	Pbr032894.2	CESA4b	TF - Structural gene	0.143839
Pbr014934.1	bHLH62	Pbr034913.1	LAC38	TF - Structural gene	0.143782
Pbr004921.1	MYB83	Pbr033951.1	LAC16	TF - Structural gene	0.143159
Pbr002239.1	MYB103-2	Pbr012358.1	LAC5	TF - Structural gene	0.142254
Pbr019681.1	bHLH169	Pbr040489.1	PRX3	TF - Structural gene	0.142195
Pbr014934.1	bHLH62	Pbr040489.1	PRX3	TF - Structural gene	0.140837
Pbr028319.1	MYB52-2	Pbr012358.1	LAC5	TF - Structural gene	0.140764
Pbr038701.2	MYB103	Pbr035962.1	LAC4	TF - Structural gene	0.137961
Pbr038701.2	MYB103	Pbr007376.1	CESA7a	TF - Structural gene	0.13794
Pbr014934.1	bHLH62	Pbr025074.1	LAC57	TF - Structural gene	0.136131
Pbr038701.2	MYB103	Pbr013445.1	4CL4	TF - Structural gene	0.135949
Pbr009229.1	MYB3R1	Pbr010955.1	LAC39	TF - Structural gene	0.135579
Pbr002239.1	MYB103-2	Pbr011974.1	CTL3	TF - Structural gene	0.134837
Pbr000412.1	SND2	Pbr007376.1	CESA7a	TF - Structural gene	0.13444
Pbr028319.1	MYB52-2	Pbr016107.1	CESA8b	TF - Structural gene	0.133292
Pbr014690.1	TCX2	Pbr040489.1	PRX3	TF - Structural gene	0.133249
Pbr032568.1	C3H14	Pbr012358.1	LAC5	TF - Structural gene	0.133206
Pbr029686.2	AGL1	Pbr016107.1	CESA8b	TF - Structural gene	0.130464
Pbr002239.1	MYB103-2	Pbr035962.1	LAC4	TF - Structural gene	0.130221
Pbr014934.1	bHLH62	Pbr033951.1	LAC16	TF - Structural gene	0.128309
Pbr038701.2	MYB103	Pbr020181.1	COB4	TF - Structural gene	0.127807
Pbr023831.1	MYB83-2	Pbr033951.1	LAC16	TF - Structural gene	0.127647
Pbr028319.1	MYB52-2	Pbr011974.1	CTL3	TF - Structural gene	0.126792
Pbr023831.1	MYB83-2	Pbr040489.1	PRX3	TF - Structural gene	0.125332
Pbr002239.1	MYB103-2	Pbr007376.1	CESA7a	TF - Structural gene	0.123139
Pbr019681.1	bHLH169	Pbr039481.1	LAC52	TF - Structural gene	0.122214
Pbr014934.1	bHLH62	Pbr039481.1	LAC52	TF - Structural gene	0.122079
Pbr014690.1	TCX2	Pbr034913.1	LAC38	TF - Structural gene	0.119358
Pbr004921.1	MYB83	Pbr035962.1	LAC4	TF - Structural gene	0.119061
Pbr009229.1	MYB3R1	Pbr039481.1	LAC52	TF - Structural gene	0.118828
Pbr029686.2	AGL1	Pbr012358.1	LAC5	TF - Structural gene	0.118177
Pbr028319.1	MYB52-2	Pbr035962.1	LAC4	TF - Structural gene	0.117506
Pbr004921.1	MYB83	Pbr040489.1	PRX3	TF - Structural gene	0.117416
Pbr014934.1	bHLH62	Pbr010955.1	LAC39	TF - Structural gene	0.1162
Pbr028319.1	MYB52-2	Pbr007376.1	CESA7a	TF - Structural gene	0.114772
Pbr004921.1	MYB83	Pbr012358.1	LAC5	TF - Structural gene	0.114116
Pbr019681.1	bHLH169	Pbr034913.1	LAC38	TF - Structural gene	0.112152
Pbr032568.1	C3H14	Pbr034913.1	LAC38	TF - Structural gene	0.111976
Pbr029686.2	AGL1	Pbr035962.1	LAC4	TF - Structural gene	0.110618
Pbr023831.1	MYB83-2	Pbr039481.1	LAC52	TF - Structural gene	0.110326
Pbr009229.1	MYB3R1	Pbr003857.1	LAC19	TF - Structural gene	0.110152
Pbr032568.1	C3H14	Pbr035962.1	LAC4	TF - Structural gene	0.10924
Pbr004921.1	MYB83	Pbr007376.1	CESA7a	TF - Structural gene	0.109159
Pbr004921.1	MYB83	Pbr039481.1	LAC52	TF - Structural gene	0.108887
Pbr032568.1	C3H14	Pbr007376.1	CESA7a	TF - Structural gene	0.108324
Pbr032568.1	C3H14	Pbr016107.1	CESA8b	TF - Structural gene	0.107808
Pbr038289.1	SPL4	Pbr040489.1	PRX3	TF - Structural gene	0.105547
Pbr004921.1	MYB83	Pbr003857.1	LAC19	TF - Structural gene	0.103601
Pbr019681.1	bHLH169	Pbr025074.1	LAC57	TF - Structural gene	0.103115
Pbr029686.2	AGL1	Pbr007376.1	CESA7a	TF - Structural gene	0.102457
Pbr014690.1	TCX2	Pbr033951.1	LAC16	TF - Structural gene	0.101755
Pbr038701.2	MYB103	Pbr030676.1	COMT20	TF - Structural gene	0.101504
Pbr014690.1	TCX2	Pbr039481.1	LAC52	TF - Structural gene	0.101203
Pbr029686.2	AGL1	Pbr011974.1	CTL3	TF - Structural gene	0.101099
Pbr019681.1	bHLH169	Pbr033951.1	LAC16	TF - Structural gene	0.100074
Pbr023831.1	MYB83-2	Pbr035962.1	LAC4	TF - Structural gene	0.100057
Pbr012624.1	PbrMYB169	Pbr012358.1	LAC5	TF - Structural gene	0.0991066
Pbr032568.1	C3H14	Pbr011974.1	CTL3	TF - Structural gene	0.0987741
Pbr032568.1	C3H14	Pbr003857.1	LAC19	TF - Structural gene	0.0982632
Pbr023831.1	MYB83-2	Pbr012358.1	LAC5	TF - Structural gene	0.0979449
Pbr004921.1	MYB83	Pbr016107.1	CESA8b	TF - Structural gene	0.097606
Pbr023831.1	MYB83-2	Pbr003857.1	LAC19	TF - Structural gene	0.0970864
Pbr013366.1	C3H15	Pbr003857.1	LAC19	TF - Structural gene	0.0970578
Pbr038701.2	MYB103	Pbr002315.3	CSE1	TF - Structural gene	0.0970404
Pbr014934.1	bHLH62	Pbr003857.1	LAC19	TF - Structural gene	0.0961573
Pbr023831.1	MYB83-2	Pbr007376.1	CESA7a	TF - Structural gene	0.0948882
Pbr013366.1	C3H15	Pbr012358.1	LAC5	TF - Structural gene	0.0936932
Pbr019681.1	bHLH169	Pbr010955.1	LAC39	TF - Structural gene	0.0925742
Pbr028319.1	MYB52-2	Pbr003857.1	LAC19	TF - Structural gene	0.0925306
Pbr037100.1	C3H14-2	Pbr012358.1	LAC5	TF - Structural gene	0.0922394
Pbr004921.1	MYB83	Pbr025074.1	LAC57	TF - Structural gene	0.0911896
Pbr037100.1	C3H14-2	Pbr016107.1	CESA8b	TF - Structural gene	0.0908165
Pbr013366.1	C3H15	Pbr011974.1	CTL3	TF - Structural gene	0.0908083
Pbr019681.1	bHLH169	Pbr003857.1	LAC19	TF - Structural gene	0.0903729
Pbr014690.1	TCX2	Pbr025074.1	LAC57	TF - Structural gene	0.0903411
Pbr032568.1	C3H14	Pbr010955.1	LAC39	TF - Structural gene	0.0893461
Pbr020666.1	MYB46	Pbr012358.1	LAC5	TF - Structural gene	0.0883671
Pbr012624.1	PbrMYB169	Pbr016107.1	CESA8b	TF - Structural gene	0.0879276
Pbr014690.1	TCX2	Pbr010955.1	LAC39	TF - Structural gene	0.0877211
Pbr038701.2	MYB103	Pbr003857.1	LAC19	TF - Structural gene	0.0871091
Pbr020666.1	MYB46	Pbr003857.1	LAC19	TF - Structural gene	0.0870845
Pbr000412.1	SND2	Pbr003857.1	LAC19	TF - Structural gene	0.0868532
Pbr032568.1	C3H14	Pbr033951.1	LAC16	TF - Structural gene	0.0864169
Pbr038701.2	MYB103	Pbr038988.1	LAC21	TF - Structural gene	0.0863674
Pbr038289.1	SPL4	Pbr039481.1	LAC52	TF - Structural gene	0.0856897
Pbr004921.1	MYB83	Pbr011974.1	CTL3	TF - Structural gene	0.0855125
Pbr014690.1	TCX2	Pbr003857.1	LAC19	TF - Structural gene	0.0848881
Pbr012624.1	PbrMYB169	Pbr003857.1	LAC19	TF - Structural gene	0.0847567
Pbr012624.1	PbrMYB169	Pbr035962.1	LAC4	TF - Structural gene	0.0845934
Pbr012624.1	PbrMYB169	Pbr011974.1	CTL3	TF - Structural gene	0.0838507
Pbr012624.1	PbrMYB169	Pbr007376.1	CESA7a	TF - Structural gene	0.0838184
Pbr023831.1	MYB83-2	Pbr025074.1	LAC57	TF - Structural gene	0.0836059
Pbr038584.1	PbrNSC	Pbr020181.1	COB4	TF - Structural gene	0.0831978
Pbr004921.1	MYB83	Pbr030676.1	COMT20	TF - Structural gene	0.0823208
Pbr020666.1	MYB46	Pbr011974.1	CTL3	TF - Structural gene	0.0822995
Pbr012624.1	PbrMYB169	Pbr034913.1	LAC38	TF - Structural gene	0.0817983
Pbr037100.1	C3H14-2	Pbr035962.1	LAC4	TF - Structural gene	0.0810519
Pbr013366.1	C3H15	Pbr007376.1	CESA7a	TF - Structural gene	0.0810028
Pbr023831.1	MYB83-2	Pbr016107.1	CESA8b	TF - Structural gene	0.0801806
Pbr020666.1	MYB46	Pbr034913.1	LAC38	TF - Structural gene	0.0796785
Pbr002239.1	MYB103-2	Pbr011043.1	CESA4a	TF - Structural gene	0.0790906
Pbr009229.1	MYB3R1	Pbr035962.1	LAC4	TF - Structural gene	0.0786235
Pbr020666.1	MYB46	Pbr007376.1	CESA7a	TF - Structural gene	0.0780428
Pbr028081.1	bZIP-59	Pbr025074.1	LAC57	TF - Structural gene	0.0774294
Pbr017399.1	SPL4-2	Pbr003857.1	LAC19	TF - Structural gene	0.0770855
Pbr002239.1	MYB103-2	Pbr032894.2	CESA4b	TF - Structural gene	0.0762213
Pbr028081.1	bZIP-59	Pbr040489.1	PRX3	TF - Structural gene	0.0755815
Pbr029686.2	AGL1	Pbr011043.1	CESA4a	TF - Structural gene	0.0755452
Pbr038584.1	PbrNSC	Pbr011974.1	CTL3	TF - Structural gene	0.0750658
Pbr038701.2	MYB103	Pbr028834.2	CCR32	TF - Structural gene	0.0738489
Pbr023831.1	MYB83-2	Pbr011974.1	CTL3	TF - Structural gene	0.0737311
Pbr002239.1	MYB103-2	Pbr020181.1	COB4	TF - Structural gene	0.0737236
Pbr037100.1	C3H14-2	Pbr007376.1	CESA7a	TF - Structural gene	0.073523
Pbr020666.1	MYB46	Pbr016107.1	CESA8b	TF - Structural gene	0.0734003
Pbr039864.1	MYB86	Pbr012358.1	LAC5	TF - Structural gene	0.0729791
Pbr017813.1	MYB46-2	Pbr011974.1	CTL3	TF - Structural gene	0.0727967
Pbr013366.1	C3H15	Pbr034913.1	LAC38	TF - Structural gene	0.0727315
Pbr013366.1	C3H15	Pbr016107.1	CESA8b	TF - Structural gene	0.0725374
Pbr038289.1	SPL4	Pbr034913.1	LAC38	TF - Structural gene	0.072254
Pbr020666.1	MYB46	Pbr035962.1	LAC4	TF - Structural gene	0.0721311
Pbr038581.1	GRF8	Pbr034913.1	LAC38	TF - Structural gene	0.0721235
Pbr000412.1	SND2	Pbr032894.2	CESA4b	TF - Structural gene	0.0721037
Pbr009229.1	MYB3R1	Pbr012358.1	LAC5	TF - Structural gene	0.0719546
Pbr013366.1	C3H15	Pbr035962.1	LAC4	TF - Structural gene	0.0713513
Pbr037100.1	C3H14-2	Pbr011974.1	CTL3	TF - Structural gene	0.0705664
Pbr012624.1	PbrMYB169	Pbr010955.1	LAC39	TF - Structural gene	0.0702431
Pbr014934.1	bHLH62	Pbr012358.1	LAC5	TF - Structural gene	0.0701552
Pbr038289.1	SPL4	Pbr003857.1	LAC19	TF - Structural gene	0.0697894
Pbr023831.1	MYB83-2	Pbr030676.1	COMT20	TF - Structural gene	0.069396
Pbr012624.1	PbrMYB169	Pbr033951.1	LAC16	TF - Structural gene	0.0684647
Pbr039864.1	MYB86	Pbr016107.1	CESA8b	TF - Structural gene	0.0680189
Pbr038581.1	GRF8	Pbr003857.1	LAC19	TF - Structural gene	0.0678478
Pbr017813.1	MYB46-2	Pbr003857.1	LAC19	TF - Structural gene	0.0677971
Pbr009229.1	MYB3R1	Pbr007376.1	CESA7a	TF - Structural gene	0.0677919
Pbr039864.1	MYB86	Pbr011974.1	CTL3	TF - Structural gene	0.0676514
Pbr014934.1	bHLH62	Pbr035962.1	LAC4	TF - Structural gene	0.0674391
Pbr028319.1	MYB52-2	Pbr033951.1	LAC16	TF - Structural gene	0.0672333
Pbr002239.1	MYB103-2	Pbr003857.1	LAC19	TF - Structural gene	0.0672256
Pbr000412.1	SND2	Pbr011043.1	CESA4a	TF - Structural gene	0.0670394
Pbr000412.1	SND2	Pbr033951.1	LAC16	TF - Structural gene	0.0667658
Pbr039864.1	MYB86	Pbr003857.1	LAC19	TF - Structural gene	0.0665486
Pbr039864.1	MYB86	Pbr034913.1	LAC38	TF - Structural gene	0.0663231
Pbr038584.1	PbrNSC	Pbr002315.3	CSE1	TF - Structural gene	0.0663209
Pbr039864.1	MYB86	Pbr035962.1	LAC4	TF - Structural gene	0.0659543
Pbr000412.1	SND2	Pbr030676.1	COMT20	TF - Structural gene	0.064916
Pbr038289.1	SPL4	Pbr033951.1	LAC16	TF - Structural gene	0.0640285
Pbr017813.1	MYB46-2	Pbr012358.1	LAC5	TF - Structural gene	0.0639479
Pbr014934.1	bHLH62	Pbr007376.1	CESA7a	TF - Structural gene	0.0637935
Pbr028319.1	MYB52-2	Pbr034913.1	LAC38	TF - Structural gene	0.0633223
Pbr017813.1	MYB46-2	Pbr007376.1	CESA7a	TF - Structural gene	0.0632496
Pbr029686.2	AGL1	Pbr032894.2	CESA4b	TF - Structural gene	0.0629684
Pbr012624.1	PbrMYB169	Pbr030676.1	COMT20	TF - Structural gene	0.0627816
Pbr017399.1	SPL4-2	Pbr012358.1	LAC5	TF - Structural gene	0.0619613
Pbr037640.1	WRKY11-3	Pbr034913.1	LAC38	TF - Structural gene	0.0618311
Pbr004921.1	MYB83	Pbr028834.2	CCR32	TF - Structural gene	0.0617596
Pbr013366.1	C3H15	Pbr033951.1	LAC16	TF - Structural gene	0.0613814
Pbr020666.1	MYB46	Pbr010955.1	LAC39	TF - Structural gene	0.0610394
Pbr020039.1	DOF5.8	Pbr011974.1	CTL3	TF - Structural gene	0.0608271
Pbr019681.1	bHLH169	Pbr012358.1	LAC5	TF - Structural gene	0.0607222
Pbr004921.1	MYB83	Pbr011043.1	CESA4a	TF - Structural gene	0.0607207
Pbr038584.1	PbrNSC	Pbr032894.2	CESA4b	TF - Structural gene	0.0605574
Pbr000412.1	SND2	Pbr020181.1	COB4	TF - Structural gene	0.0604235
Pbr037100.1	C3H14-2	Pbr011043.1	CESA4a	TF - Structural gene	0.0604215
Pbr038289.1	SPL4	Pbr010955.1	LAC39	TF - Structural gene	0.060269
Pbr038584.1	PbrNSC	Pbr016107.1	CESA8b	TF - Structural gene	0.0600446
Pbr004921.1	MYB83	Pbr038988.1	LAC21	TF - Structural gene	0.059956
Pbr015502.1	ERF3	Pbr040489.1	PRX3	TF - Structural gene	0.0595017
Pbr018492.1	YAB1	Pbr040489.1	PRX3	TF - Structural gene	0.0593067
Pbr017127.1	bHLH96	Pbr004262.1	UGT24	TF - Structural gene	0.0592803
Pbr020666.1	MYB46	Pbr033951.1	LAC16	TF - Structural gene	0.0590114
Pbr038701.2	MYB103	Pbr033951.1	LAC16	TF - Structural gene	0.0589023
Pbr032568.1	C3H14	Pbr011043.1	CESA4a	TF - Structural gene	0.0588617
Pbr042848.1	bZIP40-2	Pbr011580.1	UGT32	TF - Structural gene	0.0587312
Pbr033210.1	EIN3	Pbr011580.1	UGT32	TF - Structural gene	0.0587211
Pbr023444.1	WOX3	Pbr003857.1	LAC19	TF - Structural gene	0.0585518
Pbr028319.1	MYB52-2	Pbr030676.1	COMT20	TF - Structural gene	0.0583998
Pbr028771.1	C3H15-2	Pbr003857.1	LAC19	TF - Structural gene	0.0583853
Pbr028081.1	bZIP-59	Pbr039481.1	LAC52	TF - Structural gene	0.0581609
Pbr020666.1	MYB46	Pbr039481.1	LAC52	TF - Structural gene	0.0579316
Pbr037640.1	WRKY11-3	Pbr033951.1	LAC16	TF - Structural gene	0.0577705
Pbr019681.1	bHLH169	Pbr007376.1	CESA7a	TF - Structural gene	0.0577529
Pbr017399.1	SPL4-2	Pbr011974.1	CTL3	TF - Structural gene	0.0576916
Pbr023444.1	WOX3	Pbr034913.1	LAC38	TF - Structural gene	0.0575492
Pbr028081.1	bZIP-59	Pbr034913.1	LAC38	TF - Structural gene	0.0563223
Pbr002239.1	MYB103-2	Pbr030676.1	COMT20	TF - Structural gene	0.0560318
Pbr037640.1	WRKY11-3	Pbr025074.1	LAC57	TF - Structural gene	0.0560014
Pbr013366.1	C3H15	Pbr039481.1	LAC52	TF - Structural gene	0.055672
Pbr039864.1	MYB86	Pbr007376.1	CESA7a	TF - Structural gene	0.055472
Pbr019681.1	bHLH169	Pbr035962.1	LAC4	TF - Structural gene	0.0554455
Pbr023831.1	MYB83-2	Pbr028834.2	CCR32	TF - Structural gene	0.0552993
Pbr013366.1	C3H15	Pbr010955.1	LAC39	TF - Structural gene	0.0552771
Pbr000412.1	SND2	Pbr034913.1	LAC38	TF - Structural gene	0.0552299
Pbr033210.1	EIN3	Pbr011579.1	UGT33	TF - Structural gene	0.0550493
Pbr031306.1	MYB18	Pbr040489.1	PRX3	TF - Structural gene	0.0547876
Pbr017127.1	bHLH96	Pbr039481.1	LAC52	TF - Structural gene	0.0545073
Pbr009229.1	MYB3R1	Pbr007542.1	CESA6	TF - Structural gene	0.0544696
Pbr038581.1	GRF8	Pbr033951.1	LAC16	TF - Structural gene	0.0540533
Pbr033210.1	EIN3	Pbr013141.1	C4H2	TF - Structural gene	0.0539519
Pbr042848.1	bZIP40-2	Pbr011579.1	UGT33	TF - Structural gene	0.0536583
Pbr017813.1	MYB46-2	Pbr016107.1	CESA8b	TF - Structural gene	0.0535609
Pbr014934.1	bHLH62	Pbr007542.1	CESA6	TF - Structural gene	0.0533737
Pbr028319.1	MYB52-2	Pbr010955.1	LAC39	TF - Structural gene	0.0532849
Pbr032568.1	C3H14	Pbr030676.1	COMT20	TF - Structural gene	0.0526633
Pbr009229.1	MYB3R1	Pbr011974.1	CTL3	TF - Structural gene	0.0526284
Pbr039864.1	MYB86	Pbr033951.1	LAC16	TF - Structural gene	0.0524912
Pbr029686.2	AGL1	Pbr020181.1	COB4	TF - Structural gene	0.0521677
Pbr038701.2	MYB103	Pbr010955.1	LAC39	TF - Structural gene	0.052047
Pbr028081.1	bZIP-59	Pbr033951.1	LAC16	TF - Structural gene	0.0518645
Pbr037640.1	WRKY11-3	Pbr003857.1	LAC19	TF - Structural gene	0.0517518
Pbr019681.1	bHLH169	Pbr007542.1	CESA6	TF - Structural gene	0.0517506
Pbr017127.1	bHLH96	Pbr033934.1	PRX13	TF - Structural gene	0.0514918
Pbr037485.1	PHB	Pbr003857.1	LAC19	TF - Structural gene	0.0514514
Pbr004921.1	MYB83	Pbr032894.2	CESA4b	TF - Structural gene	0.0514227
Pbr014934.1	bHLH62	Pbr011974.1	CTL3	TF - Structural gene	0.0512835
Pbr004866.1	bHLH93-3	Pbr003857.1	LAC19	TF - Structural gene	0.0511348
Pbr039864.1	MYB86	Pbr010955.1	LAC39	TF - Structural gene	0.0511047
Pbr014690.1	TCX2	Pbr035962.1	LAC4	TF - Structural gene	0.0510611
Pbr014690.1	TCX2	Pbr007376.1	CESA7a	TF - Structural gene	0.0509933
Pbr014934.1	bHLH62	Pbr030676.1	COMT20	TF - Structural gene	0.0506001
Pbr038581.1	GRF8	Pbr039481.1	LAC52	TF - Structural gene	0.0505137
Pbr009229.1	MYB3R1	Pbr028834.2	CCR32	TF - Structural gene	0.0504458
Pbr017399.1	SPL4-2	Pbr033951.1	LAC16	TF - Structural gene	0.0503469
Pbr012624.1	PbrMYB169	Pbr011043.1	CESA4a	TF - Structural gene	0.0502224
Pbr009229.1	MYB3R1	Pbr030676.1	COMT20	TF - Structural gene	0.0501747
Pbr018492.1	YAB1	Pbr039481.1	LAC52	TF - Structural gene	0.049957
Pbr029686.2	AGL1	Pbr003857.1	LAC19	TF - Structural gene	0.0499048
Pbr028771.1	C3H15-2	Pbr039481.1	LAC52	TF - Structural gene	0.0496123
Pbr004663.1	bHLH93-2	Pbr039481.1	LAC52	TF - Structural gene	0.049567
Pbr023831.1	MYB83-2	Pbr038988.1	LAC21	TF - Structural gene	0.0491673
Pbr038701.2	MYB103	Pbr034913.1	LAC38	TF - Structural gene	0.0491539
Pbr017399.1	SPL4-2	Pbr034913.1	LAC38	TF - Structural gene	0.0491409
Pbr014690.1	TCX2	Pbr012358.1	LAC5	TF - Structural gene	0.0490985
Pbr019681.1	bHLH169	Pbr011974.1	CTL3	TF - Structural gene	0.0490613
Pbr000412.1	SND2	Pbr010955.1	LAC39	TF - Structural gene	0.0489661
Pbr018492.1	YAB1	Pbr003857.1	LAC19	TF - Structural gene	0.0487915
Pbr032568.1	C3H14	Pbr039481.1	LAC52	TF - Structural gene	0.0487356
Pbr038584.1	PbrNSC	Pbr007376.1	CESA7a	TF - Structural gene	0.0484823
Pbr037716.1	bHLH93-4	Pbr004262.1	UGT24	TF - Structural gene	0.0483744
Pbr028319.1	MYB52-2	Pbr032894.2	CESA4b	TF - Structural gene	0.0482411
Pbr017399.1	SPL4-2	Pbr007376.1	CESA7a	TF - Structural gene	0.0482223
Pbr012624.1	PbrMYB169	Pbr032894.2	CESA4b	TF - Structural gene	0.0480875
Pbr002239.1	MYB103-2	Pbr033951.1	LAC16	TF - Structural gene	0.0476692
Pbr002239.1	MYB103-2	Pbr002315.3	CSE1	TF - Structural gene	0.047598
Pbr038289.1	SPL4	Pbr025074.1	LAC57	TF - Structural gene	0.0474067
Pbr000412.1	SND2	Pbr002315.3	CSE1	TF - Structural gene	0.0473628
Pbr009229.1	MYB3R1	Pbr016107.1	CESA8b	TF - Structural gene	0.0473437
Pbr012624.1	PbrMYB169	Pbr028834.2	CCR32	TF - Structural gene	0.0472364
Pbr023444.1	WOX3	Pbr011974.1	CTL3	TF - Structural gene	0.0471077
Pbr004663.1	bHLH93-2	Pbr040489.1	PRX3	TF - Structural gene	0.0470763
Pbr028319.1	MYB52-2	Pbr011043.1	CESA4a	TF - Structural gene	0.0469694
Pbr038581.1	GRF8	Pbr040489.1	PRX3	TF - Structural gene	0.0467959
Pbr037716.1	bHLH93-4	Pbr033934.1	PRX13	TF - Structural gene	0.0466846
Pbr023831.1	MYB83-2	Pbr011043.1	CESA4a	TF - Structural gene	0.0466748
Pbr017813.1	MYB46-2	Pbr035962.1	LAC4	TF - Structural gene	0.0462695
Pbr020039.1	DOF5.8	Pbr012358.1	LAC5	TF - Structural gene	0.0461008
Pbr017127.1	bHLH96	Pbr040489.1	PRX3	TF - Structural gene	0.045931
Pbr007875.1	LBD36	Pbr003857.1	LAC19	TF - Structural gene	0.0456971
Pbr032568.1	C3H14	Pbr038988.1	LAC21	TF - Structural gene	0.0456728
Pbr037485.1	PHB	Pbr039481.1	LAC52	TF - Structural gene	0.0456716
Pbr028319.1	MYB52-2	Pbr013445.1	4CL4	TF - Structural gene	0.0452363
Pbr020039.1	DOF5.8	Pbr016107.1	CESA8b	TF - Structural gene	0.0452116
Pbr014934.1	bHLH62	Pbr016107.1	CESA8b	TF - Structural gene	0.0451646
Pbr028081.1	bZIP-59	Pbr003857.1	LAC19	TF - Structural gene	0.0451407
Pbr037100.1	C3H14-2	Pbr032894.2	CESA4b	TF - Structural gene	0.0449884
Pbr036591.1	MYB83-3	Pbr011974.1	CTL3	TF - Structural gene	0.0448892
Pbr012624.1	PbrMYB169	Pbr038988.1	LAC21	TF - Structural gene	0.0445918
Pbr015502.1	ERF3	Pbr039481.1	LAC52	TF - Structural gene	0.0445843
Pbr012624.1	PbrMYB169	Pbr013445.1	4CL4	TF - Structural gene	0.0445197
Pbr023444.1	WOX3	Pbr012358.1	LAC5	TF - Structural gene	0.044382
Pbr014690.1	TCX2	Pbr007542.1	CESA6	TF - Structural gene	0.0443627
Pbr010809.1	ERF4	Pbr034913.1	LAC38	TF - Structural gene	0.0442997
Pbr019681.1	bHLH169	Pbr030676.1	COMT20	TF - Structural gene	0.0440949
Pbr000412.1	SND2	Pbr013445.1	4CL4	TF - Structural gene	0.0440594
Pbr038701.2	MYB103	Pbr017290.1	C4H1	TF - Structural gene	0.0439813
Pbr017399.1	SPL4-2	Pbr035962.1	LAC4	TF - Structural gene	0.0438745
Pbr025448.2	GT-b	Pbr004262.1	UGT24	TF - Structural gene	0.0438603
Pbr023444.1	WOX3	Pbr010955.1	LAC39	TF - Structural gene	0.0438592
Pbr032568.1	C3H14	Pbr032894.2	CESA4b	TF - Structural gene	0.0438011
Pbr038584.1	PbrNSC	Pbr012358.1	LAC5	TF - Structural gene	0.0435881
Pbr017399.1	SPL4-2	Pbr039481.1	LAC52	TF - Structural gene	0.0435175
Pbr038584.1	PbrNSC	Pbr017290.1	C4H1	TF - Structural gene	0.0434567
Pbr014690.1	TCX2	Pbr028834.2	CCR32	TF - Structural gene	0.043423
Pbr028319.1	MYB52-2	Pbr038988.1	LAC21	TF - Structural gene	0.0433762
Pbr038289.1	SPL4	Pbr012358.1	LAC5	TF - Structural gene	0.0432093
Pbr002239.1	MYB103-2	Pbr013445.1	4CL4	TF - Structural gene	0.0431273
Pbr004663.1	bHLH93-2	Pbr004262.1	UGT24	TF - Structural gene	0.0430529
Pbr038289.1	SPL4	Pbr007376.1	CESA7a	TF - Structural gene	0.0426757
Pbr028319.1	MYB52-2	Pbr002315.3	CSE1	TF - Structural gene	0.0425303
Pbr006809.1	AGL47	Pbr011580.1	UGT32	TF - Structural gene	0.0423546
Pbr041836.1	ARF4	Pbr030463.1	CESA10	TF - Structural gene	0.0423358
Pbr002239.1	MYB103-2	Pbr034913.1	LAC38	TF - Structural gene	0.0421153
Pbr028081.1	bZIP-59	Pbr007542.1	CESA6	TF - Structural gene	0.0420694
Pbr017533.1	MYB42	Pbr003857.1	LAC19	TF - Structural gene	0.042011
Pbr002239.1	MYB103-2	Pbr010955.1	LAC39	TF - Structural gene	0.041704
Pbr029686.2	AGL1	Pbr033951.1	LAC16	TF - Structural gene	0.0416178
Pbr014690.1	TCX2	Pbr011974.1	CTL3	TF - Structural gene	0.0414518
Pbr035927.1	MYB1	Pbr011580.1	UGT32	TF - Structural gene	0.0413219
Pbr004866.1	bHLH93-3	Pbr039481.1	LAC52	TF - Structural gene	0.0412556
Pbr017399.1	SPL4-2	Pbr016107.1	CESA8b	TF - Structural gene	0.0412324
Pbr023831.1	MYB83-2	Pbr032894.2	CESA4b	TF - Structural gene	0.0410876
Pbr008854.1	DOF1.7	Pbr011974.1	CTL3	TF - Structural gene	0.0410793
Pbr023444.1	WOX3	Pbr033951.1	LAC16	TF - Structural gene	0.040892
Pbr029686.2	AGL1	Pbr030676.1	COMT20	TF - Structural gene	0.0408275
Pbr015502.1	ERF3	Pbr003857.1	LAC19	TF - Structural gene	0.0406693
Pbr037100.1	C3H14-2	Pbr020181.1	COB4	TF - Structural gene	0.0405873
Pbr023444.1	WOX3	Pbr039481.1	LAC52	TF - Structural gene	0.0405304
Pbr008854.1	DOF1.7	Pbr003857.1	LAC19	TF - Structural gene	0.0404692
Pbr028081.1	bZIP-59	Pbr010955.1	LAC39	TF - Structural gene	0.0402093
Pbr038584.1	PbrNSC	Pbr035962.1	LAC4	TF - Structural gene	0.0400085
Pbr028771.1	C3H15-2	Pbr034913.1	LAC38	TF - Structural gene	0.0399946
Pbr012624.1	PbrMYB169	Pbr002315.3	CSE1	TF - Structural gene	0.0397744
Pbr023444.1	WOX3	Pbr025074.1	LAC57	TF - Structural gene	0.0397726
Pbr038581.1	GRF8	Pbr012358.1	LAC5	TF - Structural gene	0.0396193
Pbr013209.1	OBF1	Pbr003857.1	LAC19	TF - Structural gene	0.0395661
Pbr019681.1	bHLH169	Pbr004262.1	UGT24	TF - Structural gene	0.0395089
Pbr019681.1	bHLH169	Pbr016107.1	CESA8b	TF - Structural gene	0.0394459
Pbr004866.1	bHLH93-3	Pbr034913.1	LAC38	TF - Structural gene	0.0394066
Pbr015502.1	ERF3	Pbr034913.1	LAC38	TF - Structural gene	0.0393195
Pbr002239.1	MYB103-2	Pbr038988.1	LAC21	TF - Structural gene	0.0391203
Pbr037485.1	PHB	Pbr040489.1	PRX3	TF - Structural gene	0.039039
Pbr007875.1	LBD36	Pbr011974.1	CTL3	TF - Structural gene	0.0389236
Pbr014934.1	bHLH62	Pbr028834.2	CCR32	TF - Structural gene	0.0388733
Pbr020039.1	DOF5.8	Pbr007376.1	CESA7a	TF - Structural gene	0.038723
Pbr037485.1	PHB	Pbr004262.1	UGT24	TF - Structural gene	0.0386344
Pbr023444.1	WOX3	Pbr035962.1	LAC4	TF - Structural gene	0.0382058
Pbr004921.1	MYB83	Pbr013445.1	4CL4	TF - Structural gene	0.0380626
Pbr028319.1	MYB52-2	Pbr020181.1	COB4	TF - Structural gene	0.0380387
Pbr038289.1	SPL4	Pbr035962.1	LAC4	TF - Structural gene	0.0380184
Pbr025302.1	ERF9	Pbr011974.1	CTL3	TF - Structural gene	0.0379838
Pbr019681.1	bHLH169	Pbr028834.2	CCR32	TF - Structural gene	0.0378989
Pbr027474.1	ARR2	Pbr011580.1	UGT32	TF - Structural gene	0.0377798
Pbr001646.1	bHLH93	Pbr004262.1	UGT24	TF - Structural gene	0.0377711
Pbr017127.1	bHLH96	Pbr003857.1	LAC19	TF - Structural gene	0.0377647
Pbr004663.1	bHLH93-2	Pbr003857.1	LAC19	TF - Structural gene	0.0377082
Pbr004921.1	MYB83	Pbr002315.3	CSE1	TF - Structural gene	0.0375257
Pbr017127.1	bHLH96	Pbr007542.1	CESA6	TF - Structural gene	0.0374089
Pbr029686.2	AGL1	Pbr034913.1	LAC38	TF - Structural gene	0.0373004
Pbr010809.1	ERF4	Pbr033951.1	LAC16	TF - Structural gene	0.0371114
Pbr012624.1	PbrMYB169	Pbr039481.1	LAC52	TF - Structural gene	0.0369971
Pbr020039.1	DOF5.8	Pbr003857.1	LAC19	TF - Structural gene	0.0369916
Pbr039864.1	MYB86	Pbr030676.1	COMT20	TF - Structural gene	0.0368823
Pbr020666.1	MYB46	Pbr030676.1	COMT20	TF - Structural gene	0.0368095
Pbr001646.1	bHLH93	Pbr033934.1	PRX13	TF - Structural gene	0.0367651
Pbr018492.1	YAB1	Pbr034913.1	LAC38	TF - Structural gene	0.0366728
Pbr037100.1	C3H14-2	Pbr010955.1	LAC39	TF - Structural gene	0.0366378
Pbr017813.1	MYB46-2	Pbr039481.1	LAC52	TF - Structural gene	0.0366371
Pbr037100.1	C3H14-2	Pbr003857.1	LAC19	TF - Structural gene	0.0366122
Pbr004663.1	bHLH93-2	Pbr007542.1	CESA6	TF - Structural gene	0.0365147
Pbr036591.1	MYB83-3	Pbr016107.1	CESA8b	TF - Structural gene	0.0365019
Pbr009229.1	MYB3R1	Pbr038988.1	LAC21	TF - Structural gene	0.0364858
Pbr027610.1	PTL	Pbr003857.1	LAC19	TF - Structural gene	0.0364133
Pbr004663.1	bHLH93-2	Pbr033934.1	PRX13	TF - Structural gene	0.0364028
Pbr010560.1	HAP5A	Pbr003857.1	LAC19	TF - Structural gene	0.0362799
Pbr022708.1	ERF72	Pbr011580.1	UGT32	TF - Structural gene	0.0361705
Pbr028771.1	C3H15-2	Pbr040489.1	PRX3	TF - Structural gene	0.0360919
Pbr038581.1	GRF8	Pbr025074.1	LAC57	TF - Structural gene	0.0360685
Pbr036591.1	MYB83-3	Pbr012358.1	LAC5	TF - Structural gene	0.0360502
Pbr013296.1	LBD42	Pbr016853.1	PRX70	TF - Structural gene	0.0359753
Pbr032568.1	C3H14	Pbr013445.1	4CL4	TF - Structural gene	0.0358242
Pbr012624.1	PbrMYB169	Pbr020181.1	COB4	TF - Structural gene	0.0357528
Pbr019681.1	bHLH169	Pbr033934.1	PRX13	TF - Structural gene	0.0356501
Pbr038581.1	GRF8	Pbr007376.1	CESA7a	TF - Structural gene	0.0354299
Pbr013209.1	OBF1	Pbr039481.1	LAC52	TF - Structural gene	0.0354071
Pbr020039.1	DOF5.8	Pbr035962.1	LAC4	TF - Structural gene	0.0352767
Pbr032568.1	C3H14	Pbr028834.2	CCR32	TF - Structural gene	0.0352243
Pbr011369.1	MYB109	Pbr003857.1	LAC19	TF - Structural gene	0.0350968
Pbr010560.1	HAP5A	Pbr033934.1	PRX13	TF - Structural gene	0.0350622
Pbr004866.1	bHLH93-3	Pbr004262.1	UGT24	TF - Structural gene	0.0349624
Pbr029686.2	AGL1	Pbr010955.1	LAC39	TF - Structural gene	0.0348852
Pbr007875.1	LBD36	Pbr007376.1	CESA7a	TF - Structural gene	0.0348496
Pbr023444.1	WOX3	Pbr016107.1	CESA8b	TF - Structural gene	0.034841
Pbr010809.1	ERF4	Pbr003857.1	LAC19	TF - Structural gene	0.0347694
Pbr037100.1	C3H14-2	Pbr034913.1	LAC38	TF - Structural gene	0.0346028
Pbr038581.1	GRF8	Pbr010955.1	LAC39	TF - Structural gene	0.0345241
Pbr009953.1	HSFA6b	Pbr003857.1	LAC19	TF - Structural gene	0.0340672
Pbr014690.1	TCX2	Pbr016107.1	CESA8b	TF - Structural gene	0.0339174
Pbr017813.1	MYB46-2	Pbr002315.3	CSE1	TF - Structural gene	0.0338471
Pbr003750.1	RF2b	Pbr025074.1	LAC57	TF - Structural gene	0.0336692
Pbr020039.1	DOF5.8	Pbr002315.3	CSE1	TF - Structural gene	0.0336442
Pbr014690.1	TCX2	Pbr030676.1	COMT20	TF - Structural gene	0.0334844
Pbr023444.1	WOX3	Pbr007376.1	CESA7a	TF - Structural gene	0.0334689
Pbr028771.1	C3H15-2	Pbr012358.1	LAC5	TF - Structural gene	0.0334039
Pbr037640.1	WRKY11-3	Pbr012358.1	LAC5	TF - Structural gene	0.033345
Pbr004866.1	bHLH93-3	Pbr011974.1	CTL3	TF - Structural gene	0.0333447
Pbr036591.1	MYB83-3	Pbr035962.1	LAC4	TF - Structural gene	0.0333406
Pbr020666.1	MYB46	Pbr032894.2	CESA4b	TF - Structural gene	0.0333301
Pbr040090.1	DOF4.6	Pbr004262.1	UGT24	TF - Structural gene	0.0333066
Pbr004866.1	bHLH93-3	Pbr025074.1	LAC57	TF - Structural gene	0.0332903
Pbr025448.2	GT-b	Pbr016853.1	PRX70	TF - Structural gene	0.0332739
Pbr007875.1	LBD36	Pbr012358.1	LAC5	TF - Structural gene	0.033239
Pbr031306.1	MYB18	Pbr039481.1	LAC52	TF - Structural gene	0.0332368
Pbr014120.1	CPRF1	Pbr003857.1	LAC19	TF - Structural gene	0.0332047
Pbr025302.1	ERF9	Pbr003857.1	LAC19	TF - Structural gene	0.0331926
Pbr013366.1	C3H15	Pbr030676.1	COMT20	TF - Structural gene	0.0331213
Pbr037485.1	PHB	Pbr012358.1	LAC5	TF - Structural gene	0.0330806
Pbr010560.1	HAP5A	Pbr004262.1	UGT24	TF - Structural gene	0.0329544
Pbr025302.1	ERF9	Pbr012358.1	LAC5	TF - Structural gene	0.0328509
Pbr023831.1	MYB83-2	Pbr002315.3	CSE1	TF - Structural gene	0.0328243
Pbr014934.1	bHLH62	Pbr038988.1	LAC21	TF - Structural gene	0.0327222
Pbr037485.1	PHB	Pbr034913.1	LAC38	TF - Structural gene	0.0325477
Pbr020024.1	ERF3-2	Pbr033934.1	PRX13	TF - Structural gene	0.0325327
Pbr037640.1	WRKY11-3	Pbr010955.1	LAC39	TF - Structural gene	0.0325249
Pbr041079.1	LBD4	Pbr033934.1	PRX13	TF - Structural gene	0.0324369
Pbr038289.1	SPL4	Pbr011974.1	CTL3	TF - Structural gene	0.0323981
Pbr004866.1	bHLH93-3	Pbr033934.1	PRX13	TF - Structural gene	0.0323703
Pbr003750.1	RF2b	Pbr003857.1	LAC19	TF - Structural gene	0.0323265
Pbr008854.1	DOF1.7	Pbr012358.1	LAC5	TF - Structural gene	0.0323145
Pbr038701.2	MYB103	Pbr004262.1	UGT24	TF - Structural gene	0.0322216
Pbr029686.2	AGL1	Pbr013445.1	4CL4	TF - Structural gene	0.0322004
Pbr017127.1	bHLH96	Pbr025074.1	LAC57	TF - Structural gene	0.0321759
Pbr015502.1	ERF3	Pbr025074.1	LAC57	TF - Structural gene	0.0321349
Pbr029686.2	AGL1	Pbr002315.3	CSE1	TF - Structural gene	0.0320363
Pbr038289.1	SPL4	Pbr007542.1	CESA6	TF - Structural gene	0.0319848
Pbr041474.1	HSFA2	Pbr030463.1	CESA10	TF - Structural gene	0.0318789
Pbr020666.1	MYB46	Pbr028834.2	CCR32	TF - Structural gene	0.0316964
Pbr008748.1	MYB73	Pbr039481.1	LAC52	TF - Structural gene	0.0315368
Pbr023831.1	MYB83-2	Pbr007542.1	CESA6	TF - Structural gene	0.0314907
Pbr020666.1	MYB46	Pbr040489.1	PRX3	TF - Structural gene	0.0313239
Pbr015502.1	ERF3	Pbr007542.1	CESA6	TF - Structural gene	0.0312145
Pbr028771.1	C3H15-2	Pbr011974.1	CTL3	TF - Structural gene	0.0311975
Pbr037640.1	WRKY11-3	Pbr039481.1	LAC52	TF - Structural gene	0.0311244
Pbr038581.1	GRF8	Pbr011974.1	CTL3	TF - Structural gene	0.0308726
Pbr013366.1	C3H15	Pbr002315.3	CSE1	TF - Structural gene	0.0308574
Pbr020250.1	MYB1R1	Pbr033934.1	PRX13	TF - Structural gene	0.0308556
Pbr036591.1	MYB83-3	Pbr003857.1	LAC19	TF - Structural gene	0.0308152
Pbr040090.1	DOF4.6	Pbr033934.1	PRX13	TF - Structural gene	0.030751
Pbr017399.1	SPL4-2	Pbr010955.1	LAC39	TF - Structural gene	0.0307465
Pbr037485.1	PHB	Pbr011974.1	CTL3	TF - Structural gene	0.0307261
Pbr039176.1	MYB1R1-2	Pbr017290.1	C4H1	TF - Structural gene	0.0306498
Pbr028771.1	C3H15-2	Pbr033951.1	LAC16	TF - Structural gene	0.0306056
Pbr039176.1	MYB1R1-2	Pbr020181.1	COB4	TF - Structural gene	0.030594
Pbr027610.1	PTL	Pbr011974.1	CTL3	TF - Structural gene	0.0305619
Pbr017533.1	MYB42	Pbr011974.1	CTL3	TF - Structural gene	0.0305495
Pbr025448.2	GT-b	Pbr033934.1	PRX13	TF - Structural gene	0.0305471
Pbr008748.1	MYB73	Pbr040489.1	PRX3	TF - Structural gene	0.0305459
Pbr017813.1	MYB46-2	Pbr034913.1	LAC38	TF - Structural gene	0.0304835
Pbr004866.1	bHLH93-3	Pbr012358.1	LAC5	TF - Structural gene	0.0304791
Pbr028771.1	C3H15-2	Pbr007376.1	CESA7a	TF - Structural gene	0.0304152
Pbr032568.1	C3H14	Pbr040489.1	PRX3	TF - Structural gene	0.0303788
Pbr017399.1	SPL4-2	Pbr025074.1	LAC57	TF - Structural gene	0.0303685
Pbr014934.1	bHLH62	Pbr004262.1	UGT24	TF - Structural gene	0.0303679
Pbr036591.1	MYB83-3	Pbr007376.1	CESA7a	TF - Structural gene	0.030304
Pbr011369.1	MYB109	Pbr011974.1	CTL3	TF - Structural gene	0.0301918
Pbr013366.1	C3H15	Pbr028834.2	CCR32	TF - Structural gene	0.0301912
Pbr037485.1	PHB	Pbr007376.1	CESA7a	TF - Structural gene	0.0299944
Pbr037100.1	C3H14-2	Pbr033951.1	LAC16	TF - Structural gene	0.0299384
Pbr004866.1	bHLH93-3	Pbr033951.1	LAC16	TF - Structural gene	0.029932
Pbr036591.1	MYB83-3	Pbr034913.1	LAC38	TF - Structural gene	0.0298686
Pbr036591.1	MYB83-3	Pbr010955.1	LAC39	TF - Structural gene	0.0298123
Pbr038581.1	GRF8	Pbr035962.1	LAC4	TF - Structural gene	0.0298009
Pbr017399.1	SPL4-2	Pbr030676.1	COMT20	TF - Structural gene	0.0297786
Pbr037485.1	PHB	Pbr033934.1	PRX13	TF - Structural gene	0.0297202
Pbr008854.1	DOF1.7	Pbr007376.1	CESA7a	TF - Structural gene	0.0295846
Pbr020666.1	MYB46	Pbr002315.3	CSE1	TF - Structural gene	0.0295025
Pbr017813.1	MYB46-2	Pbr033951.1	LAC16	TF - Structural gene	0.029495
Pbr023831.1	MYB83-2	Pbr013445.1	4CL4	TF - Structural gene	0.029432
Pbr038584.1	PbrNSC	Pbr003857.1	LAC19	TF - Structural gene	0.0294297
Pbr013366.1	C3H15	Pbr040489.1	PRX3	TF - Structural gene	0.0293665
Pbr018492.1	YAB1	Pbr033951.1	LAC16	TF - Structural gene	0.0293001
Pbr014934.1	bHLH62	Pbr033934.1	PRX13	TF - Structural gene	0.0291368
Pbr004921.1	MYB83	Pbr004262.1	UGT24	TF - Structural gene	0.0290543
Pbr013366.1	C3H15	Pbr032894.2	CESA4b	TF - Structural gene	0.0290193
Pbr039864.1	MYB86	Pbr025074.1	LAC57	TF - Structural gene	0.0289898
Pbr013296.1	LBD42	Pbr004262.1	UGT24	TF - Structural gene	0.0289432
Pbr023444.1	WOX3	Pbr004262.1	UGT24	TF - Structural gene	0.0288881
Pbr032568.1	C3H14	Pbr002315.3	CSE1	TF - Structural gene	0.0288546
Pbr018492.1	YAB1	Pbr010955.1	LAC39	TF - Structural gene	0.0288392
Pbr020250.1	MYB1R1	Pbr004262.1	UGT24	TF - Structural gene	0.0287756
Pbr023831.1	MYB83-2	Pbr004262.1	UGT24	TF - Structural gene	0.0287219
Pbr013133.1	RF2b-2	Pbr025074.1	LAC57	TF - Structural gene	0.0285518
Pbr016185.1	PTI5-2	Pbr011579.1	UGT33	TF - Structural gene	0.0285417
Pbr037852.1	ASR3	Pbr033934.1	PRX13	TF - Structural gene	0.0284646
Pbr018492.1	YAB1	Pbr012358.1	LAC5	TF - Structural gene	0.0284276
Pbr015502.1	ERF3	Pbr033951.1	LAC16	TF - Structural gene	0.0283857
Pbr007875.1	LBD36	Pbr016107.1	CESA8b	TF - Structural gene	0.0283832
Pbr038289.1	SPL4	Pbr030676.1	COMT20	TF - Structural gene	0.0283671
Pbr020666.1	MYB46	Pbr011043.1	CESA4a	TF - Structural gene	0.0282927
Pbr019681.1	bHLH169	Pbr038988.1	LAC21	TF - Structural gene	0.0282543
Pbr010809.1	ERF4	Pbr040489.1	PRX3	TF - Structural gene	0.0282149
Pbr016659.1	KAN1	Pbr033934.1	PRX13	TF - Structural gene	0.0281872
Pbr010560.1	HAP5A	Pbr039481.1	LAC52	TF - Structural gene	0.0281449
Pbr017813.1	MYB46-2	Pbr032894.2	CESA4b	TF - Structural gene	0.0281125
Pbr038289.1	SPL4	Pbr016107.1	CESA8b	TF - Structural gene	0.0280998
Pbr017399.1	SPL4-2	Pbr033934.1	PRX13	TF - Structural gene	0.0280683
Pbr030476.1	bZIP40	Pbr013141.1	C4H2	TF - Structural gene	0.028042
Pbr014064.1	GAI1	Pbr030463.1	CESA10	TF - Structural gene	0.0279401
Pbr037852.1	ASR3	Pbr041299.1	FRA3	TF - Structural gene	0.0278979
Pbr017127.1	bHLH96	Pbr034913.1	LAC38	TF - Structural gene	0.027886
Pbr028319.1	MYB52-2	Pbr028834.2	CCR32	TF - Structural gene	0.0278567
Pbr041663.1	HBP1b-2	Pbr027708.1	4CL15	TF - Structural gene	0.0276441
Pbr010809.1	ERF4	Pbr039481.1	LAC52	TF - Structural gene	0.0276373
Pbr017399.1	SPL4-2	Pbr004262.1	UGT24	TF - Structural gene	0.0275211
Pbr037485.1	PHB	Pbr010955.1	LAC39	TF - Structural gene	0.0274489
Pbr003750.1	RF2b	Pbr039481.1	LAC52	TF - Structural gene	0.0274334
Pbr018492.1	YAB1	Pbr025074.1	LAC57	TF - Structural gene	0.027431
Pbr000412.1	SND2	Pbr038988.1	LAC21	TF - Structural gene	0.0273957
Pbr017533.1	MYB42	Pbr012358.1	LAC5	TF - Structural gene	0.0273808
Pbr017127.1	bHLH96	Pbr010955.1	LAC39	TF - Structural gene	0.0273771
Pbr003802.1	PRHA	Pbr030463.1	CESA10	TF - Structural gene	0.0273522
Pbr039176.1	MYB1R1-2	Pbr011974.1	CTL3	TF - Structural gene	0.0273072
Pbr037640.1	WRKY11-3	Pbr035962.1	LAC4	TF - Structural gene	0.0272319
Pbr036591.1	MYB83-3	Pbr004262.1	UGT24	TF - Structural gene	0.0271243
Pbr003868.1	SCL33	Pbr011580.1	UGT32	TF - Structural gene	0.0270923
Pbr013209.1	OBF1	Pbr040489.1	PRX3	TF - Structural gene	0.0270482
Pbr032769.1	C3H48	Pbr011580.1	UGT32	TF - Structural gene	0.0270325
Pbr040090.1	DOF4.6	Pbr003857.1	LAC19	TF - Structural gene	0.026991
Pbr039864.1	MYB86	Pbr038988.1	LAC21	TF - Structural gene	0.026927
Pbr004921.1	MYB83	Pbr007542.1	CESA6	TF - Structural gene	0.0268845
Pbr039176.1	MYB1R1-2	Pbr002315.3	CSE1	TF - Structural gene	0.0268384
Pbr025302.1	ERF9	Pbr007376.1	CESA7a	TF - Structural gene	0.0268241
Pbr031306.1	MYB18	Pbr003857.1	LAC19	TF - Structural gene	0.0266948
Pbr041663.1	HBP1b-2	Pbr035186.1	PRX2	TF - Structural gene	0.0266369
Pbr017533.1	MYB42	Pbr007376.1	CESA7a	TF - Structural gene	0.0266314
Pbr038620.1	ERF2	Pbr033934.1	PRX13	TF - Structural gene	0.0265532
Pbr032568.1	C3H14	Pbr020181.1	COB4	TF - Structural gene	0.0265342
Pbr020666.1	MYB46	Pbr020181.1	COB4	TF - Structural gene	0.0265099
Pbr020666.1	MYB46	Pbr004262.1	UGT24	TF - Structural gene	0.0264905
Pbr013366.1	C3H15	Pbr004262.1	UGT24	TF - Structural gene	0.0264601
Pbr039864.1	MYB86	Pbr039481.1	LAC52	TF - Structural gene	0.0264206
Pbr017533.1	MYB42	Pbr030463.1	CESA10	TF - Structural gene	0.0263849
Pbr000381.1	LEC2	Pbr030463.1	CESA10	TF - Structural gene	0.0263834
Pbr012624.1	PbrMYB169	Pbr025074.1	LAC57	TF - Structural gene	0.026345
Pbr003750.1	RF2b	Pbr040489.1	PRX3	TF - Structural gene	0.0263329
Pbr025302.1	ERF9	Pbr016107.1	CESA8b	TF - Structural gene	0.0262893
Pbr016659.1	KAN1	Pbr004262.1	UGT24	TF - Structural gene	0.0262515
Pbr017813.1	MYB46-2	Pbr033934.1	PRX13	TF - Structural gene	0.0262354
Pbr017399.1	SPL4-2	Pbr040489.1	PRX3	TF - Structural gene	0.0262278
Pbr038620.1	ERF2	Pbr004262.1	UGT24	TF - Structural gene	0.0262112
Pbr037100.1	C3H14-2	Pbr030676.1	COMT20	TF - Structural gene	0.0261818
Pbr023444.1	WOX3	Pbr033934.1	PRX13	TF - Structural gene	0.0260726
Pbr041663.1	HBP1b-2	Pbr010181.1	CAD17	TF - Structural gene	0.0260706
Pbr032568.1	C3H14	Pbr025074.1	LAC57	TF - Structural gene	0.0259745
Pbr008854.1	DOF1.7	Pbr016107.1	CESA8b	TF - Structural gene	0.0258712
Pbr013133.1	RF2b-2	Pbr003857.1	LAC19	TF - Structural gene	0.0257824
Pbr021389.1	ASL6	Pbr030463.1	CESA10	TF - Structural gene	0.025764
Pbr005862.1	BPC6	Pbr013141.1	C4H2	TF - Structural gene	0.0256834
Pbr027610.1	PTL	Pbr012358.1	LAC5	TF - Structural gene	0.0256473
Pbr007875.1	LBD36	Pbr039481.1	LAC52	TF - Structural gene	0.0255243
Pbr038584.1	PbrNSC	Pbr013445.1	4CL4	TF - Structural gene	0.0254264
Pbr028081.1	bZIP-59	Pbr012358.1	LAC5	TF - Structural gene	0.0254043
Pbr015653.1	GT-a	Pbr030463.1	CESA10	TF - Structural gene	0.0253464
Pbr038584.1	PbrNSC	Pbr011043.1	CESA4a	TF - Structural gene	0.0252986
Pbr011369.1	MYB109	Pbr002315.3	CSE1	TF - Structural gene	0.0252972
Pbr037485.1	PHB	Pbr033951.1	LAC16	TF - Structural gene	0.0252604
Pbr017533.1	MYB42	Pbr002315.3	CSE1	TF - Structural gene	0.0252435
Pbr020039.1	DOF5.8	Pbr020181.1	COB4	TF - Structural gene	0.0252414
Pbr017813.1	MYB46-2	Pbr004262.1	UGT24	TF - Structural gene	0.0252207
Pbr038584.1	PbrNSC	Pbr030676.1	COMT20	TF - Structural gene	0.0252101
Pbr041663.1	HBP1b-2	Pbr041299.1	FRA3	TF - Structural gene	0.0252063
Pbr004866.1	bHLH93-3	Pbr010955.1	LAC39	TF - Structural gene	0.0251935
Pbr037640.1	WRKY11-3	Pbr011974.1	CTL3	TF - Structural gene	0.0250999
Pbr020024.1	ERF3-2	Pbr004262.1	UGT24	TF - Structural gene	0.0250977
Pbr035927.1	MYB1	Pbr011579.1	UGT33	TF - Structural gene	0.0250742
Pbr030476.1	bZIP40	Pbr011579.1	UGT33	TF - Structural gene	0.0249694
Pbr030476.1	bZIP40	Pbr011580.1	UGT32	TF - Structural gene	0.0249377
Pbr002239.1	MYB103-2	Pbr028834.2	CCR32	TF - Structural gene	0.0249164
Pbr017813.1	MYB46-2	Pbr010955.1	LAC39	TF - Structural gene	0.024895
Pbr013366.1	C3H15	Pbr025074.1	LAC57	TF - Structural gene	0.0248881
Pbr004921.1	MYB83	Pbr020181.1	COB4	TF - Structural gene	0.0247948
Pbr029686.2	AGL1	Pbr038988.1	LAC21	TF - Structural gene	0.0246958
Pbr027474.1	ARR2	Pbr011579.1	UGT33	TF - Structural gene	0.0246724
Pbr013366.1	C3H15	Pbr033934.1	PRX13	TF - Structural gene	0.0246424
Pbr013366.1	C3H15	Pbr011043.1	CESA4a	TF - Structural gene	0.0246059
Pbr027610.1	PTL	Pbr007376.1	CESA7a	TF - Structural gene	0.0245563
Pbr020204.1	bHLH46	Pbr003857.1	LAC19	TF - Structural gene	0.024513
Pbr037640.1	WRKY11-3	Pbr007376.1	CESA7a	TF - Structural gene	0.0244334
Pbr037852.1	ASR3	Pbr011595.1	CCR11	TF - Structural gene	0.0243965
Pbr038701.2	MYB103	Pbr041372.1	LAC2	TF - Structural gene	0.0243786
Pbr013186.1	bHLH102	Pbr010181.1	CAD17	TF - Structural gene	0.024263
Pbr038581.1	GRF8	Pbr016107.1	CESA8b	TF - Structural gene	0.0242591
Pbr003750.1	RF2b	Pbr033934.1	PRX13	TF - Structural gene	0.0242581
Pbr008854.1	DOF1.7	Pbr002315.3	CSE1	TF - Structural gene	0.0241021
Pbr042646.1	C3H14-3	Pbr011580.1	UGT32	TF - Structural gene	0.0240912
Pbr038570.1	bHLH113	Pbr033934.1	PRX13	TF - Structural gene	0.0240461
Pbr008854.1	DOF1.7	Pbr033934.1	PRX13	TF - Structural gene	0.0240088
Pbr013209.1	OBF1	Pbr033934.1	PRX13	TF - Structural gene	0.0239896
Pbr011369.1	MYB109	Pbr012358.1	LAC5	TF - Structural gene	0.0239592
Pbr036591.1	MYB83-3	Pbr039481.1	LAC52	TF - Structural gene	0.0239386
Pbr017127.1	bHLH96	Pbr033951.1	LAC16	TF - Structural gene	0.0239361
Pbr019681.1	bHLH169	Pbr002315.3	CSE1	TF - Structural gene	0.02392
Pbr017127.1	bHLH96	Pbr011974.1	CTL3	TF - Structural gene	0.0239114
Pbr017399.1	SPL4-2	Pbr038988.1	LAC21	TF - Structural gene	0.0238625
Pbr012624.1	PbrMYB169	Pbr004262.1	UGT24	TF - Structural gene	0.0238609
Pbr020666.1	MYB46	Pbr013445.1	4CL4	TF - Structural gene	0.0238327
Pbr020666.1	MYB46	Pbr025074.1	LAC57	TF - Structural gene	0.0237448
Pbr025302.1	ERF9	Pbr002315.3	CSE1	TF - Structural gene	0.023705
Pbr018492.1	YAB1	Pbr007376.1	CESA7a	TF - Structural gene	0.0235593
Pbr011369.1	MYB109	Pbr007376.1	CESA7a	TF - Structural gene	0.0235465
Pbr007875.1	LBD36	Pbr035962.1	LAC4	TF - Structural gene	0.0235404
Pbr010809.1	ERF4	Pbr025074.1	LAC57	TF - Structural gene	0.0235263
Pbr037716.1	bHLH93-4	Pbr007542.1	CESA6	TF - Structural gene	0.0234504
Pbr017399.1	SPL4-2	Pbr028834.2	CCR32	TF - Structural gene	0.0234292
Pbr011903.3	E2F1	Pbr011580.1	UGT32	TF - Structural gene	0.0233208
Pbr037716.1	bHLH93-4	Pbr016853.1	PRX70	TF - Structural gene	0.0232495
Pbr010809.1	ERF4	Pbr012358.1	LAC5	TF - Structural gene	0.0232035
Pbr028319.1	MYB52-2	Pbr039481.1	LAC52	TF - Structural gene	0.0231694
Pbr013133.1	RF2b-2	Pbr007542.1	CESA6	TF - Structural gene	0.0231193
Pbr013296.1	LBD42	Pbr033934.1	PRX13	TF - Structural gene	0.02309
Pbr018492.1	YAB1	Pbr033934.1	PRX13	TF - Structural gene	0.0230614
Pbr017813.1	MYB46-2	Pbr020181.1	COB4	TF - Structural gene	0.023059
Pbr016671.1	GAI	Pbr041299.1	FRA3	TF - Structural gene	0.023043
Pbr020039.1	DOF5.8	Pbr033934.1	PRX13	TF - Structural gene	0.0230311
Pbr028771.1	C3H15-2	Pbr010955.1	LAC39	TF - Structural gene	0.022964
Pbr030017.2	bHLH102-2	Pbr041299.1	FRA3	TF - Structural gene	0.0229532
Pbr006809.1	AGL47	Pbr011579.1	UGT33	TF - Structural gene	0.0229104
Pbr028081.1	bZIP-59	Pbr007376.1	CESA7a	TF - Structural gene	0.022896
Pbr020039.1	DOF5.8	Pbr032894.2	CESA4b	TF - Structural gene	0.0228826
Pbr012624.1	PbrMYB169	Pbr040489.1	PRX3	TF - Structural gene	0.022853
Pbr010809.1	ERF4	Pbr010955.1	LAC39	TF - Structural gene	0.0226281
Pbr017533.1	MYB42	Pbr016107.1	CESA8b	TF - Structural gene	0.0226192
Pbr014690.1	TCX2	Pbr038988.1	LAC21	TF - Structural gene	0.0224904
Pbr016659.1	KAN1	Pbr016853.1	PRX70	TF - Structural gene	0.0224884
Pbr016185.1	PTI5-2	Pbr011580.1	UGT32	TF - Structural gene	0.022412
Pbr004866.1	bHLH93-3	Pbr035962.1	LAC4	TF - Structural gene	0.0224111
Pbr008748.1	MYB73	Pbr003857.1	LAC19	TF - Structural gene	0.0223956
Pbr038289.1	SPL4	Pbr004262.1	UGT24	TF - Structural gene	0.0223572
Pbr013209.1	OBF1	Pbr025074.1	LAC57	TF - Structural gene	0.0223133
Pbr025302.1	ERF9	Pbr035962.1	LAC4	TF - Structural gene	0.0222833
Pbr037485.1	PHB	Pbr035962.1	LAC4	TF - Structural gene	0.022274
Pbr023444.1	WOX3	Pbr030676.1	COMT20	TF - Structural gene	0.0222526
Pbr030017.2	bHLH102-2	Pbr027708.1	4CL15	TF - Structural gene	0.0221966
Pbr020039.1	DOF5.8	Pbr030676.1	COMT20	TF - Structural gene	0.0221817
Pbr004921.1	MYB83	Pbr033934.1	PRX13	TF - Structural gene	0.0221789
Pbr018492.1	YAB1	Pbr011974.1	CTL3	TF - Structural gene	0.0221585
Pbr037716.1	bHLH93-4	Pbr039481.1	LAC52	TF - Structural gene	0.0221348
Pbr017127.1	bHLH96	Pbr012358.1	LAC5	TF - Structural gene	0.0221188
Pbr020666.1	MYB46	Pbr038988.1	LAC21	TF - Structural gene	0.0220943
Pbr013366.1	C3H15	Pbr038988.1	LAC21	TF - Structural gene	0.0220493
Pbr010560.1	HAP5A	Pbr040489.1	PRX3	TF - Structural gene	0.0220412
Pbr041836.1	ARF4	Pbr003857.1	LAC19	TF - Structural gene	0.0219831
Pbr004866.1	bHLH93-3	Pbr007376.1	CESA7a	TF - Structural gene	0.0219555
Pbr023831.1	MYB83-2	Pbr033934.1	PRX13	TF - Structural gene	0.0218833
Pbr004866.1	bHLH93-3	Pbr040489.1	PRX3	TF - Structural gene	0.0217776
Pbr014375.1	bHLH83	Pbr033934.1	PRX13	TF - Structural gene	0.0217343
Pbr013209.1	OBF1	Pbr034913.1	LAC38	TF - Structural gene	0.0217127
Pbr009072.1	bHLH59	Pbr030463.1	CESA10	TF - Structural gene	0.0215313
Pbr038289.1	SPL4	Pbr028834.2	CCR32	TF - Structural gene	0.0215277
Pbr008854.1	DOF1.7	Pbr035962.1	LAC4	TF - Structural gene	0.0214704
Pbr028771.1	C3H15-2	Pbr035962.1	LAC4	TF - Structural gene	0.0214689
Pbr038570.1	bHLH113	Pbr030463.1	CESA10	TF - Structural gene	0.021458
Pbr013366.1	C3H15	Pbr020181.1	COB4	TF - Structural gene	0.0214196
Pbr040090.1	DOF4.6	Pbr039481.1	LAC52	TF - Structural gene	0.0214121
Pbr018492.1	YAB1	Pbr004262.1	UGT24	TF - Structural gene	0.0214008
Pbr013133.1	RF2b-2	Pbr040489.1	PRX3	TF - Structural gene	0.0213842
Pbr017813.1	MYB46-2	Pbr030676.1	COMT20	TF - Structural gene	0.0213476
Pbr041663.1	HBP1b-2	Pbr011595.1	CCR11	TF - Structural gene	0.0212904
Pbr003750.1	RF2b	Pbr030463.1	CESA10	TF - Structural gene	0.0212566
Pbr037852.1	ASR3	Pbr004262.1	UGT24	TF - Structural gene	0.0212526
Pbr036591.1	MYB83-3	Pbr033934.1	PRX13	TF - Structural gene	0.0212344
Pbr020666.1	MYB46	Pbr033934.1	PRX13	TF - Structural gene	0.0212199
Pbr037852.1	ASR3	Pbr027708.1	4CL15	TF - Structural gene	0.0211919
Pbr028081.1	bZIP-59	Pbr035962.1	LAC4	TF - Structural gene	0.02118
Pbr027610.1	PTL	Pbr016107.1	CESA8b	TF - Structural gene	0.0211752
Pbr003750.1	RF2b	Pbr007542.1	CESA6	TF - Structural gene	0.021167
Pbr031306.1	MYB18	Pbr034913.1	LAC38	TF - Structural gene	0.0210138
Pbr041079.1	LBD4	Pbr004262.1	UGT24	TF - Structural gene	0.0209981
Pbr009953.1	HSFA6b	Pbr033934.1	PRX13	TF - Structural gene	0.0209744
Pbr014120.1	CPRF1	Pbr039481.1	LAC52	TF - Structural gene	0.0209449
Pbr007875.1	LBD36	Pbr002315.3	CSE1	TF - Structural gene	0.0208696
Pbr011369.1	MYB109	Pbr016107.1	CESA8b	TF - Structural gene	0.0208645
Pbr037485.1	PHB	Pbr007542.1	CESA6	TF - Structural gene	0.0207694
Pbr020250.1	MYB1R1	Pbr039481.1	LAC52	TF - Structural gene	0.0207347
Pbr037852.1	ASR3	Pbr017290.1	C4H1	TF - Structural gene	0.0207261
Pbr037485.1	PHB	Pbr016107.1	CESA8b	TF - Structural gene	0.020718
Pbr017399.1	SPL4-2	Pbr002315.3	CSE1	TF - Structural gene	0.0206223
Pbr038701.2	MYB103	Pbr033934.1	PRX13	TF - Structural gene	0.0205896
Pbr039864.1	MYB86	Pbr028834.2	CCR32	TF - Structural gene	0.0205872
Pbr037485.1	PHB	Pbr030676.1	COMT20	TF - Structural gene	0.0205107
Pbr014120.1	CPRF1	Pbr033934.1	PRX13	TF - Structural gene	0.0204871
Pbr009953.1	HSFA6b	Pbr039481.1	LAC52	TF - Structural gene	0.0204754
Pbr011369.1	MYB109	Pbr030463.1	CESA10	TF - Structural gene	0.0203045
Pbr003750.1	RF2b	Pbr034913.1	LAC38	TF - Structural gene	0.0202463
Pbr018492.1	YAB1	Pbr035962.1	LAC4	TF - Structural gene	0.0201559
Pbr023831.1	MYB83-2	Pbr020181.1	COB4	TF - Structural gene	0.0201312
Pbr015675.1	HBP1b	Pbr010181.1	CAD17	TF - Structural gene	0.0200951
Pbr009953.1	HSFA6b	Pbr030463.1	CESA10	TF - Structural gene	0.0200623
Pbr037640.1	WRKY11-3	Pbr040489.1	PRX3	TF - Structural gene	0.0200277
Pbr037100.1	C3H14-2	Pbr002315.3	CSE1	TF - Structural gene	0.0200276
Pbr014934.1	bHLH62	Pbr002315.3	CSE1	TF - Structural gene	0.0198987
Pbr028399.1	ERF40	Pbr030463.1	CESA10	TF - Structural gene	0.0198763
Pbr010560.1	HAP5A	Pbr007542.1	CESA6	TF - Structural gene	0.0198718
Pbr013209.1	OBF1	Pbr004262.1	UGT24	TF - Structural gene	0.0198299
Pbr005862.1	BPC6	Pbr011580.1	UGT32	TF - Structural gene	0.0197551
Pbr007875.1	LBD36	Pbr033934.1	PRX13	TF - Structural gene	0.0197549
Pbr037640.1	WRKY11-3	Pbr016107.1	CESA8b	TF - Structural gene	0.0197162
Pbr028771.1	C3H15-2	Pbr016107.1	CESA8b	TF - Structural gene	0.0196864
Pbr038620.1	ERF2	Pbr039481.1	LAC52	TF - Structural gene	0.0196515
Pbr041663.1	HBP1b-2	Pbr024414.1	CCR29	TF - Structural gene	0.0196163
Pbr037100.1	C3H14-2	Pbr013445.1	4CL4	TF - Structural gene	0.019569
Pbr020204.1	bHLH46	Pbr039481.1	LAC52	TF - Structural gene	0.0195676
Pbr013209.1	OBF1	Pbr033951.1	LAC16	TF - Structural gene	0.0195329
Pbr014375.1	bHLH83	Pbr030463.1	CESA10	TF - Structural gene	0.0194443
Pbr000412.1	SND2	Pbr028834.2	CCR32	TF - Structural gene	0.0194417
Pbr008854.1	DOF1.7	Pbr004262.1	UGT24	TF - Structural gene	0.0194402
Pbr028319.1	MYB52-2	Pbr033934.1	PRX13	TF - Structural gene	0.0194382
Pbr028771.1	C3H15-2	Pbr025074.1	LAC57	TF - Structural gene	0.0194097
Pbr037485.1	PHB	Pbr002315.3	CSE1	TF - Structural gene	0.0193903
Pbr013133.1	RF2b-2	Pbr039481.1	LAC52	TF - Structural gene	0.0193019
Pbr028771.1	C3H15-2	Pbr033934.1	PRX13	TF - Structural gene	0.0192572
Pbr018492.1	YAB1	Pbr007542.1	CESA6	TF - Structural gene	0.0192552
Pbr014690.1	TCX2	Pbr004262.1	UGT24	TF - Structural gene	0.0192431
Pbr004663.1	bHLH93-2	Pbr041299.1	FRA3	TF - Structural gene	0.0192245
Pbr013366.1	C3H15	Pbr013445.1	4CL4	TF - Structural gene	0.0191046
Pbr010809.1	ERF4	Pbr007376.1	CESA7a	TF - Structural gene	0.0190844
Pbr007875.1	LBD36	Pbr034913.1	LAC38	TF - Structural gene	0.0190397
Pbr027816.1	OCP3-2	Pbr011580.1	UGT32	TF - Structural gene	0.0189878
Pbr038701.2	MYB103	Pbr039481.1	LAC52	TF - Structural gene	0.0189731
Pbr038289.1	SPL4	Pbr033934.1	PRX13	TF - Structural gene	0.0189306
Pbr033210.1	EIN3	Pbr010181.1	CAD17	TF - Structural gene	0.0188394
Pbr004663.1	bHLH93-2	Pbr011974.1	CTL3	TF - Structural gene	0.0188178
Pbr017813.1	MYB46-2	Pbr017290.1	C4H1	TF - Structural gene	0.0187626
Pbr003750.1	RF2b	Pbr033951.1	LAC16	TF - Structural gene	0.018758
Pbr017127.1	bHLH96	Pbr007376.1	CESA7a	TF - Structural gene	0.018726
Pbr009229.1	MYB3R1	Pbr011043.1	CESA4a	TF - Structural gene	0.0187022
Pbr014934.1	bHLH62	Pbr011043.1	CESA4a	TF - Structural gene	0.0186814
Pbr039176.1	MYB1R1-2	Pbr032894.2	CESA4b	TF - Structural gene	0.0186566
Pbr015502.1	ERF3	Pbr012358.1	LAC5	TF - Structural gene	0.0186169
Pbr037716.1	bHLH93-4	Pbr041299.1	FRA3	TF - Structural gene	0.0186109
Pbr036591.1	MYB83-3	Pbr030676.1	COMT20	TF - Structural gene	0.0186087
Pbr013209.1	OBF1	Pbr007542.1	CESA6	TF - Structural gene	0.0186011
Pbr015502.1	ERF3	Pbr010955.1	LAC39	TF - Structural gene	0.0185888
Pbr042848.1	bZIP40-2	Pbr013141.1	C4H2	TF - Structural gene	0.0185657
Pbr007875.1	LBD36	Pbr004262.1	UGT24	TF - Structural gene	0.0185445
Pbr001646.1	bHLH93	Pbr003857.1	LAC19	TF - Structural gene	0.0185286
Pbr004866.1	bHLH93-3	Pbr016107.1	CESA8b	TF - Structural gene	0.0185226
Pbr011369.1	MYB109	Pbr004262.1	UGT24	TF - Structural gene	0.0185113
Pbr010560.1	HAP5A	Pbr025074.1	LAC57	TF - Structural gene	0.0185009
Pbr010809.1	ERF4	Pbr035962.1	LAC4	TF - Structural gene	0.0184949
Pbr004663.1	bHLH93-2	Pbr025074.1	LAC57	TF - Structural gene	0.0184839
Pbr004663.1	bHLH93-2	Pbr034913.1	LAC38	TF - Structural gene	0.018482
Pbr040090.1	DOF4.6	Pbr011974.1	CTL3	TF - Structural gene	0.0184102
Pbr009229.1	MYB3R1	Pbr032894.2	CESA4b	TF - Structural gene	0.0184069
Pbr037485.1	PHB	Pbr028834.2	CCR32	TF - Structural gene	0.0183998
Pbr012624.1	PbrMYB169	Pbr017290.1	C4H1	TF - Structural gene	0.0183868
Pbr027356.1	bHLH105	Pbr027708.1	4CL15	TF - Structural gene	0.018314
Pbr001646.1	bHLH93	Pbr041299.1	FRA3	TF - Structural gene	0.0183121
Pbr037716.1	bHLH93-4	Pbr003857.1	LAC19	TF - Structural gene	0.0182836
Pbr017722.1	HAP5A-2	Pbr033934.1	PRX13	TF - Structural gene	0.0182814
Pbr004663.1	bHLH93-2	Pbr007376.1	CESA7a	TF - Structural gene	0.0182675
Pbr028771.1	C3H15-2	Pbr004262.1	UGT24	TF - Structural gene	0.0182342
Pbr020666.1	MYB46	Pbr017290.1	C4H1	TF - Structural gene	0.0182096
Pbr015675.1	HBP1b	Pbr035186.1	PRX2	TF - Structural gene	0.0181783
Pbr040090.1	DOF4.6	Pbr016853.1	PRX70	TF - Structural gene	0.0181276
Pbr027610.1	PTL	Pbr039481.1	LAC52	TF - Structural gene	0.0180888
Pbr000412.1	SND2	Pbr033934.1	PRX13	TF - Structural gene	0.0180595
Pbr010560.1	HAP5A	Pbr012358.1	LAC5	TF - Structural gene	0.0180143
Pbr009953.1	HSFA6b	Pbr011974.1	CTL3	TF - Structural gene	0.0179894
Pbr017127.1	bHLH96	Pbr030676.1	COMT20	TF - Structural gene	0.0179862
Pbr001646.1	bHLH93	Pbr011595.1	CCR11	TF - Structural gene	0.0179847
Pbr027610.1	PTL	Pbr035962.1	LAC4	TF - Structural gene	0.0179664
Pbr037485.1	PHB	Pbr025074.1	LAC57	TF - Structural gene	0.0178856
Pbr010560.1	HAP5A	Pbr011974.1	CTL3	TF - Structural gene	0.0178662
Pbr025448.2	GT-b	Pbr039481.1	LAC52	TF - Structural gene	0.0178183
Pbr018492.1	YAB1	Pbr030676.1	COMT20	TF - Structural gene	0.0177665
Pbr009953.1	HSFA6b	Pbr012358.1	LAC5	TF - Structural gene	0.0177457
Pbr004663.1	bHLH93-2	Pbr012358.1	LAC5	TF - Structural gene	0.017739
Pbr014934.1	bHLH62	Pbr032894.2	CESA4b	TF - Structural gene	0.0177309
Pbr028081.1	bZIP-59	Pbr030676.1	COMT20	TF - Structural gene	0.0177127
Pbr004663.1	bHLH93-2	Pbr010955.1	LAC39	TF - Structural gene	0.017667
Pbr027610.1	PTL	Pbr033934.1	PRX13	TF - Structural gene	0.0176164
Pbr007875.1	LBD36	Pbr033951.1	LAC16	TF - Structural gene	0.0176093
Pbr004663.1	bHLH93-2	Pbr011595.1	CCR11	TF - Structural gene	0.0176063
Pbr013209.1	OBF1	Pbr012358.1	LAC5	TF - Structural gene	0.0175857
Pbr041474.1	HSFA2	Pbr003857.1	LAC19	TF - Structural gene	0.0175804
Pbr009229.1	MYB3R1	Pbr002315.3	CSE1	TF - Structural gene	0.0175701
Pbr003750.1	RF2b	Pbr004262.1	UGT24	TF - Structural gene	0.0175523
Pbr027610.1	PTL	Pbr002315.3	CSE1	TF - Structural gene	0.017543
Pbr020250.1	MYB1R1	Pbr016853.1	PRX70	TF - Structural gene	0.0174584
Pbr019681.1	bHLH169	Pbr032894.2	CESA4b	TF - Structural gene	0.0174465
Pbr015675.1	HBP1b	Pbr041299.1	FRA3	TF - Structural gene	0.0174375
Pbr020204.1	bHLH46	Pbr033934.1	PRX13	TF - Structural gene	0.0173983
Pbr014120.1	CPRF1	Pbr030463.1	CESA10	TF - Structural gene	0.0173577
Pbr039864.1	MYB86	Pbr032894.2	CESA4b	TF - Structural gene	0.0173551
Pbr017127.1	bHLH96	Pbr016853.1	PRX70	TF - Structural gene	0.017354
Pbr014375.1	bHLH83	Pbr003857.1	LAC19	TF - Structural gene	0.0173039
Pbr015799.1	BLH6	Pbr011580.1	UGT32	TF - Structural gene	0.0172793
Pbr017127.1	bHLH96	Pbr035962.1	LAC4	TF - Structural gene	0.0171982
Pbr036591.1	MYB83-3	Pbr033951.1	LAC16	TF - Structural gene	0.0171641
Pbr039864.1	MYB86	Pbr002315.3	CSE1	TF - Structural gene	0.0171602
Pbr028082.4	BPC6-2	Pbr011580.1	UGT32	TF - Structural gene	0.0171019
Pbr008854.1	DOF1.7	Pbr017290.1	C4H1	TF - Structural gene	0.0170967
Pbr004866.1	bHLH93-3	Pbr028834.2	CCR32	TF - Structural gene	0.0170933
Pbr037716.1	bHLH93-4	Pbr011595.1	CCR11	TF - Structural gene	0.0169751
Pbr009953.1	HSFA6b	Pbr034913.1	LAC38	TF - Structural gene	0.0169169
Pbr014690.1	TCX2	Pbr002315.3	CSE1	TF - Structural gene	0.0168987
Pbr010560.1	HAP5A	Pbr034913.1	LAC38	TF - Structural gene	0.0168899
Pbr036591.1	MYB83-3	Pbr020181.1	COB4	TF - Structural gene	0.0168744
Pbr017533.1	MYB42	Pbr033934.1	PRX13	TF - Structural gene	0.0168717
Pbr038289.1	SPL4	Pbr038988.1	LAC21	TF - Structural gene	0.0168714
Pbr013186.1	bHLH102	Pbr035186.1	PRX2	TF - Structural gene	0.0168373
Pbr028319.1	MYB52-2	Pbr004262.1	UGT24	TF - Structural gene	0.0168346
Pbr004663.1	bHLH93-2	Pbr033951.1	LAC16	TF - Structural gene	0.0167226
Pbr028081.1	bZIP-59	Pbr011974.1	CTL3	TF - Structural gene	0.0165948
Pbr000412.1	SND2	Pbr039481.1	LAC52	TF - Structural gene	0.016572
Pbr009229.1	MYB3R1	Pbr004262.1	UGT24	TF - Structural gene	0.0165651
Pbr041921.1	MYB1-2	Pbr033934.1	PRX13	TF - Structural gene	0.0165323
Pbr040090.1	DOF4.6	Pbr007542.1	CESA6	TF - Structural gene	0.0165315
Pbr028319.1	MYB52-2	Pbr041372.1	LAC2	TF - Structural gene	0.016523
Pbr017127.1	bHLH96	Pbr028834.2	CCR32	TF - Structural gene	0.0165053
Pbr003750.1	RF2b	Pbr010955.1	LAC39	TF - Structural gene	0.0164885
Pbr013366.1	C3H15	Pbr017290.1	C4H1	TF - Structural gene	0.0164771
Pbr012624.1	PbrMYB169	Pbr033934.1	PRX13	TF - Structural gene	0.016457
Pbr009229.1	MYB3R1	Pbr033934.1	PRX13	TF - Structural gene	0.0164449
Pbr017533.1	MYB42	Pbr004262.1	UGT24	TF - Structural gene	0.016439
Pbr025302.1	ERF9	Pbr033951.1	LAC16	TF - Structural gene	0.0164348
Pbr008748.1	MYB73	Pbr034913.1	LAC38	TF - Structural gene	0.0163925
Pbr004866.1	bHLH93-3	Pbr030676.1	COMT20	TF - Structural gene	0.0163697
Pbr032568.1	C3H14	Pbr004262.1	UGT24	TF - Structural gene	0.0163268
Pbr038289.1	SPL4	Pbr002315.3	CSE1	TF - Structural gene	0.0163244
Pbr039864.1	MYB86	Pbr033934.1	PRX13	TF - Structural gene	0.0163219
Pbr032769.1	C3H48	Pbr011579.1	UGT33	TF - Structural gene	0.016311
Pbr025302.1	ERF9	Pbr030676.1	COMT20	TF - Structural gene	0.0162247
Pbr013133.1	RF2b-2	Pbr030463.1	CESA10	TF - Structural gene	0.0161887
Pbr011369.1	MYB109	Pbr033934.1	PRX13	TF - Structural gene	0.0161818
Pbr039176.1	MYB1R1-2	Pbr016107.1	CESA8b	TF - Structural gene	0.0161792
Pbr013209.1	OBF1	Pbr011974.1	CTL3	TF - Structural gene	0.0161465
Pbr013133.1	RF2b-2	Pbr034913.1	LAC38	TF - Structural gene	0.016127
Pbr039864.1	MYB86	Pbr011043.1	CESA4a	TF - Structural gene	0.0161237
Pbr017399.1	SPL4-2	Pbr032894.2	CESA4b	TF - Structural gene	0.0161132
Pbr017533.1	MYB42	Pbr035962.1	LAC4	TF - Structural gene	0.0160921
Pbr017399.1	SPL4-2	Pbr011043.1	CESA4a	TF - Structural gene	0.0160782
Pbr002620.1	OCP3	Pbr011580.1	UGT32	TF - Structural gene	0.0160715
Pbr002239.1	MYB103-2	Pbr017290.1	C4H1	TF - Structural gene	0.0160351
Pbr020204.1	bHLH46	Pbr025074.1	LAC57	TF - Structural gene	0.016005
Pbr009953.1	HSFA6b	Pbr007376.1	CESA7a	TF - Structural gene	0.0159761
Pbr018492.1	YAB1	Pbr016107.1	CESA8b	TF - Structural gene	0.015943
Pbr025448.2	GT-b	Pbr007542.1	CESA6	TF - Structural gene	0.0158542
Pbr020039.1	DOF5.8	Pbr004262.1	UGT24	TF - Structural gene	0.0158237
Pbr016671.1	GAI	Pbr027708.1	4CL15	TF - Structural gene	0.0157555
Pbr019681.1	bHLH169	Pbr011043.1	CESA4a	TF - Structural gene	0.0157375
Pbr008854.1	DOF1.7	Pbr039481.1	LAC52	TF - Structural gene	0.0157106
Pbr015502.1	ERF3	Pbr007376.1	CESA7a	TF - Structural gene	0.0157052
Pbr007875.1	LBD36	Pbr017290.1	C4H1	TF - Structural gene	0.0156488
Pbr027610.1	PTL	Pbr034913.1	LAC38	TF - Structural gene	0.0155984
Pbr015675.1	HBP1b	Pbr027708.1	4CL15	TF - Structural gene	0.0155972
Pbr020039.1	DOF5.8	Pbr011043.1	CESA4a	TF - Structural gene	0.0155623
Pbr037485.1	PHB	Pbr017290.1	C4H1	TF - Structural gene	0.0155557
Pbr000381.1	LEC2	Pbr033934.1	PRX13	TF - Structural gene	0.0155113
Pbr037852.1	ASR3	Pbr030463.1	CESA10	TF - Structural gene	0.0154947
Pbr011903.3	E2F1	Pbr011579.1	UGT33	TF - Structural gene	0.0154815
Pbr010042.1	MYB52	Pbr020181.1	COB4	TF - Structural gene	0.0154689
Pbr003750.1	RF2b	Pbr012358.1	LAC5	TF - Structural gene	0.0154225
Pbr020039.1	DOF5.8	Pbr033951.1	LAC16	TF - Structural gene	0.0154055
Pbr040090.1	DOF4.6	Pbr012358.1	LAC5	TF - Structural gene	0.0153923
Pbr032568.1	C3H14	Pbr033934.1	PRX13	TF - Structural gene	0.0153865
Pbr010809.1	ERF4	Pbr011974.1	CTL3	TF - Structural gene	0.0153665
Pbr036591.1	MYB83-3	Pbr002315.3	CSE1	TF - Structural gene	0.0153501
Pbr014690.1	TCX2	Pbr032894.2	CESA4b	TF - Structural gene	0.0153222
Pbr028081.1	bZIP-59	Pbr033934.1	PRX13	TF - Structural gene	0.0153005
Pbr008748.1	MYB73	Pbr007542.1	CESA6	TF - Structural gene	0.0152958
Pbr041921.1	MYB1-2	Pbr003857.1	LAC19	TF - Structural gene	0.0152502
Pbr027610.1	PTL	Pbr033951.1	LAC16	TF - Structural gene	0.0152433
Pbr017813.1	MYB46-2	Pbr028834.2	CCR32	TF - Structural gene	0.0152289
Pbr001646.1	bHLH93	Pbr039481.1	LAC52	TF - Structural gene	0.0151997
Pbr008854.1	DOF1.7	Pbr032894.2	CESA4b	TF - Structural gene	0.0151885
Pbr017813.1	MYB46-2	Pbr040489.1	PRX3	TF - Structural gene	0.0151823
Pbr027610.1	PTL	Pbr030463.1	CESA10	TF - Structural gene	0.0151525
Pbr039864.1	MYB86	Pbr004262.1	UGT24	TF - Structural gene	0.0151394
Pbr009953.1	HSFA6b	Pbr004262.1	UGT24	TF - Structural gene	0.0151044
Pbr010560.1	HAP5A	Pbr011595.1	CCR11	TF - Structural gene	0.0151027
Pbr004663.1	bHLH93-2	Pbr002315.3	CSE1	TF - Structural gene	0.0150778
Pbr014120.1	CPRF1	Pbr012358.1	LAC5	TF - Structural gene	0.0150486
Pbr023444.1	WOX3	Pbr040489.1	PRX3	TF - Structural gene	0.0150342
Pbr039176.1	MYB1R1-2	Pbr007376.1	CESA7a	TF - Structural gene	0.0150169
Pbr028771.1	C3H15-2	Pbr007542.1	CESA6	TF - Structural gene	0.0149904
Pbr002239.1	MYB103-2	Pbr033934.1	PRX13	TF - Structural gene	0.0149884
Pbr038570.1	bHLH113	Pbr004262.1	UGT24	TF - Structural gene	0.0149882
Pbr011369.1	MYB109	Pbr035962.1	LAC4	TF - Structural gene	0.0149531
Pbr039864.1	MYB86	Pbr020181.1	COB4	TF - Structural gene	0.0149504
Pbr013133.1	RF2b-2	Pbr033951.1	LAC16	TF - Structural gene	0.0148618
Pbr009229.1	MYB3R1	Pbr013445.1	4CL4	TF - Structural gene	0.0148523
Pbr028319.1	MYB52-2	Pbr025074.1	LAC57	TF - Structural gene	0.0148392
Pbr000412.1	SND2	Pbr004262.1	UGT24	TF - Structural gene	0.0148291
Pbr030476.1	bZIP40	Pbr010181.1	CAD17	TF - Structural gene	0.0148244
Pbr008854.1	DOF1.7	Pbr033951.1	LAC16	TF - Structural gene	0.0148007
Pbr027610.1	PTL	Pbr017290.1	C4H1	TF - Structural gene	0.0147988
Pbr038570.1	bHLH113	Pbr003857.1	LAC19	TF - Structural gene	0.0147653
Pbr025302.1	ERF9	Pbr034913.1	LAC38	TF - Structural gene	0.0147622
Pbr010560.1	HAP5A	Pbr007376.1	CESA7a	TF - Structural gene	0.0147452
Pbr022708.1	ERF72	Pbr011579.1	UGT33	TF - Structural gene	0.0147011
Pbr010560.1	HAP5A	Pbr033951.1	LAC16	TF - Structural gene	0.0146946
Pbr041474.1	HSFA2	Pbr033934.1	PRX13	TF - Structural gene	0.0146618
Pbr004663.1	bHLH93-2	Pbr017290.1	C4H1	TF - Structural gene	0.0145913
Pbr017127.1	bHLH96	Pbr011595.1	CCR11	TF - Structural gene	0.0145756
Pbr014120.1	CPRF1	Pbr034913.1	LAC38	TF - Structural gene	0.0145729
Pbr030017.2	bHLH102-2	Pbr011595.1	CCR11	TF - Structural gene	0.0144977
Pbr001646.1	bHLH93	Pbr016853.1	PRX70	TF - Structural gene	0.0144597
Pbr020024.1	ERF3-2	Pbr025074.1	LAC57	TF - Structural gene	0.0144181
Pbr017813.1	MYB46-2	Pbr011043.1	CESA4a	TF - Structural gene	0.0143045
Pbr028082.4	BPC6-2	Pbr013141.1	C4H2	TF - Structural gene	0.0142805
Pbr008854.1	DOF1.7	Pbr028834.2	CCR32	TF - Structural gene	0.014277
Pbr008854.1	DOF1.7	Pbr030676.1	COMT20	TF - Structural gene	0.014234
Pbr031306.1	MYB18	Pbr033951.1	LAC16	TF - Structural gene	0.01421
Pbr041663.1	HBP1b-2	Pbr017290.1	C4H1	TF - Structural gene	0.0142063
Pbr000412.1	SND2	Pbr017290.1	C4H1	TF - Structural gene	0.014184
Pbr023444.1	WOX3	Pbr028834.2	CCR32	TF - Structural gene	0.0141726
Pbr017722.1	HAP5A-2	Pbr003857.1	LAC19	TF - Structural gene	0.0141651
Pbr018492.1	YAB1	Pbr028834.2	CCR32	TF - Structural gene	0.0141611
Pbr020250.1	MYB1R1	Pbr003857.1	LAC19	TF - Structural gene	0.0141549
Pbr027356.1	bHLH105	Pbr035186.1	PRX2	TF - Structural gene	0.0141265
Pbr018492.1	YAB1	Pbr038988.1	LAC21	TF - Structural gene	0.0141214
Pbr014690.1	TCX2	Pbr033934.1	PRX13	TF - Structural gene	0.0141144
Pbr005862.1	BPC6	Pbr011579.1	UGT33	TF - Structural gene	0.0140728
Pbr009953.1	HSFA6b	Pbr033951.1	LAC16	TF - Structural gene	0.0140424
Pbr025302.1	ERF9	Pbr033934.1	PRX13	TF - Structural gene	0.014035
Pbr013209.1	OBF1	Pbr007376.1	CESA7a	TF - Structural gene	0.0140342
Pbr025302.1	ERF9	Pbr039481.1	LAC52	TF - Structural gene	0.0140114
Pbr020024.1	ERF3-2	Pbr039481.1	LAC52	TF - Structural gene	0.0139064
Pbr003868.1	SCL33	Pbr011579.1	UGT33	TF - Structural gene	0.0138765
Pbr019681.1	bHLH169	Pbr030463.1	CESA10	TF - Structural gene	0.013857
Pbr036591.1	MYB83-3	Pbr032894.2	CESA4b	TF - Structural gene	0.0138384
Pbr007875.1	LBD36	Pbr010955.1	LAC39	TF - Structural gene	0.0138286
Pbr007875.1	LBD36	Pbr032894.2	CESA4b	TF - Structural gene	0.0138238
Pbr017533.1	MYB42	Pbr033951.1	LAC16	TF - Structural gene	0.0138189
Pbr038289.1	SPL4	Pbr032894.2	CESA4b	TF - Structural gene	0.0137686
Pbr037485.1	PHB	Pbr032894.2	CESA4b	TF - Structural gene	0.0137423
Pbr013133.1	RF2b-2	Pbr033934.1	PRX13	TF - Structural gene	0.0137096
Pbr010809.1	ERF4	Pbr016107.1	CESA8b	TF - Structural gene	0.0137028
Pbr013296.1	LBD42	Pbr005014.1	UGT21/UTG72E	TF - Structural gene	0.013684
Pbr041921.1	MYB1-2	Pbr011974.1	CTL3	TF - Structural gene	0.0136828
Pbr020039.1	DOF5.8	Pbr017290.1	C4H1	TF - Structural gene	0.0136731
Pbr037640.1	WRKY11-3	Pbr030676.1	COMT20	TF - Structural gene	0.0136317
Pbr015653.1	GT-a	Pbr033934.1	PRX13	TF - Structural gene	0.0135714
Pbr010560.1	HAP5A	Pbr010955.1	LAC39	TF - Structural gene	0.013548
Pbr014120.1	CPRF1	Pbr025074.1	LAC57	TF - Structural gene	0.0135134
Pbr038584.1	PbrNSC	Pbr028834.2	CCR32	TF - Structural gene	0.0134968
Pbr008854.1	DOF1.7	Pbr030463.1	CESA10	TF - Structural gene	0.0134865
Pbr027610.1	PTL	Pbr004262.1	UGT24	TF - Structural gene	0.0134698
Pbr008854.1	DOF1.7	Pbr020181.1	COB4	TF - Structural gene	0.0134139
Pbr020024.1	ERF3-2	Pbr003857.1	LAC19	TF - Structural gene	0.0133664
Pbr003750.1	RF2b	Pbr007376.1	CESA7a	TF - Structural gene	0.013347
Pbr017533.1	MYB42	Pbr030676.1	COMT20	TF - Structural gene	0.0132733
Pbr014375.1	bHLH83	Pbr011974.1	CTL3	TF - Structural gene	0.0132662
Pbr014120.1	CPRF1	Pbr011974.1	CTL3	TF - Structural gene	0.0132601
Pbr020204.1	bHLH46	Pbr040489.1	PRX3	TF - Structural gene	0.013242
Pbr007875.1	LBD36	Pbr020181.1	COB4	TF - Structural gene	0.0132368
Pbr040090.1	DOF4.6	Pbr011595.1	CCR11	TF - Structural gene	0.0132274
Pbr038584.1	PbrNSC	Pbr004262.1	UGT24	TF - Structural gene	0.0132251
Pbr007875.1	LBD36	Pbr028834.2	CCR32	TF - Structural gene	0.0132249
Pbr014120.1	CPRF1	Pbr040489.1	PRX3	TF - Structural gene	0.0132108
Pbr039176.1	MYB1R1-2	Pbr012358.1	LAC5	TF - Structural gene	0.013201
Pbr038289.1	SPL4	Pbr011043.1	CESA4a	TF - Structural gene	0.0131876
Pbr030017.2	bHLH102-2	Pbr024414.1	CCR29	TF - Structural gene	0.0131766
Pbr039864.1	MYB86	Pbr040489.1	PRX3	TF - Structural gene	0.0131694
Pbr017127.1	bHLH96	Pbr002315.3	CSE1	TF - Structural gene	0.0131309
Pbr041836.1	ARF4	Pbr012358.1	LAC5	TF - Structural gene	0.0131292
Pbr000381.1	LEC2	Pbr003857.1	LAC19	TF - Structural gene	0.0131
Pbr019681.1	bHLH169	Pbr017290.1	C4H1	TF - Structural gene	0.0130613
Pbr014934.1	bHLH62	Pbr013445.1	4CL4	TF - Structural gene	0.0130361
Pbr017127.1	bHLH96	Pbr016107.1	CESA8b	TF - Structural gene	0.0130328
Pbr008748.1	MYB73	Pbr033934.1	PRX13	TF - Structural gene	0.0129981
Pbr016671.1	GAI	Pbr011595.1	CCR11	TF - Structural gene	0.0129884
Pbr037852.1	ASR3	Pbr000691.1	PRX8	TF - Structural gene	0.0129728
Pbr028081.1	bZIP-59	Pbr016107.1	CESA8b	TF - Structural gene	0.0129245
Pbr039864.1	MYB86	Pbr013445.1	4CL4	TF - Structural gene	0.0128981
Pbr014120.1	CPRF1	Pbr007376.1	CESA7a	TF - Structural gene	0.0128859
Pbr028319.1	MYB52-2	Pbr017290.1	C4H1	TF - Structural gene	0.0128021
Pbr014120.1	CPRF1	Pbr033951.1	LAC16	TF - Structural gene	0.0127931
Pbr002239.1	MYB103-2	Pbr004262.1	UGT24	TF - Structural gene	0.0127737
Pbr014064.1	GAI1	Pbr033934.1	PRX13	TF - Structural gene	0.0127713
Pbr004921.1	MYB83	Pbr017290.1	C4H1	TF - Structural gene	0.0127549
Pbr017399.1	SPL4-2	Pbr013445.1	4CL4	TF - Structural gene	0.0127424
Pbr010560.1	HAP5A	Pbr002315.3	CSE1	TF - Structural gene	0.0127077
Pbr010560.1	HAP5A	Pbr030463.1	CESA10	TF - Structural gene	0.0126963
Pbr041836.1	ARF4	Pbr011974.1	CTL3	TF - Structural gene	0.0126963
Pbr041474.1	HSFA2	Pbr025074.1	LAC57	TF - Structural gene	0.0126043
Pbr003750.1	RF2b	Pbr030676.1	COMT20	TF - Structural gene	0.0125521
Pbr015799.1	BLH6	Pbr011579.1	UGT33	TF - Structural gene	0.0124891
Pbr037242.1	HSFA1	Pbr003857.1	LAC19	TF - Structural gene	0.0124737
Pbr007875.1	LBD36	Pbr030676.1	COMT20	TF - Structural gene	0.0124574
Pbr014690.1	TCX2	Pbr011043.1	CESA4a	TF - Structural gene	0.0124418
Pbr010560.1	HAP5A	Pbr030676.1	COMT20	TF - Structural gene	0.0124066
Pbr025302.1	ERF9	Pbr004262.1	UGT24	TF - Structural gene	0.0123972
Pbr020204.1	bHLH46	Pbr034913.1	LAC38	TF - Structural gene	0.0123932
Pbr025448.2	GT-b	Pbr005014.1	UGT21/UTG72E	TF - Structural gene	0.0123117
Pbr037485.1	PHB	Pbr011595.1	CCR11	TF - Structural gene	0.0122767
Pbr004663.1	bHLH93-2	Pbr030676.1	COMT20	TF - Structural gene	0.0122719
Pbr015653.1	GT-a	Pbr003857.1	LAC19	TF - Structural gene	0.012271
Pbr041836.1	ARF4	Pbr007376.1	CESA7a	TF - Structural gene	0.0122506
Pbr037852.1	ASR3	Pbr036926.1	4CL8	TF - Structural gene	0.0122441
Pbr009953.1	HSFA6b	Pbr016107.1	CESA8b	TF - Structural gene	0.0122428
Pbr001646.1	bHLH93	Pbr011974.1	CTL3	TF - Structural gene	0.0122371
Pbr016659.1	KAN1	Pbr039481.1	LAC52	TF - Structural gene	0.012229
Pbr023831.1	MYB83-2	Pbr017290.1	C4H1	TF - Structural gene	0.0122224
Pbr038581.1	GRF8	Pbr030676.1	COMT20	TF - Structural gene	0.0122223
Pbr009953.1	HSFA6b	Pbr025074.1	LAC57	TF - Structural gene	0.0122143
Pbr031306.1	MYB18	Pbr012358.1	LAC5	TF - Structural gene	0.0122103
Pbr014120.1	CPRF1	Pbr004262.1	UGT24	TF - Structural gene	0.0121761
Pbr004663.1	bHLH93-2	Pbr035962.1	LAC4	TF - Structural gene	0.0121738
Pbr041921.1	MYB1-2	Pbr012358.1	LAC5	TF - Structural gene	0.0121493
Pbr001646.1	bHLH93	Pbr007542.1	CESA6	TF - Structural gene	0.0121347
Pbr028399.1	ERF40	Pbr003857.1	LAC19	TF - Structural gene	0.0121065
Pbr004866.1	bHLH93-3	Pbr038988.1	LAC21	TF - Structural gene	0.0120334
Pbr041079.1	LBD4	Pbr016853.1	PRX70	TF - Structural gene	0.0120312
Pbr040090.1	DOF4.6	Pbr041299.1	FRA3	TF - Structural gene	0.0120144
Pbr031306.1	MYB18	Pbr007376.1	CESA7a	TF - Structural gene	0.0119988
Pbr007875.1	LBD36	Pbr040489.1	PRX3	TF - Structural gene	0.011959
Pbr003750.1	RF2b	Pbr011974.1	CTL3	TF - Structural gene	0.0119529
Pbr028081.1	bZIP-59	Pbr004262.1	UGT24	TF - Structural gene	0.0119502
Pbr002239.1	MYB103-2	Pbr039481.1	LAC52	TF - Structural gene	0.0119326
Pbr041836.1	ARF4	Pbr033934.1	PRX13	TF - Structural gene	0.0119001
Pbr018492.1	YAB1	Pbr002315.3	CSE1	TF - Structural gene	0.0118985
Pbr037716.1	bHLH93-4	Pbr040489.1	PRX3	TF - Structural gene	0.0118831
Pbr013209.1	OBF1	Pbr010955.1	LAC39	TF - Structural gene	0.0118659
Pbr004663.1	bHLH93-2	Pbr028834.2	CCR32	TF - Structural gene	0.0118552
Pbr008854.1	DOF1.7	Pbr034913.1	LAC38	TF - Structural gene	0.0117812
Pbr014934.1	bHLH62	Pbr030463.1	CESA10	TF - Structural gene	0.0117606
Pbr028081.1	bZIP-59	Pbr030463.1	CESA10	TF - Structural gene	0.0117559
Pbr008748.1	MYB73	Pbr033951.1	LAC16	TF - Structural gene	0.0117338
Pbr039176.1	MYB1R1-2	Pbr003857.1	LAC19	TF - Structural gene	0.0117146
Pbr041079.1	LBD4	Pbr003857.1	LAC19	TF - Structural gene	0.0116871
Pbr020039.1	DOF5.8	Pbr013445.1	4CL4	TF - Structural gene	0.0116838
Pbr011369.1	MYB109	Pbr030676.1	COMT20	TF - Structural gene	0.0116811
Pbr040090.1	DOF4.6	Pbr007376.1	CESA7a	TF - Structural gene	0.0116686
Pbr017127.1	bHLH96	Pbr041299.1	FRA3	TF - Structural gene	0.011641
Pbr023656.1	PHL13	Pbr030463.1	CESA10	TF - Structural gene	0.0116297
Pbr027356.1	bHLH105	Pbr041299.1	FRA3	TF - Structural gene	0.0115963
Pbr025302.1	ERF9	Pbr010955.1	LAC39	TF - Structural gene	0.0115903
Pbr009072.1	bHLH59	Pbr027708.1	4CL15	TF - Structural gene	0.0115822
Pbr028081.1	bZIP-59	Pbr028834.2	CCR32	TF - Structural gene	0.0115415
Pbr040090.1	DOF4.6	Pbr025074.1	LAC57	TF - Structural gene	0.0115393
Pbr036591.1	MYB83-3	Pbr017290.1	C4H1	TF - Structural gene	0.0115259
Pbr015763.1	MYB85	Pbr017290.1	C4H1	TF - Structural gene	0.0115179
Pbr020204.1	bHLH46	Pbr030463.1	CESA10	TF - Structural gene	0.0115113
Pbr040090.1	DOF4.6	Pbr034913.1	LAC38	TF - Structural gene	0.0115013
Pbr017813.1	MYB46-2	Pbr013445.1	4CL4	TF - Structural gene	0.011489
Pbr042646.1	C3H14-3	Pbr011579.1	UGT33	TF - Structural gene	0.0113908
Pbr007875.1	LBD36	Pbr030463.1	CESA10	TF - Structural gene	0.0113625
Pbr009072.1	bHLH59	Pbr036926.1	4CL8	TF - Structural gene	0.0113574
Pbr015502.1	ERF3	Pbr011974.1	CTL3	TF - Structural gene	0.0113508
Pbr016671.1	GAI	Pbr035186.1	PRX2	TF - Structural gene	0.0113202
Pbr025302.1	ERF9	Pbr020181.1	COB4	TF - Structural gene	0.0113021
Pbr006182.1	BZR1	Pbr027708.1	4CL15	TF - Structural gene	0.0112936
Pbr020204.1	bHLH46	Pbr033951.1	LAC16	TF - Structural gene	0.0112832
Pbr023444.1	WOX3	Pbr002315.3	CSE1	TF - Structural gene	0.0112732
Pbr037485.1	PHB	Pbr038988.1	LAC21	TF - Structural gene	0.0112352
Pbr020204.1	bHLH46	Pbr012358.1	LAC5	TF - Structural gene	0.0112076
Pbr014375.1	bHLH83	Pbr012358.1	LAC5	TF - Structural gene	0.0111942
Pbr032769.1	C3H48	Pbr013141.1	C4H2	TF - Structural gene	0.0111797
Pbr028771.1	C3H15-2	Pbr002315.3	CSE1	TF - Structural gene	0.0111766
Pbr013133.1	RF2b-2	Pbr012358.1	LAC5	TF - Structural gene	0.0111707
Pbr037716.1	bHLH93-4	Pbr011974.1	CTL3	TF - Structural gene	0.0111449
Pbr014064.1	GAI1	Pbr003857.1	LAC19	TF - Structural gene	0.0111124
Pbr030017.2	bHLH102-2	Pbr010181.1	CAD17	TF - Structural gene	0.0111087
Pbr025302.1	ERF9	Pbr032894.2	CESA4b	TF - Structural gene	0.0110838
Pbr017127.1	bHLH96	Pbr017290.1	C4H1	TF - Structural gene	0.0110698
Pbr001646.1	bHLH93	Pbr017290.1	C4H1	TF - Structural gene	0.0110581
Pbr037242.1	HSFA1	Pbr033934.1	PRX13	TF - Structural gene	0.0110579
Pbr019681.1	bHLH169	Pbr013445.1	4CL4	TF - Structural gene	0.0110545
Pbr038584.1	PbrNSC	Pbr033934.1	PRX13	TF - Structural gene	0.0110419
Pbr042848.1	bZIP40-2	Pbr010181.1	CAD17	TF - Structural gene	0.0110072
Pbr009953.1	HSFA6b	Pbr035962.1	LAC4	TF - Structural gene	0.0109814
Pbr028399.1	ERF40	Pbr033934.1	PRX13	TF - Structural gene	0.0109789
Pbr038620.1	ERF2	Pbr003857.1	LAC19	TF - Structural gene	0.0109786
Pbr000412.1	SND2	Pbr025074.1	LAC57	TF - Structural gene	0.0109519
Pbr041836.1	ARF4	Pbr016107.1	CESA8b	TF - Structural gene	0.0109336
Pbr010560.1	HAP5A	Pbr017290.1	C4H1	TF - Structural gene	0.0109245
Pbr037852.1	ASR3	Pbr003857.1	LAC19	TF - Structural gene	0.010918
Pbr011369.1	MYB109	Pbr033951.1	LAC16	TF - Structural gene	0.0108953
Pbr015502.1	ERF3	Pbr035962.1	LAC4	TF - Structural gene	0.0108773
Pbr003750.1	RF2b	Pbr035962.1	LAC4	TF - Structural gene	0.0108722
Pbr038584.1	PbrNSC	Pbr033951.1	LAC16	TF - Structural gene	0.0108221
Pbr021389.1	ASL6	Pbr003857.1	LAC19	TF - Structural gene	0.0108128
Pbr027816.1	OCP3-2	Pbr011579.1	UGT33	TF - Structural gene	0.0107812
Pbr029686.2	AGL1	Pbr033934.1	PRX13	TF - Structural gene	0.0107743
Pbr025448.2	GT-b	Pbr003857.1	LAC19	TF - Structural gene	0.0107577
Pbr017127.1	bHLH96	Pbr038988.1	LAC21	TF - Structural gene	0.0107124
Pbr027610.1	PTL	Pbr010955.1	LAC39	TF - Structural gene	0.0106892
Pbr017722.1	HAP5A-2	Pbr011974.1	CTL3	TF - Structural gene	0.0106715
Pbr002239.1	MYB103-2	Pbr041372.1	LAC2	TF - Structural gene	0.0105844
Pbr032568.1	C3H14	Pbr017290.1	C4H1	TF - Structural gene	0.0105719
Pbr010560.1	HAP5A	Pbr041299.1	FRA3	TF - Structural gene	0.0105569
Pbr004663.1	bHLH93-2	Pbr016107.1	CESA8b	TF - Structural gene	0.0105552
Pbr013133.1	RF2b-2	Pbr010955.1	LAC39	TF - Structural gene	0.0105212
Pbr039176.1	MYB1R1-2	Pbr035962.1	LAC4	TF - Structural gene	0.01051
Pbr011369.1	MYB109	Pbr017290.1	C4H1	TF - Structural gene	0.0104808
Pbr038620.1	ERF2	Pbr016853.1	PRX70	TF - Structural gene	0.0104226
Pbr010560.1	HAP5A	Pbr035962.1	LAC4	TF - Structural gene	0.0104114
Pbr016659.1	KAN1	Pbr003857.1	LAC19	TF - Structural gene	0.010379
Pbr027610.1	PTL	Pbr030676.1	COMT20	TF - Structural gene	0.0103748
Pbr028399.1	ERF40	Pbr007542.1	CESA6	TF - Structural gene	0.0103483
Pbr027356.1	bHLH105	Pbr010181.1	CAD17	TF - Structural gene	0.0103416
Pbr009953.1	HSFA6b	Pbr010955.1	LAC39	TF - Structural gene	0.0103378
Pbr010560.1	HAP5A	Pbr028834.2	CCR32	TF - Structural gene	0.0102969
Pbr023656.1	PHL13	Pbr003857.1	LAC19	TF - Structural gene	0.0102424
Pbr006182.1	BZR1	Pbr017290.1	C4H1	TF - Structural gene	0.0102327
Pbr025448.2	GT-b	Pbr040489.1	PRX3	TF - Structural gene	0.0101827
Pbr027610.1	PTL	Pbr032894.2	CESA4b	TF - Structural gene	0.0101771
Pbr037852.1	ASR3	Pbr002315.3	CSE1	TF - Structural gene	0.0101702
Pbr014375.1	bHLH83	Pbr004262.1	UGT24	TF - Structural gene	0.0101643
Pbr015675.1	HBP1b	Pbr024414.1	CCR29	TF - Structural gene	0.0101591
Pbr020039.1	DOF5.8	Pbr034913.1	LAC38	TF - Structural gene	0.0101517
Pbr028771.1	C3H15-2	Pbr030676.1	COMT20	TF - Structural gene	0.0101137
Pbr037485.1	PHB	Pbr011043.1	CESA4a	TF - Structural gene	0.0101075
Pbr028319.1	MYB52-2	Pbr040489.1	PRX3	TF - Structural gene	0.0101056
Pbr028081.1	bZIP-59	Pbr038988.1	LAC21	TF - Structural gene	0.0100944
Pbr011369.1	MYB109	Pbr032894.2	CESA4b	TF - Structural gene	0.0100922
Pbr002620.1	OCP3	Pbr011579.1	UGT33	TF - Structural gene	0.0100914
Pbr017399.1	SPL4-2	Pbr020181.1	COB4	TF - Structural gene	0.0100734
Pbr011369.1	MYB109	Pbr039481.1	LAC52	TF - Structural gene	0.0100649
Pbr008854.1	DOF1.7	Pbr011043.1	CESA4a	TF - Structural gene	0.0100555
Pbr037716.1	bHLH93-4	Pbr017290.1	C4H1	TF - Structural gene	0.0100548
Pbr014690.1	TCX2	Pbr013445.1	4CL4	TF - Structural gene	0.0100483
Pbr008748.1	MYB73	Pbr025074.1	LAC57	TF - Structural gene	0.0100246
Pbr015799.1	BLH6	Pbr013141.1	C4H2	TF - Structural gene	0.0100202
Pbr014064.1	GAI1	Pbr036926.1	4CL8	TF - Structural gene	0.0100159
Pbr015763.1	MYB85	Pbr011974.1	CTL3	TF - Structural gene	0.0100129
Pbr003802.1	PRHA	Pbr003857.1	LAC19	TF - Structural gene	0.0100083
Pbr038620.1	ERF2	Pbr025448.2	GT-b	TF - TF	0.275086
Pbr013296.1	LBD42	Pbr025448.2	GT-b	TF - TF	0.273164
Pbr014690.1	TCX2	Pbr009229.1	MYB3R1	TF - TF	0.24947
Pbr020250.1	MYB1R1	Pbr025448.2	GT-b	TF - TF	0.240518
Pbr016659.1	KAN1	Pbr025448.2	GT-b	TF - TF	0.227353
Pbr037716.1	bHLH93-4	Pbr016659.1	KAN1	TF - TF	0.208116
Pbr037716.1	bHLH93-4	Pbr041079.1	LBD4	TF - TF	0.204821
Pbr038620.1	ERF2	Pbr013296.1	LBD42	TF - TF	0.192995
Pbr017127.1	bHLH96	Pbr025448.2	GT-b	TF - TF	0.184896
Pbr037716.1	bHLH93-4	Pbr025448.2	GT-b	TF - TF	0.183222
Pbr020024.1	ERF3-2	Pbr025448.2	GT-b	TF - TF	0.183082
Pbr041079.1	LBD4	Pbr025448.2	GT-b	TF - TF	0.181427
Pbr023831.1	MYB83-2	Pbr009229.1	MYB3R1	TF - TF	0.178728
Pbr037716.1	bHLH93-4	Pbr020250.1	MYB1R1	TF - TF	0.175596
Pbr004921.1	MYB83	Pbr009229.1	MYB3R1	TF - TF	0.17495
Pbr014934.1	bHLH62	Pbr009229.1	MYB3R1	TF - TF	0.174912
Pbr017127.1	bHLH96	Pbr020250.1	MYB1R1	TF - TF	0.17242
Pbr017127.1	bHLH96	Pbr016659.1	KAN1	TF - TF	0.168763
Pbr032568.1	C3H14	Pbr004921.1	MYB83	TF - TF	0.161771
Pbr004921.1	MYB83	Pbr023831.1	MYB83-2	TF - TF	0.157306
Pbr016659.1	KAN1	Pbr041079.1	LBD4	TF - TF	0.156652
Pbr038581.1	GRF8	Pbr009229.1	MYB3R1	TF - TF	0.154726
Pbr037716.1	bHLH93-4	Pbr017127.1	bHLH96	TF - TF	0.149999
Pbr038620.1	ERF2	Pbr020250.1	MYB1R1	TF - TF	0.147763
Pbr014934.1	bHLH62	Pbr023831.1	MYB83-2	TF - TF	0.147577
Pbr017127.1	bHLH96	Pbr041079.1	LBD4	TF - TF	0.147002
Pbr014934.1	bHLH62	Pbr014690.1	TCX2	TF - TF	0.146237
Pbr037716.1	bHLH93-4	Pbr013296.1	LBD42	TF - TF	0.144348
Pbr014934.1	bHLH62	Pbr004921.1	MYB83	TF - TF	0.143813
Pbr002239.1	MYB103-2	Pbr038701.2	MYB103	TF - TF	0.143486
Pbr014690.1	TCX2	Pbr023831.1	MYB83-2	TF - TF	0.143068
Pbr016659.1	KAN1	Pbr013296.1	LBD42	TF - TF	0.143059
Pbr001646.1	bHLH93	Pbr037716.1	bHLH93-4	TF - TF	0.14294
Pbr019681.1	bHLH169	Pbr009229.1	MYB3R1	TF - TF	0.142848
Pbr013296.1	LBD42	Pbr020250.1	MYB1R1	TF - TF	0.141749
Pbr032568.1	C3H14	Pbr023831.1	MYB83-2	TF - TF	0.140535
Pbr014934.1	bHLH62	Pbr038289.1	SPL4	TF - TF	0.140407
Pbr017127.1	bHLH96	Pbr038620.1	ERF2	TF - TF	0.139488
Pbr038701.2	MYB103	Pbr000412.1	SND2	TF - TF	0.138806
Pbr037716.1	bHLH93-4	Pbr040090.1	DOF4.6	TF - TF	0.138383
Pbr014934.1	bHLH62	Pbr019681.1	bHLH169	TF - TF	0.136293
Pbr014690.1	TCX2	Pbr004921.1	MYB83	TF - TF	0.136107
Pbr009229.1	MYB3R1	Pbr038289.1	SPL4	TF - TF	0.135844
Pbr019681.1	bHLH169	Pbr014690.1	TCX2	TF - TF	0.134489
Pbr016659.1	KAN1	Pbr020250.1	MYB1R1	TF - TF	0.133944
Pbr020024.1	ERF3-2	Pbr013296.1	LBD42	TF - TF	0.132383
Pbr014934.1	bHLH62	Pbr028081.1	bZIP-59	TF - TF	0.12811
Pbr014690.1	TCX2	Pbr038581.1	GRF8	TF - TF	0.12559
Pbr017127.1	bHLH96	Pbr013296.1	LBD42	TF - TF	0.125162
Pbr019681.1	bHLH169	Pbr038289.1	SPL4	TF - TF	0.125097
Pbr009229.1	MYB3R1	Pbr037640.1	WRKY11-3	TF - TF	0.122862
Pbr017127.1	bHLH96	Pbr008748.1	MYB73	TF - TF	0.122768
Pbr019681.1	bHLH169	Pbr023831.1	MYB83-2	TF - TF	0.122625
Pbr017127.1	bHLH96	Pbr040090.1	DOF4.6	TF - TF	0.12171
Pbr037716.1	bHLH93-4	Pbr020024.1	ERF3-2	TF - TF	0.121271
Pbr014934.1	bHLH62	Pbr015502.1	ERF3	TF - TF	0.11966
Pbr014934.1	bHLH62	Pbr038581.1	GRF8	TF - TF	0.119613
Pbr001646.1	bHLH93	Pbr041079.1	LBD4	TF - TF	0.118374
Pbr028081.1	bZIP-59	Pbr009229.1	MYB3R1	TF - TF	0.118372
Pbr023831.1	MYB83-2	Pbr038289.1	SPL4	TF - TF	0.117321
Pbr017127.1	bHLH96	Pbr020024.1	ERF3-2	TF - TF	0.116985
Pbr019681.1	bHLH169	Pbr004921.1	MYB83	TF - TF	0.116336
Pbr037716.1	bHLH93-4	Pbr038620.1	ERF2	TF - TF	0.114548
Pbr004921.1	MYB83	Pbr038289.1	SPL4	TF - TF	0.112733
Pbr004921.1	MYB83	Pbr020666.1	MYB46	TF - TF	0.111931
Pbr012624.1	PbrMYB169	Pbr004921.1	MYB83	TF - TF	0.111708
Pbr004866.1	bHLH93-3	Pbr017127.1	bHLH96	TF - TF	0.111328
Pbr038581.1	GRF8	Pbr023831.1	MYB83-2	TF - TF	0.110955
Pbr001646.1	bHLH93	Pbr017127.1	bHLH96	TF - TF	0.109382
Pbr001646.1	bHLH93	Pbr016659.1	KAN1	TF - TF	0.108747
Pbr040090.1	DOF4.6	Pbr016659.1	KAN1	TF - TF	0.10844
Pbr038620.1	ERF2	Pbr016659.1	KAN1	TF - TF	0.107931
Pbr019681.1	bHLH169	Pbr038581.1	GRF8	TF - TF	0.107071
Pbr029686.2	AGL1	Pbr038701.2	MYB103	TF - TF	0.106774
Pbr041079.1	LBD4	Pbr013296.1	LBD42	TF - TF	0.106107
Pbr041079.1	LBD4	Pbr020250.1	MYB1R1	TF - TF	0.105582
Pbr040090.1	DOF4.6	Pbr025448.2	GT-b	TF - TF	0.105354
Pbr019681.1	bHLH169	Pbr015502.1	ERF3	TF - TF	0.105042
Pbr013366.1	C3H15	Pbr004921.1	MYB83	TF - TF	0.104747
Pbr020666.1	MYB46	Pbr023831.1	MYB83-2	TF - TF	0.104601
Pbr038581.1	GRF8	Pbr004921.1	MYB83	TF - TF	0.103612
Pbr020024.1	ERF3-2	Pbr020250.1	MYB1R1	TF - TF	0.103424
Pbr038701.2	MYB103	Pbr028319.1	MYB52-2	TF - TF	0.10324
Pbr014690.1	TCX2	Pbr038289.1	SPL4	TF - TF	0.100905
Pbr020024.1	ERF3-2	Pbr016659.1	KAN1	TF - TF	0.100527
Pbr040090.1	DOF4.6	Pbr041079.1	LBD4	TF - TF	0.100407
Pbr014934.1	bHLH62	Pbr037640.1	WRKY11-3	TF - TF	0.100396
Pbr001646.1	bHLH93	Pbr025448.2	GT-b	TF - TF	0.100188
Pbr037716.1	bHLH93-4	Pbr008748.1	MYB73	TF - TF	0.0982995
Pbr015502.1	ERF3	Pbr009229.1	MYB3R1	TF - TF	0.0982064
Pbr028081.1	bZIP-59	Pbr015502.1	ERF3	TF - TF	0.0979588
Pbr019681.1	bHLH169	Pbr018492.1	YAB1	TF - TF	0.0979537
Pbr013366.1	C3H15	Pbr023831.1	MYB83-2	TF - TF	0.097698
Pbr001646.1	bHLH93	Pbr020250.1	MYB1R1	TF - TF	0.0974489
Pbr038620.1	ERF2	Pbr020024.1	ERF3-2	TF - TF	0.0966131
Pbr019681.1	bHLH169	Pbr028081.1	bZIP-59	TF - TF	0.096424
Pbr012624.1	PbrMYB169	Pbr023831.1	MYB83-2	TF - TF	0.0962593
Pbr014934.1	bHLH62	Pbr032568.1	C3H14	TF - TF	0.0933155
Pbr004866.1	bHLH93-3	Pbr025448.2	GT-b	TF - TF	0.0920926
Pbr032568.1	C3H14	Pbr009229.1	MYB3R1	TF - TF	0.0910088
Pbr004663.1	bHLH93-2	Pbr017127.1	bHLH96	TF - TF	0.0907263
Pbr014934.1	bHLH62	Pbr018492.1	YAB1	TF - TF	0.0902716
Pbr010809.1	ERF4	Pbr009229.1	MYB3R1	TF - TF	0.0888491
Pbr017127.1	bHLH96	Pbr013209.1	OBF1	TF - TF	0.0884592
Pbr001646.1	bHLH93	Pbr013296.1	LBD42	TF - TF	0.0878288
Pbr028319.1	MYB52-2	Pbr004921.1	MYB83	TF - TF	0.0877882
Pbr014934.1	bHLH62	Pbr017399.1	SPL4-2	TF - TF	0.0857754
Pbr019681.1	bHLH169	Pbr028771.1	C3H15-2	TF - TF	0.0856595
Pbr040090.1	DOF4.6	Pbr020250.1	MYB1R1	TF - TF	0.0846707
Pbr004663.1	bHLH93-2	Pbr008748.1	MYB73	TF - TF	0.0845099
Pbr004663.1	bHLH93-2	Pbr037716.1	bHLH93-4	TF - TF	0.0840845
Pbr019681.1	bHLH169	Pbr017399.1	SPL4-2	TF - TF	0.0838949
Pbr038701.2	MYB103	Pbr038584.1	PbrNSC	TF - TF	0.0832988
Pbr001646.1	bHLH93	Pbr040090.1	DOF4.6	TF - TF	0.0819908
Pbr004866.1	bHLH93-3	Pbr037716.1	bHLH93-4	TF - TF	0.0813886
Pbr004921.1	MYB83	Pbr039864.1	MYB86	TF - TF	0.08006
Pbr017127.1	bHLH96	Pbr028771.1	C3H15-2	TF - TF	0.079994
Pbr028081.1	bZIP-59	Pbr038289.1	SPL4	TF - TF	0.0793224
Pbr004921.1	MYB83	Pbr037640.1	WRKY11-3	TF - TF	0.0791551
Pbr019681.1	bHLH169	Pbr031306.1	MYB18	TF - TF	0.0788074
Pbr015502.1	ERF3	Pbr038289.1	SPL4	TF - TF	0.0784775
Pbr019681.1	bHLH169	Pbr032568.1	C3H14	TF - TF	0.0779642
Pbr017127.1	bHLH96	Pbr037485.1	PHB	TF - TF	0.0778835
Pbr015502.1	ERF3	Pbr031306.1	MYB18	TF - TF	0.0777797
Pbr004866.1	bHLH93-3	Pbr019681.1	bHLH169	TF - TF	0.077433
Pbr019681.1	bHLH169	Pbr013366.1	C3H15	TF - TF	0.0773207
Pbr032568.1	C3H14	Pbr012624.1	PbrMYB169	TF - TF	0.0771588
Pbr014934.1	bHLH62	Pbr028771.1	C3H15-2	TF - TF	0.0770678
Pbr014934.1	bHLH62	Pbr020666.1	MYB46	TF - TF	0.0769126
Pbr019681.1	bHLH169	Pbr020666.1	MYB46	TF - TF	0.0767558
Pbr008748.1	MYB73	Pbr025448.2	GT-b	TF - TF	0.0767004
Pbr019681.1	bHLH169	Pbr013209.1	OBF1	TF - TF	0.0765196
Pbr019681.1	bHLH169	Pbr037485.1	PHB	TF - TF	0.0761659
Pbr037100.1	C3H14-2	Pbr038701.2	MYB103	TF - TF	0.0756863
Pbr017127.1	bHLH96	Pbr010560.1	HAP5A	TF - TF	0.075341
Pbr001646.1	bHLH93	Pbr020024.1	ERF3-2	TF - TF	0.0750066
Pbr014934.1	bHLH62	Pbr013366.1	C3H15	TF - TF	0.0749763
Pbr014934.1	bHLH62	Pbr004866.1	bHLH93-3	TF - TF	0.0749475
Pbr015502.1	ERF3	Pbr023831.1	MYB83-2	TF - TF	0.0748848
Pbr028081.1	bZIP-59	Pbr023831.1	MYB83-2	TF - TF	0.0748567
Pbr013366.1	C3H15	Pbr014690.1	TCX2	TF - TF	0.0745638
Pbr014690.1	TCX2	Pbr020666.1	MYB46	TF - TF	0.0739808
Pbr020666.1	MYB46	Pbr009229.1	MYB3R1	TF - TF	0.0738989
Pbr032568.1	C3H14	Pbr038701.2	MYB103	TF - TF	0.0737505
Pbr014934.1	bHLH62	Pbr031306.1	MYB18	TF - TF	0.0737212
Pbr028081.1	bZIP-59	Pbr013133.1	RF2b-2	TF - TF	0.0736808
Pbr013366.1	C3H15	Pbr009229.1	MYB3R1	TF - TF	0.0733364
Pbr038581.1	GRF8	Pbr038289.1	SPL4	TF - TF	0.0732765
Pbr001646.1	bHLH93	Pbr004663.1	bHLH93-2	TF - TF	0.0732366
Pbr028319.1	MYB52-2	Pbr023831.1	MYB83-2	TF - TF	0.0729059
Pbr028081.1	bZIP-59	Pbr004921.1	MYB83	TF - TF	0.0727717
Pbr012624.1	PbrMYB169	Pbr009229.1	MYB3R1	TF - TF	0.0725562
Pbr004921.1	MYB83	Pbr017399.1	SPL4-2	TF - TF	0.0723604
Pbr019681.1	bHLH169	Pbr037640.1	WRKY11-3	TF - TF	0.0720983
Pbr004663.1	bHLH93-2	Pbr040090.1	DOF4.6	TF - TF	0.0717972
Pbr009229.1	MYB3R1	Pbr017399.1	SPL4-2	TF - TF	0.0717851
Pbr040090.1	DOF4.6	Pbr013296.1	LBD42	TF - TF	0.0716136
Pbr017127.1	bHLH96	Pbr019681.1	bHLH169	TF - TF	0.0714894
Pbr020204.1	bHLH46	Pbr017127.1	bHLH96	TF - TF	0.0710217
Pbr004921.1	MYB83	Pbr000412.1	SND2	TF - TF	0.0704906
Pbr014934.1	bHLH62	Pbr012624.1	PbrMYB169	TF - TF	0.0704094
Pbr009229.1	MYB3R1	Pbr018492.1	YAB1	TF - TF	0.0702242
Pbr014934.1	bHLH62	Pbr023444.1	WOX3	TF - TF	0.0699528
Pbr030476.1	bZIP40	Pbr033210.1	EIN3	TF - TF	0.0699064
Pbr023831.1	MYB83-2	Pbr037640.1	WRKY11-3	TF - TF	0.0698369
Pbr004663.1	bHLH93-2	Pbr013209.1	OBF1	TF - TF	0.0697914
Pbr023831.1	MYB83-2	Pbr017399.1	SPL4-2	TF - TF	0.0694374
Pbr005862.1	BPC6	Pbr033210.1	EIN3	TF - TF	0.0690785
Pbr028771.1	C3H15-2	Pbr023831.1	MYB83-2	TF - TF	0.0689425
Pbr004663.1	bHLH93-2	Pbr037485.1	PHB	TF - TF	0.0688826
Pbr031306.1	MYB18	Pbr038289.1	SPL4	TF - TF	0.068864
Pbr038701.2	MYB103	Pbr004921.1	MYB83	TF - TF	0.0688576
Pbr023831.1	MYB83-2	Pbr039864.1	MYB86	TF - TF	0.0682973
Pbr037716.1	bHLH93-4	Pbr013209.1	OBF1	TF - TF	0.0682751
Pbr004663.1	bHLH93-2	Pbr028771.1	C3H15-2	TF - TF	0.0680762
Pbr004921.1	MYB83	Pbr023444.1	WOX3	TF - TF	0.0680467
Pbr004663.1	bHLH93-2	Pbr019681.1	bHLH169	TF - TF	0.0679743
Pbr028771.1	C3H15-2	Pbr014690.1	TCX2	TF - TF	0.0675179
Pbr004866.1	bHLH93-3	Pbr038620.1	ERF2	TF - TF	0.0670994
Pbr001646.1	bHLH93	Pbr038620.1	ERF2	TF - TF	0.0670251
Pbr028771.1	C3H15-2	Pbr009229.1	MYB3R1	TF - TF	0.0669127
Pbr020024.1	ERF3-2	Pbr041079.1	LBD4	TF - TF	0.0668816
Pbr010809.1	ERF4	Pbr004921.1	MYB83	TF - TF	0.0668609
Pbr015502.1	ERF3	Pbr004921.1	MYB83	TF - TF	0.0668129
Pbr014934.1	bHLH62	Pbr037485.1	PHB	TF - TF	0.066514
Pbr014690.1	TCX2	Pbr010809.1	ERF4	TF - TF	0.0664241
Pbr028081.1	bZIP-59	Pbr014690.1	TCX2	TF - TF	0.0662861
Pbr014690.1	TCX2	Pbr015502.1	ERF3	TF - TF	0.0662134
Pbr019681.1	bHLH169	Pbr023444.1	WOX3	TF - TF	0.0655798
Pbr014934.1	bHLH62	Pbr013209.1	OBF1	TF - TF	0.0655271
Pbr038701.2	MYB103	Pbr012624.1	PbrMYB169	TF - TF	0.0648031
Pbr004866.1	bHLH93-3	Pbr020250.1	MYB1R1	TF - TF	0.0647744
Pbr014934.1	bHLH62	Pbr017127.1	bHLH96	TF - TF	0.0646124
Pbr019681.1	bHLH169	Pbr008748.1	MYB73	TF - TF	0.0645511
Pbr023831.1	MYB83-2	Pbr018492.1	YAB1	TF - TF	0.0643278
Pbr012624.1	PbrMYB169	Pbr028319.1	MYB52-2	TF - TF	0.0641664
Pbr004663.1	bHLH93-2	Pbr020250.1	MYB1R1	TF - TF	0.064076
Pbr042848.1	bZIP40-2	Pbr006809.1	AGL47	TF - TF	0.0640392
Pbr039864.1	MYB86	Pbr009229.1	MYB3R1	TF - TF	0.0637669
Pbr037716.1	bHLH93-4	Pbr010560.1	HAP5A	TF - TF	0.0636089
Pbr028771.1	C3H15-2	Pbr004921.1	MYB83	TF - TF	0.0635827
Pbr032568.1	C3H14	Pbr028319.1	MYB52-2	TF - TF	0.0632587
Pbr004663.1	bHLH93-2	Pbr016659.1	KAN1	TF - TF	0.0631028
Pbr017127.1	bHLH96	Pbr017399.1	SPL4-2	TF - TF	0.0629448
Pbr032568.1	C3H14	Pbr014690.1	TCX2	TF - TF	0.0629177
Pbr014934.1	bHLH62	Pbr013133.1	RF2b-2	TF - TF	0.0628556
Pbr010809.1	ERF4	Pbr023831.1	MYB83-2	TF - TF	0.0627535
Pbr004663.1	bHLH93-2	Pbr025448.2	GT-b	TF - TF	0.0627255
Pbr004663.1	bHLH93-2	Pbr010560.1	HAP5A	TF - TF	0.0624988
Pbr042848.1	bZIP40-2	Pbr022708.1	ERF72	TF - TF	0.0622339
Pbr014934.1	bHLH62	Pbr010809.1	ERF4	TF - TF	0.0622243
Pbr014934.1	bHLH62	Pbr008748.1	MYB73	TF - TF	0.0618056
Pbr042848.1	bZIP40-2	Pbr033210.1	EIN3	TF - TF	0.06179
Pbr028771.1	C3H15-2	Pbr038289.1	SPL4	TF - TF	0.0617532
Pbr013366.1	C3H15	Pbr020666.1	MYB46	TF - TF	0.0617292
Pbr014934.1	bHLH62	Pbr003750.1	RF2b	TF - TF	0.0615648
Pbr019681.1	bHLH169	Pbr012624.1	PbrMYB169	TF - TF	0.0615547
Pbr012624.1	PbrMYB169	Pbr000412.1	SND2	TF - TF	0.0612898
Pbr017127.1	bHLH96	Pbr023444.1	WOX3	TF - TF	0.0611807
Pbr040090.1	DOF4.6	Pbr020024.1	ERF3-2	TF - TF	0.0611328
Pbr032568.1	C3H14	Pbr037100.1	C3H14-2	TF - TF	0.0609543
Pbr004663.1	bHLH93-2	Pbr041079.1	LBD4	TF - TF	0.0609297
Pbr012624.1	PbrMYB169	Pbr039864.1	MYB86	TF - TF	0.0608425
Pbr023831.1	MYB83-2	Pbr023444.1	WOX3	TF - TF	0.0607879
Pbr004921.1	MYB83	Pbr018492.1	YAB1	TF - TF	0.060126
Pbr038289.1	SPL4	Pbr018492.1	YAB1	TF - TF	0.0600023
Pbr014690.1	TCX2	Pbr037640.1	WRKY11-3	TF - TF	0.0599591
Pbr002239.1	MYB103-2	Pbr004921.1	MYB83	TF - TF	0.0586846
Pbr028082.4	BPC6-2	Pbr033210.1	EIN3	TF - TF	0.0583618
Pbr004866.1	bHLH93-3	Pbr020024.1	ERF3-2	TF - TF	0.0583286
Pbr032568.1	C3H14	Pbr020666.1	MYB46	TF - TF	0.0582674
Pbr012624.1	PbrMYB169	Pbr020666.1	MYB46	TF - TF	0.0581636
Pbr002239.1	MYB103-2	Pbr012624.1	PbrMYB169	TF - TF	0.0581142
Pbr038701.2	MYB103	Pbr020666.1	MYB46	TF - TF	0.0580932
Pbr028081.1	bZIP-59	Pbr038581.1	GRF8	TF - TF	0.057804
Pbr004866.1	bHLH93-3	Pbr009229.1	MYB3R1	TF - TF	0.057589
Pbr020204.1	bHLH46	Pbr037716.1	bHLH93-4	TF - TF	0.057521
Pbr019681.1	bHLH169	Pbr010560.1	HAP5A	TF - TF	0.0574075
Pbr013366.1	C3H15	Pbr038701.2	MYB103	TF - TF	0.0572592
Pbr032568.1	C3H14	Pbr038289.1	SPL4	TF - TF	0.0571932
Pbr028081.1	bZIP-59	Pbr003750.1	RF2b	TF - TF	0.0571805
Pbr031306.1	MYB18	Pbr009229.1	MYB3R1	TF - TF	0.0570978
Pbr014934.1	bHLH62	Pbr039864.1	MYB86	TF - TF	0.0569599
Pbr032568.1	C3H14	Pbr013366.1	C3H15	TF - TF	0.0569133
Pbr037485.1	PHB	Pbr023831.1	MYB83-2	TF - TF	0.0568555
Pbr008748.1	MYB73	Pbr038289.1	SPL4	TF - TF	0.0567995
Pbr032568.1	C3H14	Pbr002239.1	MYB103-2	TF - TF	0.0567828
Pbr019681.1	bHLH169	Pbr003750.1	RF2b	TF - TF	0.0567343
Pbr032769.1	C3H48	Pbr033210.1	EIN3	TF - TF	0.0567313
Pbr023831.1	MYB83-2	Pbr000412.1	SND2	TF - TF	0.0563767
Pbr037716.1	bHLH93-4	Pbr037485.1	PHB	TF - TF	0.0562111
Pbr028081.1	bZIP-59	Pbr031306.1	MYB18	TF - TF	0.05617
Pbr038620.1	ERF2	Pbr041079.1	LBD4	TF - TF	0.0560375
Pbr040090.1	DOF4.6	Pbr038620.1	ERF2	TF - TF	0.056033
Pbr038701.2	MYB103	Pbr023831.1	MYB83-2	TF - TF	0.0559289
Pbr004663.1	bHLH93-2	Pbr017813.1	MYB46-2	TF - TF	0.0555548
Pbr004866.1	bHLH93-3	Pbr016659.1	KAN1	TF - TF	0.0554545
Pbr038289.1	SPL4	Pbr017399.1	SPL4-2	TF - TF	0.0552663
Pbr004866.1	bHLH93-3	Pbr023444.1	WOX3	TF - TF	0.0551522
Pbr004866.1	bHLH93-3	Pbr013296.1	LBD42	TF - TF	0.0550991
Pbr020666.1	MYB46	Pbr038289.1	SPL4	TF - TF	0.0550691
Pbr028771.1	C3H15-2	Pbr037485.1	PHB	TF - TF	0.0550372
Pbr013366.1	C3H15	Pbr038289.1	SPL4	TF - TF	0.0544617
Pbr017127.1	bHLH96	Pbr018492.1	YAB1	TF - TF	0.0544298
Pbr031306.1	MYB18	Pbr023831.1	MYB83-2	TF - TF	0.0543755
Pbr037485.1	PHB	Pbr038289.1	SPL4	TF - TF	0.0541993
Pbr032568.1	C3H14	Pbr000412.1	SND2	TF - TF	0.0538957
Pbr029686.2	AGL1	Pbr004921.1	MYB83	TF - TF	0.0528728
Pbr009229.1	MYB3R1	Pbr023444.1	WOX3	TF - TF	0.0526203
Pbr004663.1	bHLH93-2	Pbr004866.1	bHLH93-3	TF - TF	0.0525888
Pbr003750.1	RF2b	Pbr013133.1	RF2b-2	TF - TF	0.0524643
Pbr037485.1	PHB	Pbr004921.1	MYB83	TF - TF	0.0524527
Pbr042848.1	bZIP40-2	Pbr035927.1	MYB1	TF - TF	0.0523931
Pbr014690.1	TCX2	Pbr017399.1	SPL4-2	TF - TF	0.0521876
Pbr037485.1	PHB	Pbr008748.1	MYB73	TF - TF	0.0520777
Pbr004866.1	bHLH93-3	Pbr023831.1	MYB83-2	TF - TF	0.052026
Pbr013366.1	C3H15	Pbr012624.1	PbrMYB169	TF - TF	0.0520011
Pbr004866.1	bHLH93-3	Pbr004921.1	MYB83	TF - TF	0.0519271
Pbr019681.1	bHLH169	Pbr013133.1	RF2b-2	TF - TF	0.0514448
Pbr028319.1	MYB52-2	Pbr000412.1	SND2	TF - TF	0.0513841
Pbr037716.1	bHLH93-4	Pbr028771.1	C3H15-2	TF - TF	0.0513313
Pbr020204.1	bHLH46	Pbr028081.1	bZIP-59	TF - TF	0.0512832
Pbr028081.1	bZIP-59	Pbr037640.1	WRKY11-3	TF - TF	0.0512659
Pbr016659.1	KAN1	Pbr008748.1	MYB73	TF - TF	0.0511797
Pbr020204.1	bHLH46	Pbr014934.1	bHLH62	TF - TF	0.0508826
Pbr014690.1	TCX2	Pbr012624.1	PbrMYB169	TF - TF	0.050863
Pbr037100.1	C3H14-2	Pbr004921.1	MYB83	TF - TF	0.0505902
Pbr004866.1	bHLH93-3	Pbr041079.1	LBD4	TF - TF	0.0505873
Pbr020666.1	MYB46	Pbr036591.1	MYB83-3	TF - TF	0.0504288
Pbr037485.1	PHB	Pbr017813.1	MYB46-2	TF - TF	0.0503538
Pbr014934.1	bHLH62	Pbr004663.1	bHLH93-2	TF - TF	0.0503001
Pbr033210.1	EIN3	Pbr003868.1	SCL33	TF - TF	0.0502526
Pbr014690.1	TCX2	Pbr018492.1	YAB1	TF - TF	0.0501854
Pbr038701.2	MYB103	Pbr039864.1	MYB86	TF - TF	0.0501518
Pbr017127.1	bHLH96	Pbr017813.1	MYB46-2	TF - TF	0.0501122
Pbr015502.1	ERF3	Pbr018492.1	YAB1	TF - TF	0.0500596
Pbr033210.1	EIN3	Pbr035927.1	MYB1	TF - TF	0.0498765
Pbr032568.1	C3H14	Pbr029686.2	AGL1	TF - TF	0.0496406
Pbr028081.1	bZIP-59	Pbr018492.1	YAB1	TF - TF	0.0495441
Pbr019681.1	bHLH169	Pbr010809.1	ERF4	TF - TF	0.0494912
Pbr011903.3	E2F1	Pbr033210.1	EIN3	TF - TF	0.0493781
Pbr017127.1	bHLH96	Pbr038289.1	SPL4	TF - TF	0.0493056
Pbr013366.1	C3H15	Pbr017813.1	MYB46-2	TF - TF	0.0492106
Pbr019681.1	bHLH169	Pbr039864.1	MYB86	TF - TF	0.0490861
Pbr019681.1	bHLH169	Pbr014120.1	CPRF1	TF - TF	0.0489112
Pbr004866.1	bHLH93-3	Pbr040090.1	DOF4.6	TF - TF	0.0488978
Pbr001646.1	bHLH93	Pbr010560.1	HAP5A	TF - TF	0.0488244
Pbr017127.1	bHLH96	Pbr013366.1	C3H15	TF - TF	0.0487614
Pbr002239.1	MYB103-2	Pbr028319.1	MYB52-2	TF - TF	0.0486101
Pbr040090.1	DOF4.6	Pbr008748.1	MYB73	TF - TF	0.0484913
Pbr038701.2	MYB103	Pbr017813.1	MYB46-2	TF - TF	0.0483697
Pbr001646.1	bHLH93	Pbr004866.1	bHLH93-3	TF - TF	0.0482552
Pbr017127.1	bHLH96	Pbr015502.1	ERF3	TF - TF	0.0481637
Pbr020204.1	bHLH46	Pbr019681.1	bHLH169	TF - TF	0.0481586
Pbr020204.1	bHLH46	Pbr013133.1	RF2b-2	TF - TF	0.0481474
Pbr014934.1	bHLH62	Pbr010560.1	HAP5A	TF - TF	0.0480617
Pbr014934.1	bHLH62	Pbr028319.1	MYB52-2	TF - TF	0.047998
Pbr004921.1	MYB83	Pbr017813.1	MYB46-2	TF - TF	0.04774
Pbr017813.1	MYB46-2	Pbr023831.1	MYB83-2	TF - TF	0.047731
Pbr013209.1	OBF1	Pbr010560.1	HAP5A	TF - TF	0.0474662
Pbr017127.1	bHLH96	Pbr014120.1	CPRF1	TF - TF	0.0473675
Pbr004866.1	bHLH93-3	Pbr014690.1	TCX2	TF - TF	0.0470517
Pbr020204.1	bHLH46	Pbr004663.1	bHLH93-2	TF - TF	0.0469194
Pbr040090.1	DOF4.6	Pbr010560.1	HAP5A	TF - TF	0.0468759
Pbr028319.1	MYB52-2	Pbr009229.1	MYB3R1	TF - TF	0.04684
Pbr037485.1	PHB	Pbr009229.1	MYB3R1	TF - TF	0.0468176
Pbr019681.1	bHLH169	Pbr017813.1	MYB46-2	TF - TF	0.0466334
Pbr004663.1	bHLH93-2	Pbr018492.1	YAB1	TF - TF	0.0465966
Pbr017813.1	MYB46-2	Pbr020666.1	MYB46	TF - TF	0.0462725
Pbr002239.1	MYB103-2	Pbr023831.1	MYB83-2	TF - TF	0.046143
Pbr013133.1	RF2b-2	Pbr015502.1	ERF3	TF - TF	0.0461003
Pbr015675.1	HBP1b	Pbr041663.1	HBP1b-2	TF - TF	0.0457966
Pbr002239.1	MYB103-2	Pbr000412.1	SND2	TF - TF	0.0456157
Pbr014934.1	bHLH62	Pbr014120.1	CPRF1	TF - TF	0.0455821
Pbr013209.1	OBF1	Pbr038289.1	SPL4	TF - TF	0.0454533
Pbr014690.1	TCX2	Pbr037485.1	PHB	TF - TF	0.0454109
Pbr033210.1	EIN3	Pbr027816.1	OCP3-2	TF - TF	0.0453285
Pbr040090.1	DOF4.6	Pbr037485.1	PHB	TF - TF	0.0451466
Pbr014690.1	TCX2	Pbr031306.1	MYB18	TF - TF	0.0451248
Pbr013209.1	OBF1	Pbr009229.1	MYB3R1	TF - TF	0.0449264
Pbr013209.1	OBF1	Pbr018492.1	YAB1	TF - TF	0.0448033
Pbr015502.1	ERF3	Pbr008748.1	MYB73	TF - TF	0.0447057
Pbr033210.1	EIN3	Pbr006809.1	AGL47	TF - TF	0.0445724
Pbr013366.1	C3H15	Pbr037485.1	PHB	TF - TF	0.0445662
Pbr020204.1	bHLH46	Pbr003750.1	RF2b	TF - TF	0.0445348
Pbr004866.1	bHLH93-3	Pbr037485.1	PHB	TF - TF	0.0444989
Pbr037485.1	PHB	Pbr020250.1	MYB1R1	TF - TF	0.0440495
Pbr020039.1	DOF5.8	Pbr038701.2	MYB103	TF - TF	0.0440233
Pbr042646.1	C3H14-3	Pbr033210.1	EIN3	TF - TF	0.043977
Pbr003750.1	RF2b	Pbr009229.1	MYB3R1	TF - TF	0.0439357
Pbr004663.1	bHLH93-2	Pbr038289.1	SPL4	TF - TF	0.0439277
Pbr028081.1	bZIP-59	Pbr017399.1	SPL4-2	TF - TF	0.0438739
Pbr031306.1	MYB18	Pbr018492.1	YAB1	TF - TF	0.0437785
Pbr020250.1	MYB1R1	Pbr010560.1	HAP5A	TF - TF	0.0436223
Pbr030476.1	bZIP40	Pbr042848.1	bZIP40-2	TF - TF	0.0435373
Pbr029686.2	AGL1	Pbr002239.1	MYB103-2	TF - TF	0.0433987
Pbr004663.1	bHLH93-2	Pbr014120.1	CPRF1	TF - TF	0.0431997
Pbr032568.1	C3H14	Pbr039864.1	MYB86	TF - TF	0.0431705
Pbr014690.1	TCX2	Pbr039864.1	MYB86	TF - TF	0.043138
Pbr020204.1	bHLH46	Pbr025448.2	GT-b	TF - TF	0.0431338
Pbr029686.2	AGL1	Pbr012624.1	PbrMYB169	TF - TF	0.0431223
Pbr033210.1	EIN3	Pbr027474.1	ARR2	TF - TF	0.0429725
Pbr031306.1	MYB18	Pbr004921.1	MYB83	TF - TF	0.0428143
Pbr019681.1	bHLH169	Pbr007875.1	LBD36	TF - TF	0.0427736
Pbr005862.1	BPC6	Pbr030476.1	bZIP40	TF - TF	0.0427335
Pbr010560.1	HAP5A	Pbr025448.2	GT-b	TF - TF	0.0424347
Pbr037485.1	PHB	Pbr025448.2	GT-b	TF - TF	0.0422948
Pbr037485.1	PHB	Pbr018492.1	YAB1	TF - TF	0.0422215
Pbr038289.1	SPL4	Pbr037640.1	WRKY11-3	TF - TF	0.0421936
Pbr004663.1	bHLH93-2	Pbr013296.1	LBD42	TF - TF	0.0421215
Pbr025448.2	GT-b	Pbr023444.1	WOX3	TF - TF	0.0420994
Pbr041079.1	LBD4	Pbr010560.1	HAP5A	TF - TF	0.0420753
Pbr004663.1	bHLH93-2	Pbr013366.1	C3H15	TF - TF	0.0420749
Pbr003750.1	RF2b	Pbr015502.1	ERF3	TF - TF	0.0419411
Pbr027356.1	bHLH105	Pbr041663.1	HBP1b-2	TF - TF	0.0418616
Pbr013209.1	OBF1	Pbr037485.1	PHB	TF - TF	0.0418487
Pbr037716.1	bHLH93-4	Pbr017813.1	MYB46-2	TF - TF	0.0417986
Pbr013133.1	RF2b-2	Pbr009229.1	MYB3R1	TF - TF	0.0417967
Pbr012624.1	PbrMYB169	Pbr023444.1	WOX3	TF - TF	0.0417827
Pbr004663.1	bHLH93-2	Pbr015502.1	ERF3	TF - TF	0.0417709
Pbr037485.1	PHB	Pbr020666.1	MYB46	TF - TF	0.0417581
Pbr016659.1	KAN1	Pbr010560.1	HAP5A	TF - TF	0.0416229
Pbr004663.1	bHLH93-2	Pbr017399.1	SPL4-2	TF - TF	0.0416116
Pbr017399.1	SPL4-2	Pbr018492.1	YAB1	TF - TF	0.0415793
Pbr019681.1	bHLH169	Pbr028319.1	MYB52-2	TF - TF	0.0414773
Pbr037485.1	PHB	Pbr010560.1	HAP5A	TF - TF	0.0413487
Pbr028081.1	bZIP-59	Pbr013209.1	OBF1	TF - TF	0.041334
Pbr013209.1	OBF1	Pbr025448.2	GT-b	TF - TF	0.0412659
Pbr029686.2	AGL1	Pbr023831.1	MYB83-2	TF - TF	0.0412388
Pbr042848.1	bZIP40-2	Pbr027474.1	ARR2	TF - TF	0.0410886
Pbr037100.1	C3H14-2	Pbr002239.1	MYB103-2	TF - TF	0.0408593
Pbr014120.1	CPRF1	Pbr003750.1	RF2b	TF - TF	0.0408053
Pbr019681.1	bHLH169	Pbr009953.1	HSFA6b	TF - TF	0.0406221
Pbr003750.1	RF2b	Pbr041474.1	HSFA2	TF - TF	0.0405472
Pbr037100.1	C3H14-2	Pbr023831.1	MYB83-2	TF - TF	0.0405295
Pbr004866.1	bHLH93-3	Pbr038289.1	SPL4	TF - TF	0.0404151
Pbr001646.1	bHLH93	Pbr037852.1	ASR3	TF - TF	0.0402434
Pbr013209.1	OBF1	Pbr008748.1	MYB73	TF - TF	0.0402085
Pbr001646.1	bHLH93	Pbr037485.1	PHB	TF - TF	0.0402065
Pbr001646.1	bHLH93	Pbr008748.1	MYB73	TF - TF	0.0401628
Pbr004663.1	bHLH93-2	Pbr038620.1	ERF2	TF - TF	0.0400503
Pbr004866.1	bHLH93-3	Pbr010560.1	HAP5A	TF - TF	0.0399992
Pbr001646.1	bHLH93	Pbr013209.1	OBF1	TF - TF	0.0395513
Pbr028081.1	bZIP-59	Pbr008748.1	MYB73	TF - TF	0.0395167
Pbr039176.1	MYB1R1-2	Pbr038584.1	PbrNSC	TF - TF	0.0393828
Pbr033210.1	EIN3	Pbr015799.1	BLH6	TF - TF	0.039327
Pbr042848.1	bZIP40-2	Pbr042646.1	C3H14-3	TF - TF	0.0392501
Pbr010809.1	ERF4	Pbr038289.1	SPL4	TF - TF	0.0391971
Pbr012624.1	PbrMYB169	Pbr038289.1	SPL4	TF - TF	0.0390961
Pbr004663.1	bHLH93-2	Pbr020024.1	ERF3-2	TF - TF	0.0390743
Pbr017127.1	bHLH96	Pbr020666.1	MYB46	TF - TF	0.039051
Pbr028082.4	BPC6-2	Pbr030476.1	bZIP40	TF - TF	0.0389344
Pbr020024.1	ERF3-2	Pbr010560.1	HAP5A	TF - TF	0.0388919
Pbr016659.1	KAN1	Pbr037485.1	PHB	TF - TF	0.0387655
Pbr028771.1	C3H15-2	Pbr018492.1	YAB1	TF - TF	0.0387526
Pbr015502.1	ERF3	Pbr038581.1	GRF8	TF - TF	0.0387127
Pbr008748.1	MYB73	Pbr018492.1	YAB1	TF - TF	0.0386946
Pbr013133.1	RF2b-2	Pbr041474.1	HSFA2	TF - TF	0.0384836
Pbr014690.1	TCX2	Pbr023444.1	WOX3	TF - TF	0.0383321
Pbr004663.1	bHLH93-2	Pbr007875.1	LBD36	TF - TF	0.0383133
Pbr020204.1	bHLH46	Pbr010560.1	HAP5A	TF - TF	0.0382144
Pbr017127.1	bHLH96	Pbr023831.1	MYB83-2	TF - TF	0.038155
Pbr029686.2	AGL1	Pbr028319.1	MYB52-2	TF - TF	0.0380573
Pbr017127.1	bHLH96	Pbr009229.1	MYB3R1	TF - TF	0.0378063
Pbr030017.2	bHLH102-2	Pbr041663.1	HBP1b-2	TF - TF	0.0377703
Pbr028771.1	C3H15-2	Pbr025448.2	GT-b	TF - TF	0.0377647
Pbr004866.1	bHLH93-3	Pbr018492.1	YAB1	TF - TF	0.037654
Pbr028081.1	bZIP-59	Pbr014120.1	CPRF1	TF - TF	0.037506
Pbr042848.1	bZIP40-2	Pbr032769.1	C3H48	TF - TF	0.0374553
Pbr028771.1	C3H15-2	Pbr010560.1	HAP5A	TF - TF	0.0374462
Pbr004866.1	bHLH93-3	Pbr017399.1	SPL4-2	TF - TF	0.0373917
Pbr013209.1	OBF1	Pbr023831.1	MYB83-2	TF - TF	0.0373064
Pbr016671.1	GAI	Pbr037852.1	ASR3	TF - TF	0.0372697
Pbr028081.1	bZIP-59	Pbr028771.1	C3H15-2	TF - TF	0.0372559
Pbr008748.1	MYB73	Pbr010560.1	HAP5A	TF - TF	0.0371627
Pbr037485.1	PHB	Pbr017399.1	SPL4-2	TF - TF	0.037131
Pbr020250.1	MYB1R1	Pbr008748.1	MYB73	TF - TF	0.0371244
Pbr038701.2	MYB103	Pbr036591.1	MYB83-3	TF - TF	0.0368842
Pbr004663.1	bHLH93-2	Pbr031306.1	MYB18	TF - TF	0.0368029
Pbr017127.1	bHLH96	Pbr031306.1	MYB18	TF - TF	0.0367356
Pbr014690.1	TCX2	Pbr017813.1	MYB46-2	TF - TF	0.0366913
Pbr038581.1	GRF8	Pbr018492.1	YAB1	TF - TF	0.036673
Pbr014934.1	bHLH62	Pbr017813.1	MYB46-2	TF - TF	0.0365405
Pbr008748.1	MYB73	Pbr009229.1	MYB3R1	TF - TF	0.0364391
Pbr014120.1	CPRF1	Pbr013133.1	RF2b-2	TF - TF	0.0364359
Pbr014934.1	bHLH62	Pbr009953.1	HSFA6b	TF - TF	0.0364153
Pbr037716.1	bHLH93-4	Pbr017399.1	SPL4-2	TF - TF	0.0362232
Pbr019681.1	bHLH169	Pbr040090.1	DOF4.6	TF - TF	0.0361976
Pbr037485.1	PHB	Pbr041079.1	LBD4	TF - TF	0.0357964
Pbr020666.1	MYB46	Pbr023444.1	WOX3	TF - TF	0.0356585
Pbr013209.1	OBF1	Pbr040090.1	DOF4.6	TF - TF	0.0356054
Pbr017127.1	bHLH96	Pbr004921.1	MYB83	TF - TF	0.0355781
Pbr017127.1	bHLH96	Pbr038581.1	GRF8	TF - TF	0.0355612
Pbr028319.1	MYB52-2	Pbr020666.1	MYB46	TF - TF	0.0354282
Pbr017813.1	MYB46-2	Pbr038289.1	SPL4	TF - TF	0.0353852
Pbr009229.1	MYB3R1	Pbr000412.1	SND2	TF - TF	0.0353585
Pbr008748.1	MYB73	Pbr023831.1	MYB83-2	TF - TF	0.0353438
Pbr013366.1	C3H15	Pbr017399.1	SPL4-2	TF - TF	0.0352789
Pbr006182.1	BZR1	Pbr041663.1	HBP1b-2	TF - TF	0.0351837
Pbr036591.1	MYB83-3	Pbr025448.2	GT-b	TF - TF	0.0351705
Pbr013209.1	OBF1	Pbr004921.1	MYB83	TF - TF	0.0351479
Pbr028081.1	bZIP-59	Pbr010809.1	ERF4	TF - TF	0.0349964
Pbr004663.1	bHLH93-2	Pbr023831.1	MYB83-2	TF - TF	0.034985
Pbr015502.1	ERF3	Pbr037485.1	PHB	TF - TF	0.034917
Pbr033210.1	EIN3	Pbr022708.1	ERF72	TF - TF	0.0348782
Pbr037100.1	C3H14-2	Pbr012624.1	PbrMYB169	TF - TF	0.0348306
Pbr004663.1	bHLH93-2	Pbr014690.1	TCX2	TF - TF	0.0348059
Pbr014120.1	CPRF1	Pbr010560.1	HAP5A	TF - TF	0.0347268
Pbr037716.1	bHLH93-4	Pbr014120.1	CPRF1	TF - TF	0.0345784
Pbr004663.1	bHLH93-2	Pbr016671.1	GAI	TF - TF	0.0344966
Pbr020666.1	MYB46	Pbr000412.1	SND2	TF - TF	0.0344838
Pbr013209.1	OBF1	Pbr003750.1	RF2b	TF - TF	0.0344369
Pbr028771.1	C3H15-2	Pbr040090.1	DOF4.6	TF - TF	0.0343564
Pbr004866.1	bHLH93-3	Pbr013209.1	OBF1	TF - TF	0.0342815
Pbr013133.1	RF2b-2	Pbr003802.1	PRHA	TF - TF	0.0342379
Pbr010560.1	HAP5A	Pbr017399.1	SPL4-2	TF - TF	0.0341004
Pbr004663.1	bHLH93-2	Pbr020666.1	MYB46	TF - TF	0.0340626
Pbr042848.1	bZIP40-2	Pbr003868.1	SCL33	TF - TF	0.0339843
Pbr013209.1	OBF1	Pbr020250.1	MYB1R1	TF - TF	0.0338769
Pbr003750.1	RF2b	Pbr010560.1	HAP5A	TF - TF	0.0337639
Pbr013366.1	C3H15	Pbr036591.1	MYB83-3	TF - TF	0.0337614
Pbr017127.1	bHLH96	Pbr003750.1	RF2b	TF - TF	0.0337202
Pbr003750.1	RF2b	Pbr018492.1	YAB1	TF - TF	0.0336127
Pbr003750.1	RF2b	Pbr023831.1	MYB83-2	TF - TF	0.0334324
Pbr004921.1	MYB83	Pbr036591.1	MYB83-3	TF - TF	0.0332881
Pbr010560.1	HAP5A	Pbr018492.1	YAB1	TF - TF	0.0332826
Pbr013209.1	OBF1	Pbr014690.1	TCX2	TF - TF	0.0330858
Pbr017127.1	bHLH96	Pbr028081.1	bZIP-59	TF - TF	0.0329171
Pbr037716.1	bHLH93-4	Pbr023444.1	WOX3	TF - TF	0.0329119
Pbr014934.1	bHLH62	Pbr000412.1	SND2	TF - TF	0.0329098
Pbr037485.1	PHB	Pbr007875.1	LBD36	TF - TF	0.0328295
Pbr020204.1	bHLH46	Pbr038289.1	SPL4	TF - TF	0.0328133
Pbr037716.1	bHLH93-4	Pbr017722.1	HAP5A-2	TF - TF	0.0327725
Pbr013209.1	OBF1	Pbr041079.1	LBD4	TF - TF	0.0327701
Pbr033210.1	EIN3	Pbr002620.1	OCP3	TF - TF	0.0327398
Pbr038620.1	ERF2	Pbr037485.1	PHB	TF - TF	0.0327274
Pbr013133.1	RF2b-2	Pbr028399.1	ERF40	TF - TF	0.0326838
Pbr013209.1	OBF1	Pbr016659.1	KAN1	TF - TF	0.0326564
Pbr003750.1	RF2b	Pbr038289.1	SPL4	TF - TF	0.0326036
Pbr010560.1	HAP5A	Pbr038289.1	SPL4	TF - TF	0.0326018
Pbr019681.1	bHLH169	Pbr020250.1	MYB1R1	TF - TF	0.0325905
Pbr030476.1	bZIP40	Pbr032769.1	C3H48	TF - TF	0.0325762
Pbr020204.1	bHLH46	Pbr013209.1	OBF1	TF - TF	0.032492
Pbr028081.1	bZIP-59	Pbr037485.1	PHB	TF - TF	0.0324902
Pbr042848.1	bZIP40-2	Pbr011903.3	E2F1	TF - TF	0.0324673
Pbr020250.1	MYB1R1	Pbr023444.1	WOX3	TF - TF	0.0324314
Pbr013366.1	C3H15	Pbr028319.1	MYB52-2	TF - TF	0.0323898
Pbr028319.1	MYB52-2	Pbr039864.1	MYB86	TF - TF	0.0323681
Pbr038581.1	GRF8	Pbr037485.1	PHB	TF - TF	0.0323066
Pbr003750.1	RF2b	Pbr004921.1	MYB83	TF - TF	0.032284
Pbr038620.1	ERF2	Pbr010560.1	HAP5A	TF - TF	0.0322654
Pbr013209.1	OBF1	Pbr017399.1	SPL4-2	TF - TF	0.0320262
Pbr037716.1	bHLH93-4	Pbr037852.1	ASR3	TF - TF	0.03197
Pbr020204.1	bHLH46	Pbr015502.1	ERF3	TF - TF	0.0318558
Pbr017399.1	SPL4-2	Pbr023444.1	WOX3	TF - TF	0.0318485
Pbr038289.1	SPL4	Pbr023444.1	WOX3	TF - TF	0.0317889
Pbr003750.1	RF2b	Pbr003802.1	PRHA	TF - TF	0.0317684
Pbr017127.1	bHLH96	Pbr036591.1	MYB83-3	TF - TF	0.031673
Pbr030017.2	bHLH102-2	Pbr037852.1	ASR3	TF - TF	0.0315845
Pbr028771.1	C3H15-2	Pbr015502.1	ERF3	TF - TF	0.0315667
Pbr037485.1	PHB	Pbr031306.1	MYB18	TF - TF	0.03155
Pbr013133.1	RF2b-2	Pbr038289.1	SPL4	TF - TF	0.0314959
Pbr004663.1	bHLH93-2	Pbr009229.1	MYB3R1	TF - TF	0.0314955
Pbr002239.1	MYB103-2	Pbr020666.1	MYB46	TF - TF	0.031489
Pbr013209.1	OBF1	Pbr028771.1	C3H15-2	TF - TF	0.0314109
Pbr014690.1	TCX2	Pbr008748.1	MYB73	TF - TF	0.0314095
Pbr037485.1	PHB	Pbr023444.1	WOX3	TF - TF	0.0313932
Pbr007875.1	LBD36	Pbr023831.1	MYB83-2	TF - TF	0.0313802
Pbr017127.1	bHLH96	Pbr017722.1	HAP5A-2	TF - TF	0.0313656
Pbr028081.1	bZIP-59	Pbr032568.1	C3H14	TF - TF	0.0313517
Pbr028081.1	bZIP-59	Pbr041474.1	HSFA2	TF - TF	0.0312729
Pbr037716.1	bHLH93-4	Pbr019681.1	bHLH169	TF - TF	0.0312021
Pbr004663.1	bHLH93-2	Pbr004921.1	MYB83	TF - TF	0.0311514
Pbr004663.1	bHLH93-2	Pbr037852.1	ASR3	TF - TF	0.0311271
Pbr019681.1	bHLH169	Pbr027610.1	PTL	TF - TF	0.0310526
Pbr029686.2	AGL1	Pbr000412.1	SND2	TF - TF	0.0308861
Pbr003750.1	RF2b	Pbr028399.1	ERF40	TF - TF	0.0308507
Pbr036591.1	MYB83-3	Pbr023444.1	WOX3	TF - TF	0.0308428
Pbr014120.1	CPRF1	Pbr037485.1	PHB	TF - TF	0.0307597
Pbr040090.1	DOF4.6	Pbr017813.1	MYB46-2	TF - TF	0.0307595
Pbr017127.1	bHLH96	Pbr014690.1	TCX2	TF - TF	0.0307449
Pbr019681.1	bHLH169	Pbr038620.1	ERF2	TF - TF	0.0307087
Pbr004866.1	bHLH93-3	Pbr028081.1	bZIP-59	TF - TF	0.03069
Pbr014120.1	CPRF1	Pbr038289.1	SPL4	TF - TF	0.0306764
Pbr020204.1	bHLH46	Pbr037485.1	PHB	TF - TF	0.0306016
Pbr012624.1	PbrMYB169	Pbr036591.1	MYB83-3	TF - TF	0.0305863
Pbr001646.1	bHLH93	Pbr017813.1	MYB46-2	TF - TF	0.0305852
Pbr030017.2	bHLH102-2	Pbr016671.1	GAI	TF - TF	0.0305319
Pbr022708.1	ERF72	Pbr006809.1	AGL47	TF - TF	0.0304567
Pbr020204.1	bHLH46	Pbr001646.1	bHLH93	TF - TF	0.0304549
Pbr032568.1	C3H14	Pbr017399.1	SPL4-2	TF - TF	0.0304488
Pbr032568.1	C3H14	Pbr018492.1	YAB1	TF - TF	0.030409
Pbr020666.1	MYB46	Pbr039864.1	MYB86	TF - TF	0.030378
Pbr019681.1	bHLH169	Pbr025448.2	GT-b	TF - TF	0.0303578
Pbr028081.1	bZIP-59	Pbr010560.1	HAP5A	TF - TF	0.0303313
Pbr013366.1	C3H15	Pbr000412.1	SND2	TF - TF	0.0302894
Pbr032568.1	C3H14	Pbr023444.1	WOX3	TF - TF	0.0302445
Pbr007875.1	LBD36	Pbr004921.1	MYB83	TF - TF	0.0302268
Pbr013366.1	C3H15	Pbr018492.1	YAB1	TF - TF	0.0301409
Pbr013366.1	C3H15	Pbr023444.1	WOX3	TF - TF	0.0300714
Pbr010560.1	HAP5A	Pbr037852.1	ASR3	TF - TF	0.0300194
Pbr014934.1	bHLH62	Pbr038620.1	ERF2	TF - TF	0.0299181
Pbr004663.1	bHLH93-2	Pbr003750.1	RF2b	TF - TF	0.0299103
Pbr003750.1	RF2b	Pbr017399.1	SPL4-2	TF - TF	0.0298944
Pbr014064.1	GAI1	Pbr003802.1	PRHA	TF - TF	0.029893
Pbr017813.1	MYB46-2	Pbr010560.1	HAP5A	TF - TF	0.0298083
Pbr014934.1	bHLH62	Pbr040090.1	DOF4.6	TF - TF	0.0296436
Pbr014690.1	TCX2	Pbr028319.1	MYB52-2	TF - TF	0.0295698
Pbr023831.1	MYB83-2	Pbr036591.1	MYB83-3	TF - TF	0.029565
Pbr027356.1	bHLH105	Pbr015675.1	HBP1b	TF - TF	0.0295096
Pbr017127.1	bHLH96	Pbr009953.1	HSFA6b	TF - TF	0.0294521
Pbr015653.1	GT-a	Pbr037852.1	ASR3	TF - TF	0.0292889
Pbr012624.1	PbrMYB169	Pbr017399.1	SPL4-2	TF - TF	0.0291977
Pbr020666.1	MYB46	Pbr018492.1	YAB1	TF - TF	0.029167
Pbr013366.1	C3H15	Pbr028771.1	C3H15-2	TF - TF	0.0291168
Pbr008748.1	MYB73	Pbr004921.1	MYB83	TF - TF	0.0291119
Pbr001646.1	bHLH93	Pbr028771.1	C3H15-2	TF - TF	0.0289485
Pbr013209.1	OBF1	Pbr015502.1	ERF3	TF - TF	0.0289459
Pbr013186.1	bHLH102	Pbr041663.1	HBP1b-2	TF - TF	0.0289303
Pbr004663.1	bHLH93-2	Pbr028081.1	bZIP-59	TF - TF	0.0289043
Pbr038701.2	MYB103	Pbr017399.1	SPL4-2	TF - TF	0.0288993
Pbr012624.1	PbrMYB169	Pbr017813.1	MYB46-2	TF - TF	0.0288839
Pbr004663.1	bHLH93-2	Pbr017722.1	HAP5A-2	TF - TF	0.0288301
Pbr020666.1	MYB46	Pbr017399.1	SPL4-2	TF - TF	0.0288285
Pbr013133.1	RF2b-2	Pbr023831.1	MYB83-2	TF - TF	0.0287482
Pbr023831.1	MYB83-2	Pbr010560.1	HAP5A	TF - TF	0.0287289
Pbr017127.1	bHLH96	Pbr008854.1	DOF1.7	TF - TF	0.0287282
Pbr014120.1	CPRF1	Pbr018492.1	YAB1	TF - TF	0.0286989
Pbr014690.1	TCX2	Pbr007875.1	LBD36	TF - TF	0.0286789
Pbr004866.1	bHLH93-3	Pbr013366.1	C3H15	TF - TF	0.0286292
Pbr032568.1	C3H14	Pbr037485.1	PHB	TF - TF	0.0286287
Pbr014934.1	bHLH62	Pbr007875.1	LBD36	TF - TF	0.0285434
Pbr014375.1	bHLH83	Pbr037852.1	ASR3	TF - TF	0.0285027
Pbr019681.1	bHLH169	Pbr041474.1	HSFA2	TF - TF	0.0284922
Pbr014934.1	bHLH62	Pbr041474.1	HSFA2	TF - TF	0.0284822
Pbr014934.1	bHLH62	Pbr020250.1	MYB1R1	TF - TF	0.0284463
Pbr009229.1	MYB3R1	Pbr010560.1	HAP5A	TF - TF	0.0284314
Pbr014120.1	CPRF1	Pbr009229.1	MYB3R1	TF - TF	0.0283617
Pbr019681.1	bHLH169	Pbr008854.1	DOF1.7	TF - TF	0.0283234
Pbr017813.1	MYB46-2	Pbr009229.1	MYB3R1	TF - TF	0.0283205
Pbr004866.1	bHLH93-3	Pbr036591.1	MYB83-3	TF - TF	0.0282572
Pbr020204.1	bHLH46	Pbr018492.1	YAB1	TF - TF	0.028179
Pbr013296.1	LBD42	Pbr036591.1	MYB83-3	TF - TF	0.0281298
Pbr004866.1	bHLH93-3	Pbr028771.1	C3H15-2	TF - TF	0.028083
Pbr005862.1	BPC6	Pbr028082.4	BPC6-2	TF - TF	0.0280805
Pbr041079.1	LBD4	Pbr008748.1	MYB73	TF - TF	0.028058
Pbr004663.1	bHLH93-2	Pbr038581.1	GRF8	TF - TF	0.0280231
Pbr030476.1	bZIP40	Pbr035927.1	MYB1	TF - TF	0.027994
Pbr004663.1	bHLH93-2	Pbr008854.1	DOF1.7	TF - TF	0.0279737
Pbr041663.1	HBP1b-2	Pbr016671.1	GAI	TF - TF	0.0279674
Pbr041663.1	HBP1b-2	Pbr039176.1	MYB1R1-2	TF - TF	0.0279557
Pbr005862.1	BPC6	Pbr042848.1	bZIP40-2	TF - TF	0.0279549
Pbr032568.1	C3H14	Pbr017813.1	MYB46-2	TF - TF	0.0279297
Pbr028771.1	C3H15-2	Pbr008748.1	MYB73	TF - TF	0.0278321
Pbr013209.1	OBF1	Pbr020024.1	ERF3-2	TF - TF	0.0277528
Pbr019681.1	bHLH169	Pbr000412.1	SND2	TF - TF	0.0277022
Pbr014934.1	bHLH62	Pbr038701.2	MYB103	TF - TF	0.0276851
Pbr014120.1	CPRF1	Pbr023831.1	MYB83-2	TF - TF	0.0276824
Pbr040090.1	DOF4.6	Pbr023444.1	WOX3	TF - TF	0.0275689
Pbr013296.1	LBD42	Pbr010560.1	HAP5A	TF - TF	0.0275083
Pbr013209.1	OBF1	Pbr013133.1	RF2b-2	TF - TF	0.0275065
Pbr028081.1	bZIP-59	Pbr020666.1	MYB46	TF - TF	0.027417
Pbr027356.1	bHLH105	Pbr037852.1	ASR3	TF - TF	0.0274149
Pbr028399.1	ERF40	Pbr041474.1	HSFA2	TF - TF	0.0273869
Pbr017127.1	bHLH96	Pbr013133.1	RF2b-2	TF - TF	0.0273661
Pbr000381.1	LEC2	Pbr037852.1	ASR3	TF - TF	0.0273597
Pbr028771.1	C3H15-2	Pbr020666.1	MYB46	TF - TF	0.0273426
Pbr013186.1	bHLH102	Pbr033210.1	EIN3	TF - TF	0.027342
Pbr013133.1	RF2b-2	Pbr004921.1	MYB83	TF - TF	0.0272696
Pbr014934.1	bHLH62	Pbr025448.2	GT-b	TF - TF	0.0272338
Pbr003802.1	PRHA	Pbr041474.1	HSFA2	TF - TF	0.0272147
Pbr020250.1	MYB1R1	Pbr036591.1	MYB83-3	TF - TF	0.0271717
Pbr020204.1	bHLH46	Pbr040090.1	DOF4.6	TF - TF	0.0271201
Pbr009953.1	HSFA6b	Pbr023831.1	MYB83-2	TF - TF	0.0271008
Pbr012624.1	PbrMYB169	Pbr037640.1	WRKY11-3	TF - TF	0.0270674
Pbr003750.1	RF2b	Pbr014690.1	TCX2	TF - TF	0.0270657
Pbr030476.1	bZIP40	Pbr011903.3	E2F1	TF - TF	0.0269792
Pbr004921.1	MYB83	Pbr010560.1	HAP5A	TF - TF	0.0269769
Pbr028081.1	bZIP-59	Pbr013366.1	C3H15	TF - TF	0.0269485
Pbr015502.1	ERF3	Pbr010560.1	HAP5A	TF - TF	0.0269328
Pbr037716.1	bHLH93-4	Pbr013366.1	C3H15	TF - TF	0.0268765
Pbr013133.1	RF2b-2	Pbr018492.1	YAB1	TF - TF	0.0268654
Pbr008854.1	DOF1.7	Pbr037852.1	ASR3	TF - TF	0.0267901
Pbr003750.1	RF2b	Pbr037485.1	PHB	TF - TF	0.0267701
Pbr014064.1	GAI1	Pbr041474.1	HSFA2	TF - TF	0.0266895
Pbr017127.1	bHLH96	Pbr007875.1	LBD36	TF - TF	0.0266121
Pbr004663.1	bHLH93-2	Pbr037242.1	HSFA1	TF - TF	0.0265961
Pbr020024.1	ERF3-2	Pbr037485.1	PHB	TF - TF	0.026564
Pbr003750.1	RF2b	Pbr009953.1	HSFA6b	TF - TF	0.0264271
Pbr009953.1	HSFA6b	Pbr010560.1	HAP5A	TF - TF	0.0264123
Pbr038701.2	MYB103	Pbr039176.1	MYB1R1-2	TF - TF	0.0263896
Pbr028771.1	C3H15-2	Pbr017399.1	SPL4-2	TF - TF	0.0263676
Pbr000381.1	LEC2	Pbr014064.1	GAI1	TF - TF	0.0263625
Pbr028319.1	MYB52-2	Pbr038289.1	SPL4	TF - TF	0.0263424
Pbr013366.1	C3H15	Pbr002239.1	MYB103-2	TF - TF	0.0263365
Pbr042848.1	bZIP40-2	Pbr027816.1	OCP3-2	TF - TF	0.026275
Pbr028082.4	BPC6-2	Pbr042848.1	bZIP40-2	TF - TF	0.0262255
Pbr038701.2	MYB103	Pbr009229.1	MYB3R1	TF - TF	0.0262132
Pbr037100.1	C3H14-2	Pbr028319.1	MYB52-2	TF - TF	0.0261047
Pbr020024.1	ERF3-2	Pbr023444.1	WOX3	TF - TF	0.0260624
Pbr007875.1	LBD36	Pbr037852.1	ASR3	TF - TF	0.0260141
Pbr004663.1	bHLH93-2	Pbr009953.1	HSFA6b	TF - TF	0.0260075
Pbr028319.1	MYB52-2	Pbr017399.1	SPL4-2	TF - TF	0.0260049
Pbr009953.1	HSFA6b	Pbr004921.1	MYB83	TF - TF	0.0260014
Pbr038701.2	MYB103	Pbr023444.1	WOX3	TF - TF	0.0259864
Pbr019681.1	bHLH169	Pbr038701.2	MYB103	TF - TF	0.025985
Pbr040090.1	DOF4.6	Pbr037852.1	ASR3	TF - TF	0.0259836
Pbr003750.1	RF2b	Pbr014064.1	GAI1	TF - TF	0.0259196
Pbr013366.1	C3H15	Pbr010560.1	HAP5A	TF - TF	0.0257182
Pbr020204.1	bHLH46	Pbr009229.1	MYB3R1	TF - TF	0.0256987
Pbr001646.1	bHLH93	Pbr017722.1	HAP5A-2	TF - TF	0.0256478
Pbr037716.1	bHLH93-4	Pbr008854.1	DOF1.7	TF - TF	0.0255697
Pbr004866.1	bHLH93-3	Pbr020666.1	MYB46	TF - TF	0.0255298
Pbr001646.1	bHLH93	Pbr016671.1	GAI	TF - TF	0.0255146
Pbr037716.1	bHLH93-4	Pbr018492.1	YAB1	TF - TF	0.025471
Pbr004663.1	bHLH93-2	Pbr023444.1	WOX3	TF - TF	0.0253848
Pbr017127.1	bHLH96	Pbr032568.1	C3H14	TF - TF	0.0253846
Pbr006182.1	BZR1	Pbr015675.1	HBP1b	TF - TF	0.0253667
Pbr017127.1	bHLH96	Pbr037852.1	ASR3	TF - TF	0.0253484
Pbr013133.1	RF2b-2	Pbr031306.1	MYB18	TF - TF	0.0253329
Pbr014064.1	GAI1	Pbr015653.1	GT-a	TF - TF	0.0253179
Pbr009953.1	HSFA6b	Pbr009229.1	MYB3R1	TF - TF	0.0253036
Pbr028081.1	bZIP-59	Pbr003802.1	PRHA	TF - TF	0.025222
Pbr042848.1	bZIP40-2	Pbr002620.1	OCP3	TF - TF	0.0252203
Pbr020204.1	bHLH46	Pbr020250.1	MYB1R1	TF - TF	0.0251959
Pbr013133.1	RF2b-2	Pbr010560.1	HAP5A	TF - TF	0.0251776
Pbr006809.1	AGL47	Pbr035927.1	MYB1	TF - TF	0.025165
Pbr014934.1	bHLH62	Pbr027610.1	PTL	TF - TF	0.0251294
Pbr037716.1	bHLH93-4	Pbr016671.1	GAI	TF - TF	0.025093
Pbr028399.1	ERF40	Pbr014064.1	GAI1	TF - TF	0.0250858
Pbr019681.1	bHLH169	Pbr020024.1	ERF3-2	TF - TF	0.025067
Pbr001646.1	bHLH93	Pbr019681.1	bHLH169	TF - TF	0.0250558
Pbr032568.1	C3H14	Pbr038581.1	GRF8	TF - TF	0.0250367
Pbr040090.1	DOF4.6	Pbr017399.1	SPL4-2	TF - TF	0.0249816
Pbr039864.1	MYB86	Pbr038289.1	SPL4	TF - TF	0.0249721
Pbr013366.1	C3H15	Pbr039864.1	MYB86	TF - TF	0.0249645
Pbr008854.1	DOF1.7	Pbr010560.1	HAP5A	TF - TF	0.0249155
Pbr004866.1	bHLH93-3	Pbr008748.1	MYB73	TF - TF	0.0248949
Pbr014120.1	CPRF1	Pbr004921.1	MYB83	TF - TF	0.024888
Pbr037485.1	PHB	Pbr013296.1	LBD42	TF - TF	0.0248851
Pbr032568.1	C3H14	Pbr036591.1	MYB83-3	TF - TF	0.0248568
Pbr025302.1	ERF9	Pbr038701.2	MYB103	TF - TF	0.0248264
Pbr020204.1	bHLH46	Pbr016659.1	KAN1	TF - TF	0.0247217
Pbr038581.1	GRF8	Pbr017399.1	SPL4-2	TF - TF	0.0247166
Pbr041079.1	LBD4	Pbr037852.1	ASR3	TF - TF	0.0247114
Pbr020666.1	MYB46	Pbr038584.1	PbrNSC	TF - TF	0.0246073
Pbr007875.1	LBD36	Pbr038701.2	MYB103	TF - TF	0.0245622
Pbr008854.1	DOF1.7	Pbr020039.1	DOF5.8	TF - TF	0.0245469
Pbr028081.1	bZIP-59	Pbr012624.1	PbrMYB169	TF - TF	0.0244687
Pbr004663.1	bHLH93-2	Pbr027610.1	PTL	TF - TF	0.024468
Pbr010560.1	HAP5A	Pbr023444.1	WOX3	TF - TF	0.0244194
Pbr030476.1	bZIP40	Pbr042646.1	C3H14-3	TF - TF	0.0244112
Pbr037100.1	C3H14-2	Pbr020666.1	MYB46	TF - TF	0.0243578
Pbr023444.1	WOX3	Pbr018492.1	YAB1	TF - TF	0.0243365
Pbr030476.1	bZIP40	Pbr002620.1	OCP3	TF - TF	0.0243172
Pbr013186.1	bHLH102	Pbr015675.1	HBP1b	TF - TF	0.0243066
Pbr004866.1	bHLH93-3	Pbr003750.1	RF2b	TF - TF	0.0243049
Pbr001646.1	bHLH93	Pbr014120.1	CPRF1	TF - TF	0.0241936
Pbr008854.1	DOF1.7	Pbr038701.2	MYB103	TF - TF	0.0241742
Pbr017813.1	MYB46-2	Pbr017399.1	SPL4-2	TF - TF	0.0241422
Pbr003750.1	RF2b	Pbr015653.1	GT-a	TF - TF	0.0241387
Pbr037485.1	PHB	Pbr009953.1	HSFA6b	TF - TF	0.0241349
Pbr039864.1	MYB86	Pbr023444.1	WOX3	TF - TF	0.0240513
Pbr001646.1	bHLH93	Pbr017399.1	SPL4-2	TF - TF	0.0240181
Pbr013366.1	C3H15	Pbr040090.1	DOF4.6	TF - TF	0.0239979
Pbr028399.1	ERF40	Pbr003802.1	PRHA	TF - TF	0.0239646
Pbr012624.1	PbrMYB169	Pbr038584.1	PbrNSC	TF - TF	0.0239484
Pbr007875.1	LBD36	Pbr009229.1	MYB3R1	TF - TF	0.0239156
Pbr017399.1	SPL4-2	Pbr025448.2	GT-b	TF - TF	0.0238948
Pbr014690.1	TCX2	Pbr010560.1	HAP5A	TF - TF	0.0238561
Pbr013296.1	LBD42	Pbr023444.1	WOX3	TF - TF	0.0238285
Pbr019681.1	bHLH169	Pbr025302.1	ERF9	TF - TF	0.0237794
Pbr038570.1	bHLH113	Pbr001646.1	bHLH93	TF - TF	0.0237729
Pbr014120.1	CPRF1	Pbr028399.1	ERF40	TF - TF	0.0237711
Pbr014120.1	CPRF1	Pbr013209.1	OBF1	TF - TF	0.0237131
Pbr030017.2	bHLH102-2	Pbr027356.1	bHLH105	TF - TF	0.0237128
Pbr037485.1	PHB	Pbr037852.1	ASR3	TF - TF	0.0236921
Pbr020204.1	bHLH46	Pbr023831.1	MYB83-2	TF - TF	0.0236896
Pbr008854.1	DOF1.7	Pbr037485.1	PHB	TF - TF	0.0236821
Pbr014120.1	CPRF1	Pbr015502.1	ERF3	TF - TF	0.0236739
Pbr038581.1	GRF8	Pbr012624.1	PbrMYB169	TF - TF	0.0236482
Pbr038581.1	GRF8	Pbr020666.1	MYB46	TF - TF	0.023643
Pbr013209.1	OBF1	Pbr037852.1	ASR3	TF - TF	0.0236351
Pbr028771.1	C3H15-2	Pbr017813.1	MYB46-2	TF - TF	0.0235856
Pbr004663.1	bHLH93-2	Pbr023656.1	PHL13	TF - TF	0.0235828
Pbr006182.1	BZR1	Pbr037852.1	ASR3	TF - TF	0.0235304
Pbr037242.1	HSFA1	Pbr037852.1	ASR3	TF - TF	0.0235247
Pbr030476.1	bZIP40	Pbr027816.1	OCP3-2	TF - TF	0.023522
Pbr014934.1	bHLH62	Pbr020024.1	ERF3-2	TF - TF	0.0235067
Pbr017813.1	MYB46-2	Pbr018492.1	YAB1	TF - TF	0.0234981
Pbr004663.1	bHLH93-2	Pbr013133.1	RF2b-2	TF - TF	0.0234816
Pbr007875.1	LBD36	Pbr010560.1	HAP5A	TF - TF	0.0234301
Pbr000412.1	SND2	Pbr017399.1	SPL4-2	TF - TF	0.0234034
Pbr020204.1	bHLH46	Pbr028399.1	ERF40	TF - TF	0.0233697
Pbr007875.1	LBD36	Pbr018492.1	YAB1	TF - TF	0.0232982
Pbr014120.1	CPRF1	Pbr041474.1	HSFA2	TF - TF	0.0232921
Pbr038620.1	ERF2	Pbr023444.1	WOX3	TF - TF	0.0231514
Pbr041836.1	ARF4	Pbr041474.1	HSFA2	TF - TF	0.0231481
Pbr004866.1	bHLH93-3	Pbr039864.1	MYB86	TF - TF	0.0231278
Pbr037485.1	PHB	Pbr012624.1	PbrMYB169	TF - TF	0.0230464
Pbr017127.1	bHLH96	Pbr027610.1	PTL	TF - TF	0.0230245
Pbr009072.1	bHLH59	Pbr037852.1	ASR3	TF - TF	0.0229867
Pbr019681.1	bHLH169	Pbr017533.1	MYB42	TF - TF	0.0229532
Pbr009953.1	HSFA6b	Pbr038289.1	SPL4	TF - TF	0.0229303
Pbr041663.1	HBP1b-2	Pbr037852.1	ASR3	TF - TF	0.0228991
Pbr015502.1	ERF3	Pbr017399.1	SPL4-2	TF - TF	0.0228964
Pbr038570.1	bHLH113	Pbr017127.1	bHLH96	TF - TF	0.0228665
Pbr017722.1	HAP5A-2	Pbr037852.1	ASR3	TF - TF	0.0228373
Pbr028081.1	bZIP-59	Pbr023444.1	WOX3	TF - TF	0.0227529
Pbr016659.1	KAN1	Pbr023444.1	WOX3	TF - TF	0.0227476
Pbr013209.1	OBF1	Pbr038620.1	ERF2	TF - TF	0.0227218
Pbr014934.1	bHLH62	Pbr037716.1	bHLH93-4	TF - TF	0.0226767
Pbr007875.1	LBD36	Pbr038289.1	SPL4	TF - TF	0.0226154
Pbr004921.1	MYB83	Pbr027610.1	PTL	TF - TF	0.0226132
Pbr038570.1	bHLH113	Pbr037716.1	bHLH93-4	TF - TF	0.0225665
Pbr010560.1	HAP5A	Pbr017722.1	HAP5A-2	TF - TF	0.0225544
Pbr023831.1	MYB83-2	Pbr027610.1	PTL	TF - TF	0.0225405
Pbr014690.1	TCX2	Pbr000412.1	SND2	TF - TF	0.0224087
Pbr009229.1	MYB3R1	Pbr027610.1	PTL	TF - TF	0.0224053
Pbr028081.1	bZIP-59	Pbr009953.1	HSFA6b	TF - TF	0.0223741
Pbr014375.1	bHLH83	Pbr037716.1	bHLH93-4	TF - TF	0.0223389
Pbr039864.1	MYB86	Pbr017399.1	SPL4-2	TF - TF	0.0223271
Pbr001646.1	bHLH93	Pbr008854.1	DOF1.7	TF - TF	0.0223012
Pbr020204.1	bHLH46	Pbr041474.1	HSFA2	TF - TF	0.0222873
Pbr014375.1	bHLH83	Pbr010560.1	HAP5A	TF - TF	0.0222377
Pbr014375.1	bHLH83	Pbr017127.1	bHLH96	TF - TF	0.0221969
Pbr014120.1	CPRF1	Pbr014690.1	TCX2	TF - TF	0.0221656
Pbr028771.1	C3H15-2	Pbr016659.1	KAN1	TF - TF	0.0221374
Pbr001646.1	bHLH93	Pbr023444.1	WOX3	TF - TF	0.0220888
Pbr025302.1	ERF9	Pbr004921.1	MYB83	TF - TF	0.0220645
Pbr041474.1	HSFA2	Pbr010560.1	HAP5A	TF - TF	0.0220116
Pbr013186.1	bHLH102	Pbr030476.1	bZIP40	TF - TF	0.0220102
Pbr020250.1	MYB1R1	Pbr018492.1	YAB1	TF - TF	0.0218703
Pbr003750.1	RF2b	Pbr028771.1	C3H15-2	TF - TF	0.0218646
Pbr012624.1	PbrMYB169	Pbr018492.1	YAB1	TF - TF	0.0218451
Pbr013133.1	RF2b-2	Pbr017399.1	SPL4-2	TF - TF	0.0218244
Pbr020204.1	bHLH46	Pbr004921.1	MYB83	TF - TF	0.0218138
Pbr029686.2	AGL1	Pbr020666.1	MYB46	TF - TF	0.0218053
Pbr017813.1	MYB46-2	Pbr037852.1	ASR3	TF - TF	0.0217771
Pbr042646.1	C3H14-3	Pbr022708.1	ERF72	TF - TF	0.0217204
Pbr028081.1	bZIP-59	Pbr028399.1	ERF40	TF - TF	0.0216781
Pbr028771.1	C3H15-2	Pbr020250.1	MYB1R1	TF - TF	0.021621
Pbr037485.1	PHB	Pbr027610.1	PTL	TF - TF	0.0216139
Pbr013133.1	RF2b-2	Pbr014064.1	GAI1	TF - TF	0.0215803
Pbr006182.1	BZR1	Pbr027356.1	bHLH105	TF - TF	0.0215794
Pbr019681.1	bHLH169	Pbr036591.1	MYB83-3	TF - TF	0.0215544
Pbr032568.1	C3H14	Pbr037640.1	WRKY11-3	TF - TF	0.0215493
Pbr013366.1	C3H15	Pbr038581.1	GRF8	TF - TF	0.0214099
Pbr013209.1	OBF1	Pbr017813.1	MYB46-2	TF - TF	0.0213947
Pbr013133.1	RF2b-2	Pbr014690.1	TCX2	TF - TF	0.0213172
Pbr003750.1	RF2b	Pbr038581.1	GRF8	TF - TF	0.0213111
Pbr027610.1	PTL	Pbr037852.1	ASR3	TF - TF	0.0212962
Pbr019681.1	bHLH169	Pbr028399.1	ERF40	TF - TF	0.0212505
Pbr004866.1	bHLH93-3	Pbr012624.1	PbrMYB169	TF - TF	0.0211955
Pbr014690.1	TCX2	Pbr038701.2	MYB103	TF - TF	0.0211374
Pbr003750.1	RF2b	Pbr020024.1	ERF3-2	TF - TF	0.0211207
Pbr020666.1	MYB46	Pbr010560.1	HAP5A	TF - TF	0.0210819
Pbr037716.1	bHLH93-4	Pbr036591.1	MYB83-3	TF - TF	0.0210693
Pbr042646.1	C3H14-3	Pbr006809.1	AGL47	TF - TF	0.0209742
Pbr030476.1	bZIP40	Pbr006809.1	AGL47	TF - TF	0.0209356
Pbr040090.1	DOF4.6	Pbr018492.1	YAB1	TF - TF	0.0209212
Pbr031306.1	MYB18	Pbr008748.1	MYB73	TF - TF	0.0209198
Pbr014690.1	TCX2	Pbr009953.1	HSFA6b	TF - TF	0.0209188
Pbr025448.2	GT-b	Pbr018492.1	YAB1	TF - TF	0.0208992
Pbr013209.1	OBF1	Pbr031306.1	MYB18	TF - TF	0.0208737
Pbr025302.1	ERF9	Pbr023831.1	MYB83-2	TF - TF	0.0208288
Pbr014690.1	TCX2	Pbr027610.1	PTL	TF - TF	0.020818
Pbr013209.1	OBF1	Pbr013366.1	C3H15	TF - TF	0.0207401
Pbr017127.1	bHLH96	Pbr037640.1	WRKY11-3	TF - TF	0.0207001
Pbr007875.1	LBD36	Pbr012624.1	PbrMYB169	TF - TF	0.0206784
Pbr032568.1	C3H14	Pbr028771.1	C3H15-2	TF - TF	0.0206616
Pbr008854.1	DOF1.7	Pbr017399.1	SPL4-2	TF - TF	0.020651
Pbr040090.1	DOF4.6	Pbr038289.1	SPL4	TF - TF	0.0206421
Pbr000381.1	LEC2	Pbr010560.1	HAP5A	TF - TF	0.0206124
Pbr037100.1	C3H14-2	Pbr013366.1	C3H15	TF - TF	0.0205705
Pbr013296.1	LBD42	Pbr008748.1	MYB73	TF - TF	0.0205389
Pbr038620.1	ERF2	Pbr036591.1	MYB83-3	TF - TF	0.0205119
Pbr038570.1	bHLH113	Pbr010560.1	HAP5A	TF - TF	0.0204242
Pbr010560.1	HAP5A	Pbr015653.1	GT-a	TF - TF	0.0204128
Pbr037716.1	bHLH93-4	Pbr037242.1	HSFA1	TF - TF	0.0203908
Pbr028399.1	ERF40	Pbr015653.1	GT-a	TF - TF	0.0203835
Pbr007875.1	LBD36	Pbr017813.1	MYB46-2	TF - TF	0.0203556
Pbr030476.1	bZIP40	Pbr003868.1	SCL33	TF - TF	0.0203215
Pbr003750.1	RF2b	Pbr037640.1	WRKY11-3	TF - TF	0.0203026
Pbr009953.1	HSFA6b	Pbr037852.1	ASR3	TF - TF	0.0202994
Pbr011369.1	MYB109	Pbr017533.1	MYB42	TF - TF	0.0202978
Pbr007875.1	LBD36	Pbr020666.1	MYB46	TF - TF	0.0202966
Pbr019681.1	bHLH169	Pbr016659.1	KAN1	TF - TF	0.0202694
Pbr014375.1	bHLH83	Pbr003750.1	RF2b	TF - TF	0.0202115
Pbr004663.1	bHLH93-2	Pbr015653.1	GT-a	TF - TF	0.0201747
Pbr014375.1	bHLH83	Pbr004663.1	bHLH93-2	TF - TF	0.0201654
Pbr037242.1	HSFA1	Pbr010560.1	HAP5A	TF - TF	0.0201485
Pbr037485.1	PHB	Pbr036591.1	MYB83-3	TF - TF	0.0201299
Pbr014934.1	bHLH62	Pbr008854.1	DOF1.7	TF - TF	0.020116
Pbr028771.1	C3H15-2	Pbr031306.1	MYB18	TF - TF	0.0200714
Pbr013366.1	C3H15	Pbr038584.1	PbrNSC	TF - TF	0.0200595
Pbr037716.1	bHLH93-4	Pbr003750.1	RF2b	TF - TF	0.0200255
Pbr014934.1	bHLH62	Pbr036591.1	MYB83-3	TF - TF	0.0199995
Pbr017399.1	SPL4-2	Pbr037640.1	WRKY11-3	TF - TF	0.0199928
Pbr000381.1	LEC2	Pbr041474.1	HSFA2	TF - TF	0.0199864
Pbr014934.1	bHLH62	Pbr025302.1	ERF9	TF - TF	0.0199809
Pbr017533.1	MYB42	Pbr010560.1	HAP5A	TF - TF	0.0199734
Pbr033210.1	EIN3	Pbr016185.1	PTI5-2	TF - TF	0.0199731
Pbr020204.1	bHLH46	Pbr008748.1	MYB73	TF - TF	0.0199723
Pbr013296.1	LBD42	Pbr015763.1	MYB85	TF - TF	0.0199163
Pbr030017.2	bHLH102-2	Pbr015675.1	HBP1b	TF - TF	0.0198962
Pbr004866.1	bHLH93-3	Pbr017813.1	MYB46-2	TF - TF	0.0198906
Pbr014375.1	bHLH83	Pbr001646.1	bHLH93	TF - TF	0.0198856
Pbr020039.1	DOF5.8	Pbr017399.1	SPL4-2	TF - TF	0.0198824
Pbr041474.1	HSFA2	Pbr018492.1	YAB1	TF - TF	0.0198784
Pbr037716.1	bHLH93-4	Pbr015653.1	GT-a	TF - TF	0.0198748
Pbr037640.1	WRKY11-3	Pbr018492.1	YAB1	TF - TF	0.0198714
Pbr028771.1	C3H15-2	Pbr038581.1	GRF8	TF - TF	0.0198334
[truncated: 930 more rows]
