# Supplementary material for: A systems genetics approach reveals PbrNSC as a regulator of lignin and cellulose biosynthesis in stone cells of pear fruit
Source: Genome Biol. 2021 Nov 14;22:313. doi: 10.1186/s13059-021-02531-8 (PMC8590786; doi:10.1186/s13059-021-02531-8)
Supplement: Supplementary file 14 — Additional file 14. List of selected stone cell-related genes in previously reported GWAS and QTL regions. [file 13059_2021_2531_MOESM14_ESM.xlsx]

## Sheet: Additional file 14
Additional file 14. List of selected stone cell-related genes in previously reported GWAS and QTL regions
Candidate genes	Functional annotation	Trait correlation		Local eQTL		List of targetsa	GWAS/QTL	References of GWAS/QTL
		Correlation	P value	Position of leading SNP	P value
Pbr039106.1	ABA/stress-induced protein; HVA22C	0.369007	3.71661e-07	Chr13:2,906,289	1.29797e-12	Pbr034577.1,Pbr011616.1,Pbr019686.1,Pbr025193.1,Pbr012358.1,Pbr039579.1,Pbr015295.1,Pbr038834.1,Pbr013566.1,Pbr019681.1,Pbr038857.1,Pbr040703.1,Pbr013872.1,Pbr021421.3,Pbr003821.1,Pbr025491.1,Pbr040874.1,Pbr024832.1,Pbr027892.1,Pbr031618.1,Pbr025074.1,Pbr027887.1,Pbr012204.1,Pbr027403.1,Pbr027731.1,Pbr004800.1,Pbr018492.1,Pbr011950.1,Pbr014610.1,Pbr008854.1,Pbr020038.1,Pbr016107.1,Pbr008305.1,Pbr…	Chr13:2,901,795|9.92E-07	(Zhang et al., 2021)
Pbr011712.1	Unkown	0.349715	1.59869e-06	Chr2:17,557,819	1.95341e-16	-	Chr2:17,590,332|8.01E-07	(Zhang et al., 2021)
Pbr018093.1	Monomeric G-proteins; SGP2	0.468337	3.81455e-11	Chr9:16,523,064	1.32444e-12	Pbr008305.1,Pbr037842.1,Pbr015295.1,Pbr031903.1,Pbr023306.1,Pbr009516.1,Pbr010304.2,Pbr008854.1,Pbr030358.1,Pbr039841.1,Pbr035537.1,Pbr004993.1,Pbr000024.1,Pbr000449.1,Pbr036081.1,Pbr007266.1,Pbr017594.1,Pbr005211.1,Pbr031618.1,Pbr018298.1,Pbr017512.1,Pbr020038.1,Pbr017533.1,Pbr009096.1,Pbr036238.1,Pbr005212.1,Pbr032814.1,Pbr019681.1,Pbr011196.1,Pbr036767.1,Pbr024506.1,Pbr030124.1,Pbr030126.1,Pbr…	Chr9:15,693,409-17,113,001	(Wu et al., 2014; Li et al., 2019)
Pbr018095.1	Glutamate Receptor-Like Protein; GLR3.7	-0.297764	5.16331e-05	Chr9:16,496,795	4.51211e-17	Pbr013642.1	Chr9:15,693,409-17,113,001	(Wu et al., 2014; Li et al., 2019)
a The following criteria were used to identify putatively associated targets: 1) the putative target significantly correlated with stone cell contents. 2) the putative target is co-expressed with the candidate gene (in the first column). 3) the putative target has distant eQTL contained the candidate gene (in the first column).
References:
Zhang MY, et al. (2021). Genome-wide association studies provide insights into the genetic determination of fruit traits of pear. Nat Commun. 12:1144.
Wu J, et al. (2014). High-density genetic linkage map construction and identification of fruit-related QTLs in pear using SNP and SSR markers. J Exp Bot. 65:5771-5781.
Li X, et al. (2019). Comparative transcriptomic analysis provides insight into the domestication and improvement of pear (P. pyrifolia) fruit. Plant Physiol. 180:435-452.
