# Supplementary material for: A systems genetics approach reveals PbrNSC as a regulator of lignin and cellulose biosynthesis in stone cells of pear fruit
Source: Genome Biol. 2021 Nov 14;22:313. doi: 10.1186/s13059-021-02531-8 (PMC8590786; doi:10.1186/s13059-021-02531-8)
Supplement: Supplementary file 15 — Additional file 15. Read and mapping information of three widely cultivated varieties representing high, medium, and low levels of stone cells during fruit development at 21, 35, 49, 63, 77, 91, and 133 DAFB. [file 13059_2021_2531_MOESM15_ESM.xlsx]

## Sheet: Additional file 15
Additional file 15. Read and mapping information of three widely cultivated varieties representing high, medium, and low levels of stone cells during fruit development at 21, 35, 49, 63, 77, 91, and 133 DAFB.
Sample name	Read number	Base number	Read mapped to genome	Mapping rate	Unique read number	Unique rate
Rongshan_D21-1	65841628	9876244200	47760009	0.725377	43063568	0.654048
Rongshan_D21-2	55244622	8286693300	41228917	0.746297	37131606	0.672131
Rongshan_D35-1	63096436	9464465400	46789536	0.741556	42331308	0.670899
Rongshan_D35-2	64998686	9749802900	48743666	0.749918	44081148	0.678185
Rongshan_D49-1	44175968	6626395200	31686128	0.717271	28688628	0.649417
Rongshan_D49-2	55865338	8379800700	41844780	0.749029	38041353	0.680947
Rongshan_D63-1	26299774	3944966100	18665232	0.709711	17011070	0.646814
Rongshan_D63-2	56607344	8491101600	42053857	0.742905	38292904	0.676465
Rongshan_D77-1	58760146	8814021900	42248384	0.718997	38300009	0.651802
Rongshan_D77-2	63895388	9584308200	47405580	0.741925	42956271	0.672291
Rongshan_D91-1	43955350	6593302500	31661836	0.720318	28798036	0.655166
Rongshan_D91-2	52395624	7859343600	39165642	0.747498	35570106	0.678876
Rongshan_D134-1	53794004	8069100600	39815438	0.740146	36086052	0.670819
Rongshan_D134-2	53788758	8068313700	41054470	0.763254	37207259	0.691729
Cuiguan_D134-1	49425690	7413853500	37093932	0.750499	33429956	0.676368
Cuiguan_D134-2	55483176	8322476400	43028138	0.775517	38879023	0.700735
Cuiguan_D21-1	65662050	9849307500	47701258	0.726466	43303614	0.659492
Cuiguan_D21-2	61782674	9267401100	46085814	0.745934	41790600	0.676413
Cuiguan_D35-1	60899254	9134888100	45101856	0.740598	40976712	0.672861
Cuiguan_D35-2	63575758	9536363700	47568905	0.748224	43240751	0.680145
Cuiguan_D49-1	48840082	7326012300	34521211	0.706821	31212183	0.639069
Cuiguan_D49-2	50980602	7647090300	37426055	0.734123	34203380	0.67091
Cuiguan_D63-1	77894294	11684144100	57106199	0.733124	51860873	0.665785
Cuiguan_D63-2	58625946	8793891900	43570489	0.743195	39648976	0.676304
Cuiguan_D77-1	67915016	10187252400	49825733	0.733648	45234343	0.666043
Cuiguan_D77-2	55971644	8395746600	42544727	0.760112	38684636	0.691147
Cuiguan_D91-1	49089274	7363391100	35961829	0.73258	32672233	0.665568
Cuiguan_D91-2	61460632	9219094800	46639280	0.758848	42394342	0.68978
Liyuanxiangli_D134-1	53367986	8005197900	38987115	0.730534	35026890	0.656328
Liyuanxiangli_D134-2	50439982	7565997300	38238079	0.758091	34661273	0.687179
Liyuanxiangli_D21-1	70706794	10606019100	51458906	0.727779	46621079	0.659358
Liyuanxiangli_D21-2	55639028	8345854200	41768343	0.750702	37847089	0.680226
Liyuanxiangli_D35-1	41790998	6268649700	29762639	0.712178	27030100	0.646792
Liyuanxiangli_D35-2	69695966	10454394900	52097107	0.747491	47091094	0.675665
Liyuanxiangli_D49-1	63031582	9454737300	42922331	0.680965	38298700	0.607611
Liyuanxiangli_D49-2	53461786	8019267900	39297923	0.735066	35905190	0.671605
Liyuanxiangli_D63-1	72413896	10862084400	51936349	0.717215	47276916	0.652871
Liyuanxiangli_D63-2	50372844	7555926600	37329942	0.741073	33872566	0.672437
Liyuanxiangli_D77-1	71032198	10654829700	50958953	0.717406	46222777	0.65073
Liyuanxiangli_D77-2	58517474	8777621100	43297716	0.739911	39192386	0.669755
Liyuanxiangli_D91-1	42802920	6420438000	30861030	0.721003	28085603	0.656161
Liyuanxiangli_D91-2	45288128	6793219200	33700950	0.744145	30596863	0.675604
