# Supplementary material for: A systems genetics approach reveals PbrNSC as a regulator of lignin and cellulose biosynthesis in stone cells of pear fruit
Source: Genome Biol. 2021 Nov 14;22:313. doi: 10.1186/s13059-021-02531-8 (PMC8590786; doi:10.1186/s13059-021-02531-8)
Supplement: Supplementary file 16 — Additional file 16. Primer list. [file 13059_2021_2531_MOESM16_ESM.xlsx]

## Sheet: Additional file 16
Additional file 16. Primer list
Gene ID	Abbreviation	Forward (5' to 3')	Reverse (5' to 3')	Function
	pAtNST3	GGGGACAAGTTTGTACAAAAAAGCAGGCTAGTGATATTAATTGGAATCTTTGATTTGTA	TCATTTGATCATCAGACATATGAAATTAGTATAATTTAGTAAACAGATGTTTCTATG	Cloning promoter of AtNST3; used for overlapping with CDS of PbrNAC159 and PbrNAC159 WQ(mut)
	PbrNSC	ATGTCTGATGATCAAATGAGTCTATCA	CACCGACAAGTGGCAAAG	Cloning full-length, partial-length, mutated, and truncated sequence of PbrNAC159
	PbrNSC	agaaggcctccatggggatccCTACTTGCAAGCTGGAAAATCATG	gagacgcgtgagctcggtaccTTGGTGTCTCTGGATCTTGGC
	PbrNSC LP	ATGTCTGATGATCAAATGAGTCTATCA	GGAAGGTTTGGTCTTTCTGAGATGTTATTCATGGTTAAGGA
		TCTCAGAAAGACCAAACCTTCCCGC	CACCGACAAGTGGCAAAG
	PbrNSC WQ	ATGTCTGATGATCAAATGAGTCTATCA	GGCCATTGAGTGTTTTGGGGTACTCATGATCAT
		CCCAAAACACTCAATGGCCAAGATCC	CACCGACAAGTGGCAAAG
MK720951	PbrNSC	ACAAGGCTAAATGACTGGGCTAC	AGGATGAGGAGAAGAACAAAAGG	Expression profiles assay
Pbr024635.1	Pbr4CL1	CTTGGACAGGGGTATGGAATG	AGCGAAGCACCCGTATCAG
Pbr013445.1	Pbr4CL4	CCTACCAATCTCATGCCGTCT	GGTTCTGGAAGCAGTAGCTGTG
Pbr020890.1	PbrC3'H1	TGATTACTGCGGGTATGGACA	AGCATTAGTGGTGTTGGAGGG
Pbr002315.3	PbrCSE1	ATGAAGCCCAGCAAAGTCCA	GCACATCCTAGCGATCTCCC
Pbr022425.1	PbrHCT79	GACGCCAAAGAAGGCACTG	GGGTAGAACGGCACAAGAGC
Pbr006709.1	PbrHCT33	GACCCACCTCAGACAACATTCG	TCAAGACGCTTAGTTGCTCCC
Pbr022402.1	PbrCCR21	CAGAACAAATGGTGGAGCCC	CCGATTGACGACGTGAAAAC
Pbr034039.1	PbrCCOAMT1	TACCCAAGGGAGCCTGAATC	AGTAGCCAGTGTAGACCCCAATC
Pbr026287.1	PbrCAD24	CCTCCTTGTTGGTTGCTGC	CCGCCTTGGGTGGTTTT
Pbr022142.1	PbrF5H2	AGTCTGTCAGGGACGAAGTGG	ACGCCGCCCGATAAATAA
Pbr012358.1	PbrLAC5	GGCAAGACCTATCTGCTACGAA	GGGCATTGGTGGTTTGTCC
Pbr035962.1	PbrLAC4	ATCCAGGCGTCGTTCCAAA	GGTGTCCGTCTTGAAGGGTTT
Pbr033951.1	PbrLAC16	GTGGTAGAAGCTGATGCGATCT	AAATGTGGCACTGGGGAAA
Pbr003857.1	PbrLAC19	CAGTCTAAAGGTGAAGCCTGGAA	GGTTTGCCCTGGTGTAATGAA
MG594365	PbrMYB169	GCCAAAACAACCCTATTCAAGC	TGTAATCACAGTCAGGCCACTCA
Pbr000518.1	PbrCESA8a	TCCACTCAATAGCAGTTCCTGAC	AAATGCCACGCATGAGACGG
Pbr032894.2	PbrCESA4b	TGATTGGTGGAGTGTCTGC	ATAATGAGTGTGGTTGGTGGT
Pbr007376.1	PbrCESA7a	TCAAGCCCAGCAGCGAT	CGGCAGGGAGGATACAATAG
Pbr011043.1	PbrCESA4a	CACATCTTTTTGCCGTCTTCC	TCCTGTTTTGCCTTCCCATC
At2g37040	AtPAL1	AGAGTATGAACAAAGGCACTGA	ATAAGTTCCTTCTGAAGTGCGA
At1g51680	At4CL1	TGATCCAGAGGTGTAAAGTGAC	AAGTTCTTTACCAAGAGGAGCA
At5g48930	AtHCT	CTTTCTTTAAATGTGGGGGAGC	ATGAAAGGTGGAATGGTTAGGT
At2g40890	AtC3H1	AGATGTTGACATGAAGGGTCAT	AATTGATACCAAGTTGTGCACC
At4g34050	AtCCOMT1	GTTGATGCTGACAAAGACAACT	GCCTTGTTAAGCTCAAGAACAA
At1g15950	AtCCR1	AGTCTTTACCACGTCCTCAAAT	CGAACATCCACATAAGCTTGAG
At4g36220	AtF5H1	GCACACTCAAAGAAACCCTAAG	AGAAACCGTCGATACTAGTGTC
At5g54160	AtCOMT	GGCTTTAAAATCCGCCTTAGAG	CAGGATTTTTGGTCGGAAGTTT
At4g34230	AtCAD6	CACCAAAAGTTTGTGGTCAAGA	CTGGTTGTTTCAGACCAAAGTG
At2g38080	AtLAC4	GCCACTACAAGTTTAACGTTGT	TTAACGACTTTGATGAGCAACG
At5g60020	AtLAC17	CTTCTTCATGACTGCTAGACCA	TTGGTCTGTTTAGGTGGTTCAT
At5g13930	AtCHS	TCTTTGGATGAGATCAGACAGG	GCGGAAGTAGTAGTCAGGATAC
At3g55120	AtCHI	GGTAAATTCGTGATCTTCACCG	TGTTAGCTCCTCCGTAGTTTTT
At3g24503	AtALDH	GAGACTCTTAAAATGACGCGTC	AACCAGTTACAATGTTGAGCAC
At5g44030	AtCesA4	GATACATTGTCCGAAACTTCCG	CTGCGATCTTTGACGAATGTAG
At5g17420	AtCesA7	GACCTATCTAGATCGGCTTTCC	ACTGACAAAGACATCTACAGGG
At4g18780	AtCesA8	GCTTTCGGTTGTGATTCCTATC	CACAGATGTTAGCCATAAACCG
At5g54690	AtIRX8	GCTCTTAAACTAGCCAACGAAC	ATTTTGAACCAACGACTTAGCC
At2g37090	AtIRX9	AAAGTGACACCAAGAGGACTAG	CGAGTGTTTTTCCACGACTATC
At5g12870	AtMYB46	CTGGTCGGACCGATAACGAG	GCTGTGTTGGGTGATGAGGA
At3g08500	AtMYB83	CCCCTCGGAGAATACCAACG	TCCCCAACACATTCCCTACC
At1g16490	AtMYB58	AGATCTCTCCCAAAGCAAGCTG	GGTGTCTTCTTCCTCTGCACT
At1g79180	AtMYB63	GTCCATGGAGCCCAGAAGAA	ACACCTCAATAGCCCAGATTGT
At1g63910	AtMYB103	ATGCTGCAACCAGCAAAAGG	AAGCCCTGCTTTTTCAGGGA
At3g18780	AtActin	GTCGTACAACCGGTATTGTGCTG	CTCTCTCTGTAAGGATCTTCATGAGGT
At5g60390	AtEF1α	TGAGCACGCTCTTCTTGCTTTCA	GGTGGTGGCATCCATCTTGTTACA
